# Supplementary material for: Correlation of lesion severity with bacterial changes in Treponeme-Associated Hoof Disease from free-roaming wild elk (Cervus canadensis)
Source: Anim Microbiome. 2024 Apr 22;6:20. doi: 10.1186/s42523-024-00304-9 (PMC11036743; doi:10.1186/s42523-024-00304-9)
Supplement: Supplementary file 1 — Supplementary Material 1 [file 42523_2024_304_MOESM1_ESM.xlsx]

## Sheet: OTUpresence summary count
OTU	rank-number of groups sig from 0
Otu00001	3
Otu00004	1
Otu00005	1
Otu00006	1
Otu00007	0
Otu00015	1
Otu00017	1
Otu00018	2
Otu00020	2
Otu00022	1
Otu00023	1
Otu00025	1
Otu00026	1
Otu00027	3
Otu00028	3
Otu00030	2
Otu00032	3
Otu00035	0
Otu00036	1
Otu00038	1
Otu00039	2
Otu00040	1
Otu00041	1
Otu00042	1
Otu00043	1
Otu00044	3
Otu00046	1
Otu00049	3
Otu00052	1
Otu00053	0
Otu00054	1
Otu00056	2
Otu00057	3
Otu00058	4
Otu00065	2
Otu00066	3
Otu00068	2
Otu00073	1
Otu00074	1
Otu00076	2
Otu00077	1
Otu00078	1
Otu00079	0
Otu00080	1
Otu00081	1
Otu00087	2
Otu00091	2
Otu00092	1
Otu00093	1
Otu00095	2
Otu00099	3
Otu00103	2
Otu00104	1
Otu00107	3
Otu00108	1
Otu00111	1
Otu00112	2
Otu00114	2
Otu00116	2
Otu00121	2
Otu00122	1
Otu00127	0
Otu00129	3
Otu00130	1
Otu00131	0
Otu00136	3
Otu00142	1
Otu00144	1
Otu00146	1
Otu00152	0
Otu00156	1
Otu00158	3
Otu00161	2
Otu00164	3
Otu00169	1
Otu00172	3
Otu00173	1
Otu00175	0
Otu00176	0
Otu00177	2
Otu00184	2
Otu00188	2
Otu00193	1
Otu00195	2
Otu00196	1
Otu00198	3
Otu00199	3
Otu00200	3
Otu00202	2
Otu00203	1
Otu00204	1
Otu00209	2
Otu00210	2
Otu00211	1
Otu00214	1
Otu00215	1
Otu00219	2
Otu00223	1
Otu00245	1
Otu00250	2
Otu00256	1
Otu00257	2
Otu00266	1
Otu00267	1
Otu00277	1
Otu00285	0
Otu00292	1
Otu00293	0
Otu00295	1
Otu00296	1
Otu00299	4
Otu00302	2
Otu00330	2
Otu00331	3
Otu00339	2
Otu00398	1
Otu00400	1
Otu00406	1
Otu00410	1
Otu00415	1
Otu00440	4
Otu00444	0
Otu00505	1
Otu00519	3
Otu00528	2
Otu00612	1

## Sheet: OTUpresence Yg vs N0
OTU	Yg1_Ng0	Yg2_Ng0	Yg3_Ng0	Yg4_Ng0
Otu00001	0	1	1	1
Otu00004	0	0	0	1
Otu00005	0	0	1	0
Otu00006	0	0	0	1
Otu00007	0	0	0	0
Otu00015	0	0	0	1
Otu00017	0	1	0	0
Otu00018	0	0	1	1
Otu00020	0	0	1	1
Otu00022	0	0	1	0
Otu00023	0	0	0	1
Otu00025	0	0	0	1
Otu00026	0	1	0	0
Otu00027	1	1	1	0
Otu00028	0	1	1	1
Otu00030	0	1	0	1
Otu00032	0	1	1	1
Otu00035	0	0	0	0
Otu00036	0	0	0	1
Otu00038	0	0	1	0
Otu00039	0	0	1	1
Otu00040	0	0	0	1
Otu00041	0	0	0	1
Otu00042	0	0	0	1
Otu00043	0	0	0	1
Otu00044	0	1	1	1
Otu00046	0	0	0	1
Otu00049	0	1	1	1
Otu00052	0	0	0	1
Otu00053	0	0	0	0
Otu00054	0	1	0	0
Otu00056	0	0	1	1
Otu00057	0	1	1	1
Otu00058	1	1	1	1
Otu00065	0	0	1	1
Otu00066	0	1	1	1
Otu00068	0	0	1	1
Otu00073	0	0	0	1
Otu00074	0	0	0	1
Otu00076	0	0	1	1
Otu00077	0	0	0	1
Otu00078	0	0	0	1
Otu00079	0	0	0	0
Otu00080	0	0	0	1
Otu00081	0	0	0	1
Otu00087	0	0	1	1
Otu00091	0	0	1	1
Otu00092	0	0	0	1
Otu00093	0	0	0	1
Otu00095	0	0	1	1
Otu00099	0	1	1	1
Otu00103	0	0	1	1
Otu00104	0	0	0	1
Otu00107	0	1	1	1
Otu00108	0	0	0	1
Otu00111	0	1	0	0
Otu00112	0	0	1	1
Otu00114	0	0	1	1
Otu00116	0	0	1	1
Otu00121	0	0	1	1
Otu00122	0	0	0	1
Otu00127	0	0	0	0
Otu00129	0	1	1	1
Otu00130	0	0	0	1
Otu00131	0	0	0	0
Otu00136	0	1	1	1
Otu00142	0	0	0	1
Otu00144	0	0	0	1
Otu00146	0	0	0	1
Otu00152	0	0	0	0
Otu00156	0	0	0	1
Otu00158	0	1	1	1
Otu00161	0	0	1	1
Otu00164	0	1	1	1
Otu00169	0	0	0	1
Otu00172	0	1	1	1
Otu00173	0	0	0	1
Otu00175	0	0	0	0
Otu00176	0	0	0	0
Otu00177	0	0	1	1
Otu00184	0	0	1	1
Otu00188	0	1	1	0
Otu00193	0	0	0	1
Otu00195	0	1	0	1
Otu00196	0	0	0	1
Otu00198	0	1	1	1
Otu00199	0	1	1	1
Otu00200	0	1	1	1
Otu00202	0	0	1	1
Otu00203	0	0	0	1
Otu00204	0	0	0	1
Otu00209	0	1	1	0
Otu00210	0	0	1	1
Otu00211	0	0	0	1
Otu00214	0	0	0	1
Otu00215	0	1	0	0
Otu00219	0	1	1	0
Otu00223	0	0	0	1
Otu00245	0	0	1	0
Otu00250	0	0	1	1
Otu00256	0	0	0	1
Otu00257	0	1	0	1
Otu00266	0	0	0	1
Otu00267	0	0	1	0
Otu00277	0	1	0	0
Otu00285	0	0	0	0
Otu00292	0	0	0	1
Otu00293	0	0	0	0
Otu00295	0	0	0	1
Otu00296	0	1	0	0
Otu00299	1	1	1	1
Otu00302	0	0	1	1
Otu00330	0	0	1	1
Otu00331	1	0	1	1
Otu00339	0	0	1	1
Otu00398	0	0	1	0
Otu00400	0	0	1	0
Otu00406	0	0	0	1
Otu00410	0	0	0	1
Otu00415	0	1	0	0
Otu00440	1	1	1	1
Otu00444	0	0	0	0
Otu00505	0	0	0	1
Otu00519	0	1	1	1
Otu00528	0	0	1	1
Otu00612	0	0	0	1

## Sheet: Yg1_Ng0_sig Anno
	baseMean	log2FoldChange	lfcSE	stat	pvalue	padj	rank_1	rank_2	rank_3	rank_4	rank_5	rank_6
Otu00027	813.053	6.512	1.41341	4.6073	4.07933e-06	0.0144133	Bacteria	Bacteroidetes	Bacteroidetes_unclassified	Bacteroidetes_unclassified	Bacteroidetes_unclassified	Bacteroidetes_unclassified
Otu00058	505.15	7.79528	1.81276	4.30022	1.7063e-05	0.0482304	Bacteria	Tenericutes	Mollicutes	Mycoplasmatales	Mycoplasmataceae	Mycoplasma
Otu00299	19.5359	18.1043	2.98473	6.06564	1.31427e-09	9.28727e-06	Bacteria	Bacteroidetes	Bacteroidia	Bacteroidales	Bacteroidales_unclassified	Bacteroidales_unclassified
Otu00331	22.0227	19.5228	2.73729	7.13214	9.88187e-13	1.3966e-08	Bacteria	Proteobacteria	Epsilonproteobacteria	Campylobacterales	Campylobacteraceae	Campylobacter
Otu00440	8.87786	15.336	2.55872	5.99364	2.052e-09	9.66697e-06	Bacteria	Bacteroidetes	Bacteroidetes_unclassified	Bacteroidetes_unclassified	Bacteroidetes_unclassified	Bacteroidetes_unclassified

## Sheet: Yg2_Ng0_sigAnno
	baseMean	log2FoldChange	lfcSE	stat	pvalue	padj	rank_1	rank_2	rank_3	rank_4	rank_5	rank_6
Otu00001	4244.17	5.00912	1.4856	3.37179	0.000746814	0.0334779	Bacteria	Spirochaetes	Spirochaetia	Spirochaetales	Spirochaetaceae	Treponema
Otu00017	1504.91	3.95758	1.11523	3.54868	0.000387166	0.0201326	Bacteria	Proteobacteria	Gammaproteobacteria	Pseudomonadales	Moraxellaceae	Acinetobacter
Otu00026	588.749	4.33614	1.33596	3.24572	0.00117155	0.0447654	Bacteria	Proteobacteria	Gammaproteobacteria	Pseudomonadales	Moraxellaceae	Moraxella
Otu00027	813.053	9.70618	1.67903	5.78084	7.43272e-09	2.41563e-06	Bacteria	Bacteroidetes	Bacteroidetes_unclassified	Bacteroidetes_unclassified	Bacteroidetes_unclassified	Bacteroidetes_unclassified
Otu00028	1013.51	7.93138	1.85449	4.27686	1.89546e-05	0.00244907	Bacteria	Spirochaetes	Spirochaetia	Spirochaetales	Spirochaetaceae	Treponema
Otu00030	264.589	-4.89946	1.32136	-3.70788	0.000208999	0.0123499	Bacteria	Deinococcus-Thermus	Deinococci	Deinococcales	Deinococcaceae	Deinococcus
Otu00032	784.563	5.86867	1.60287	3.66136	0.00025088	0.0141802	Bacteria	Spirochaetes	Spirochaetia	Spirochaetales	Spirochaetaceae	Treponema
Otu00033	162.897	-3.87405	1.19656	-3.23764	0.00120522	0.0447654	Bacteria	Proteobacteria	Gammaproteobacteria	Pseudomonadales	Moraxellaceae	Enhydrobacter
Otu00044	566.044	6.14262	1.62767	3.77386	0.000160738	0.0104849	Bacteria	Spirochaetes	Spirochaetia	Spirochaetales	Spirochaetaceae	Treponema
Otu00049	672.868	9.57699	1.8731	5.11291	3.17235e-07	6.87343e-05	Bacteria	Spirochaetes	Spirochaetia	Spirochaetales	Spirochaetaceae	Treponema
Otu00054	451.389	5.10587	1.229	4.15449	3.26017e-05	0.00326017	Bacteria	Bacteroidetes	Bacteroidia	Bacteroidales	Porphyromonadaceae	Porphyromonas
Otu00057	345.788	9.17489	2.05739	4.45949	8.21562e-06	0.0011867	Bacteria	Tenericutes	Mollicutes	Mycoplasmatales	Mycoplasmataceae	Mycoplasma
Otu00058	505.15	10.4283	2.15047	4.8493	1.23899e-06	0.000230098	Bacteria	Tenericutes	Mollicutes	Mycoplasmatales	Mycoplasmataceae	Mycoplasma
Otu00066	332.507	6.35663	1.85699	3.42307	0.000619174	0.0287474	Bacteria	Bacteria_unclassified	Bacteria_unclassified	Bacteria_unclassified	Bacteria_unclassified	Bacteria_unclassified
Otu00099	252.761	10.2108	1.62008	6.30266	2.92575e-10	1.26783e-07	Bacteria	Bacteria_unclassified	Bacteria_unclassified	Bacteria_unclassified	Bacteria_unclassified	Bacteria_unclassified
Otu00107	160.618	5.56388	1.56558	3.55388	0.000379594	0.0201326	Bacteria	Firmicutes	Clostridia	Clostridiales	Lachnospiraceae	Lachnospiraceae_unclassified
Otu00111	39.0098	8.30085	1.97007	4.21348	2.51466e-05	0.00272421	Bacteria	Bacteria_unclassified	Bacteria_unclassified	Bacteria_unclassified	Bacteria_unclassified	Bacteria_unclassified
Otu00113	80.8892	-3.27421	1.00597	-3.25478	0.00113482	0.0447049	Bacteria	Actinobacteria	Actinobacteria	Actinomycetales	Micrococcaceae	Arthrobacter
Otu00120	13.2521	-4.10932	1.28265	-3.20376	0.00135643	0.0466817	Bacteria	Actinobacteria	Actinobacteria	Actinomycetales	Micrococcaceae	Micrococcaceae_unclassified
Otu00129	30.3419	-5.60189	1.35829	-4.12423	3.71974e-05	0.00345404	Bacteria	Firmicutes	Clostridia	Clostridiales	Clostridiaceae_1	Clostridiaceae_1_unclassified
Otu00136	94.2037	8.0973	2.14613	3.77298	0.000161307	0.0104849	Bacteria	Bacteria_unclassified	Bacteria_unclassified	Bacteria_unclassified	Bacteria_unclassified	Bacteria_unclassified
Otu00158	78.4933	9.28622	2.7628	3.36117	0.00077613	0.0336323	Bacteria	Bacteroidetes	Bacteroidetes_unclassified	Bacteroidetes_unclassified	Bacteroidetes_unclassified	Bacteroidetes_unclassified
Otu00164	39.7984	4.51369	1.39764	3.2295	0.00124006	0.0447799	Bacteria	SR1	SR1_unclassified	SR1_unclassified	SR1_unclassified	SR1_unclassified
Otu00172	52.7476	6.08858	1.53134	3.97598	7.00908e-05	0.00607454	Bacteria	Firmicutes	Clostridia	Clostridiales	Clostridiales_Incertae_Sedis_XI	Anaerococcus
Otu00188	56.3451	9.12855	2.34699	3.88947	0.000100463	0.00816262	Bacteria	Bacteroidetes	Bacteroidetes_unclassified	Bacteroidetes_unclassified	Bacteroidetes_unclassified	Bacteroidetes_unclassified
Otu00195	14.827	-2.62079	0.800999	-3.2719	0.00106827	0.0433986	Bacteria	Proteobacteria	Gammaproteobacteria	Enterobacteriales	Enterobacteriaceae	Enterobacteriaceae_unclassified
Otu00198	15.9645	4.46567	1.39463	3.20205	0.00136454	0.0466817	Bacteria	Firmicutes	Clostridia	Clostridiales	Clostridiales_unclassified	Clostridiales_unclassified
Otu00199	46.0871	8.40373	2.21904	3.78711	0.000152412	0.0104849	Bacteria	Firmicutes	Clostridia	Clostridiales	Clostridiales_unclassified	Clostridiales_unclassified
Otu00200	58.3401	11.904	2.79636	4.25696	2.07229e-05	0.00244907	Bacteria	Bacteria_unclassified	Bacteria_unclassified	Bacteria_unclassified	Bacteria_unclassified	Bacteria_unclassified
Otu00209	16.6064	-6.14655	1.60258	-3.83541	0.000125354	0.00958592	Bacteria	Actinobacteria	Actinobacteria	Actinomycetales	Dermacoccaceae	Dermacoccaceae_unclassified
Otu00215	27.7553	5.247	1.5814	3.31795	0.000906811	0.0380276	Bacteria	Bacteroidetes	Bacteroidetes_unclassified	Bacteroidetes_unclassified	Bacteroidetes_unclassified	Bacteroidetes_unclassified
Otu00219	10.1974	5.96826	1.74123	3.42762	0.000608907	0.0287474	Bacteria	Firmicutes	Negativicutes	Selenomonadales	Veillonellaceae	Selenomonas
Otu00257	7.84648	5.00564	1.57153	3.1852	0.00144652	0.0482174	Bacteria	Spirochaetes	Spirochaetia	Spirochaetales	Spirochaetaceae	Treponema
Otu00277	15.8509	6.90482	1.85464	3.723	0.000196869	0.0121871	Bacteria	Firmicutes	Clostridia	Clostridiales	Clostridiales_Incertae_Sedis_XII	Guggenheimella
Otu00296	21.1715	-16.9229	3.53576	-4.78621	1.69962e-06	0.000276189	Bacteria	Proteobacteria	Gammaproteobacteria	Pasteurellales	Pasteurellaceae	Pasteurella
Otu00299	19.5359	18.6173	3.53752	5.26282	1.41859e-07	3.68833e-05	Bacteria	Bacteroidetes	Bacteroidia	Bacteroidales	Bacteroidales_unclassified	Bacteroidales_unclassified
Otu00415	7.17246	5.41117	1.54575	3.50067	0.000464095	0.0232047	Bacteria	Bacteria_unclassified	Bacteria_unclassified	Bacteria_unclassified	Bacteria_unclassified	Bacteria_unclassified
Otu00440	8.87786	21.1372	2.97188	7.1124	1.14046e-12	7.41296e-10	Bacteria	Bacteroidetes	Bacteroidetes_unclassified	Bacteroidetes_unclassified	Bacteroidetes_unclassified	Bacteroidetes_unclassified
Otu00519	6.67638	21.538	2.58987	8.31625	9.07885e-17	1.18025e-13	Bacteria	Firmicutes	Clostridia	Clostridiales	Clostridiales_unclassified	Clostridiales_unclassified

## Sheet: Yg3_Ng0_sigAnno
	baseMean	log2FoldChange	lfcSE	stat	pvalue	padj	rank_1	rank_2	rank_3	rank_4	rank_5	rank_6
Otu00001	4244.17	4.39578	1.30937	3.35716	0.000787475	0.0165852	Bacteria	Spirochaetes	Spirochaetia	Spirochaetales	Spirochaetaceae	Treponema
Otu00005	251.481	2.82058	0.86031	3.27856	0.00104336	0.0199398	Bacteria	Proteobacteria	Gammaproteobacteria	Pseudomonadales	Moraxellaceae	Faucicola
Otu00009	122.121	2.88323	0.8921	3.23196	0.00122946	0.0230692	Bacteria	Proteobacteria	Gammaproteobacteria	Pseudomonadales	Moraxellaceae	Moraxellaceae_unclassified
Otu00010	1608.13	3.70893	1.08546	3.41691	0.000633366	0.0144787	Bacteria	Proteobacteria	Gammaproteobacteria	Enterobacteriales	Enterobacteriaceae	Enterobacteriaceae_unclassified
Otu00018	1515.84	4.10781	1.07277	3.82917	0.000128574	0.00491437	Bacteria	Bacteroidetes	Bacteroidia	Bacteroidales	Porphyromonadaceae	Porphyromonas
Otu00020	423.508	-4.1574	1.01617	-4.09124	4.29081e-05	0.00246006	Bacteria	Firmicutes	Clostridia	Clostridiales	Clostridiaceae_1	Clostridiaceae_1_unclassified
Otu00022	521.458	-6.27714	1.11252	-5.64229	1.67804e-08	2.88624e-06	Bacteria	Firmicutes	Negativicutes	Selenomonadales	Veillonellaceae	Veillonella
Otu00027	813.053	7.41632	1.48179	5.00498	5.58691e-07	5.76569e-05	Bacteria	Bacteroidetes	Bacteroidetes_unclassified	Bacteroidetes_unclassified	Bacteroidetes_unclassified	Bacteroidetes_unclassified
Otu00028	1013.51	8.80778	1.64032	5.36956	7.89272e-08	1.16361e-05	Bacteria	Spirochaetes	Spirochaetia	Spirochaetales	Spirochaetaceae	Treponema
Otu00032	784.563	4.86098	1.41308	3.43998	0.000581751	0.0136447	Bacteria	Spirochaetes	Spirochaetia	Spirochaetales	Spirochaetaceae	Treponema
Otu00038	182.432	6.92678	1.45726	4.75328	2.00144e-06	0.000182875	Bacteria	Spirochaetes	Spirochaetia	Spirochaetales	Spirochaetaceae	Treponema
Otu00039	146.962	-3.90832	1.0686	-3.65743	0.000254757	0.00796695	Bacteria	Bacteria_unclassified	Bacteria_unclassified	Bacteria_unclassified	Bacteria_unclassified	Bacteria_unclassified
Otu00044	566.044	4.85757	1.43499	3.38508	0.000711573	0.0156243	Bacteria	Spirochaetes	Spirochaetia	Spirochaetales	Spirochaetaceae	Treponema
Otu00049	672.868	8.63568	1.6617	5.1969	2.02643e-07	2.6141e-05	Bacteria	Spirochaetes	Spirochaetia	Spirochaetales	Spirochaetaceae	Treponema
Otu00056	185.882	2.79359	0.79724	3.50408	0.000458189	0.0115329	Bacteria	Firmicutes	Bacilli	Bacillales	Staphylococcaceae	Macrococcus
Otu00057	345.788	7.00265	1.81763	3.85263	0.000116855	0.00463823	Bacteria	Tenericutes	Mollicutes	Mycoplasmatales	Mycoplasmataceae	Mycoplasma
Otu00058	505.15	5.98968	1.9	3.15246	0.00161901	0.0293125	Bacteria	Tenericutes	Mollicutes	Mycoplasmatales	Mycoplasmataceae	Mycoplasma
Otu00065	85.089	-4.81714	1.21098	-3.97788	6.95325e-05	0.00341702	Bacteria	Bacteroidetes	Flavobacteriia	Flavobacteriales	Flavobacteriaceae	Flavobacteriaceae_unclassified
Otu00066	332.507	6.34282	1.64285	3.86086	0.000112989	0.00463823	Bacteria	Bacteria_unclassified	Bacteria_unclassified	Bacteria_unclassified	Bacteria_unclassified	Bacteria_unclassified
Otu00068	224.751	3.40535	1.07259	3.17488	0.00149899	0.0276242	Bacteria	Firmicutes	Clostridia	Clostridiales	Clostridiales_Incertae_Sedis_XI	Gallicola
Otu00076	8.25117	5.41475	1.37916	3.92611	8.63296e-05	0.00399387	Bacteria	Proteobacteria	Gammaproteobacteria	Xanthomonadales	Xanthomonadaceae	Ignatzschineria
Otu00087	57.3144	7.42835	1.76515	4.20833	2.57264e-05	0.00165935	Bacteria	Firmicutes	Clostridia	Clostridiales	Clostridiales_Incertae_Sedis_XI	Clostridiales_Incertae_Sedis_XI_unclassified
Otu00091	129.427	3.32535	0.926741	3.58822	0.000332939	0.00970983	Bacteria	Actinobacteria	Actinobacteria	Actinomycetales	Corynebacteriaceae	Corynebacterium
Otu00095	264.53	4.86335	1.62829	2.98678	0.00281931	0.044762	Bacteria	Spirochaetes	Spirochaetia	Spirochaetales	Spirochaetaceae	Treponema
Otu00099	252.761	8.76365	1.43843	6.09251	1.11152e-09	2.29419e-07	Bacteria	Bacteria_unclassified	Bacteria_unclassified	Bacteria_unclassified	Bacteria_unclassified	Bacteria_unclassified
Otu00103	58.4942	-3.42631	0.9636	-3.55574	0.00037691	0.0102361	Bacteria	Bacteroidetes	Flavobacteriia	Flavobacteriales	Flavobacteriaceae	Chryseobacterium
Otu00107	160.618	5.58923	1.38101	4.04719	5.18354e-05	0.00281548	Bacteria	Firmicutes	Clostridia	Clostridiales	Lachnospiraceae	Lachnospiraceae_unclassified
Otu00110	84.9063	-3.39594	1.12564	-3.0169	0.00255372	0.0418324	Bacteria	Bacteroidetes	Bacteroidia	Bacteroidales	Porphyromonadaceae	Porphyromonadaceae_unclassified
Otu00112	23.1595	-7.5395	2.08719	-3.61227	0.000303524	0.00921286	Bacteria	Bacteroidetes	Bacteroidia	Bacteroidales	Prevotellaceae	Prevotella
Otu00114	81.5112	-4.38518	1.33589	-3.2826	0.00102855	0.0199398	Bacteria	Firmicutes	Clostridia	Clostridiales	Clostridiales_unclassified	Clostridiales_unclassified
Otu00116	176.059	7.84658	2.23605	3.50912	0.000449587	0.0115329	Bacteria	Spirochaetes	Spirochaetia	Spirochaetales	Spirochaetaceae	Treponema
Otu00121	161.4	10.4873	2.21202	4.74102	2.12646e-06	0.000182875	Bacteria	Bacteria_unclassified	Bacteria_unclassified	Bacteria_unclassified	Bacteria_unclassified	Bacteria_unclassified
Otu00129	30.3419	-6.10472	1.19763	-5.09735	3.44438e-07	3.94956e-05	Bacteria	Firmicutes	Clostridia	Clostridiales	Clostridiaceae_1	Clostridiaceae_1_unclassified
Otu00136	94.2037	6.33527	1.90375	3.32779	0.000875377	0.0177135	Bacteria	Bacteria_unclassified	Bacteria_unclassified	Bacteria_unclassified	Bacteria_unclassified	Bacteria_unclassified
Otu00147	40.9445	4.22677	1.26991	3.32839	0.0008735	0.0177135	Bacteria	Firmicutes	Clostridia	Clostridiales	Clostridiales_unclassified	Clostridiales_unclassified
Otu00158	78.4933	7.54707	2.44617	3.08525	0.00203379	0.0349583	Bacteria	Bacteroidetes	Bacteroidetes_unclassified	Bacteroidetes_unclassified	Bacteroidetes_unclassified	Bacteroidetes_unclassified
Otu00161	55.5517	4.66469	1.54955	3.01035	0.00260945	0.0420773	Bacteria	Firmicutes	Clostridia	Clostridiales	Peptostreptococcaceae	Filifactor
Otu00164	39.7984	4.82031	1.23508	3.90283	9.50749e-05	0.00408822	Bacteria	SR1	SR1_unclassified	SR1_unclassified	SR1_unclassified	SR1_unclassified
Otu00172	52.7476	5.76314	1.35462	4.25442	2.09587e-05	0.00144196	Bacteria	Firmicutes	Clostridia	Clostridiales	Clostridiales_Incertae_Sedis_XI	Anaerococcus
Otu00177	61.2753	5.25935	1.46756	3.58374	0.000338715	0.00970983	Bacteria	Bacteroidetes	Bacteroidia	Bacteroidales	Prevotellaceae	Prevotella
Otu00184	51.2848	-4.55144	1.21991	-3.73095	0.000190761	0.00703092	Bacteria	Bacteroidetes	Bacteroidia	Bacteroidales	Prevotellaceae	Prevotella
Otu00188	56.3451	7.10082	2.08126	3.41179	0.000645367	0.0144787	Bacteria	Bacteroidetes	Bacteroidetes_unclassified	Bacteroidetes_unclassified	Bacteroidetes_unclassified	Bacteroidetes_unclassified
Otu00198	15.9645	5.65156	1.23752	4.56683	4.95155e-06	0.000365	Bacteria	Firmicutes	Clostridia	Clostridiales	Clostridiales_unclassified	Clostridiales_unclassified
Otu00199	46.0871	8.18203	1.9714	4.15036	3.3195e-05	0.00201513	Bacteria	Firmicutes	Clostridia	Clostridiales	Clostridiales_unclassified	Clostridiales_unclassified
Otu00200	58.3401	7.63988	2.48006	3.08053	0.00206633	0.0349583	Bacteria	Bacteria_unclassified	Bacteria_unclassified	Bacteria_unclassified	Bacteria_unclassified	Bacteria_unclassified
Otu00202	37.3709	-4.7684	1.52007	-3.13697	0.00170705	0.0302627	Bacteria	Firmicutes	Clostridia	Clostridiales	Clostridiaceae_1	Clostridiaceae_1_unclassified
Otu00209	16.6064	-4.57673	1.32143	-3.46347	0.000533262	0.0127983	Bacteria	Actinobacteria	Actinobacteria	Actinomycetales	Dermacoccaceae	Dermacoccaceae_unclassified
Otu00210	52.1958	4.08142	1.33615	3.05461	0.00225356	0.0375109	Bacteria	Firmicutes	Negativicutes	Selenomonadales	Veillonellaceae	Veillonellaceae_unclassified
Otu00219	10.1974	5.53678	1.55093	3.56997	0.000357019	0.00995794	Bacteria	Firmicutes	Negativicutes	Selenomonadales	Veillonellaceae	Selenomonas
Otu00233	22.115	-4.05173	1.2024	-3.36969	0.000752526	0.0161793	Bacteria	Firmicutes	Clostridia	Clostridiales	Ruminococcaceae	Ruminococcaceae_unclassified
Otu00245	5.33519	4.6817	1.34485	3.48121	0.000499157	0.012265	Bacteria	Bacteroidetes	Bacteroidia	Bacteroidales	Bacteroidales_unclassified	Bacteroidales_unclassified
Otu00250	18.212	8.84397	1.92822	4.58661	4.505e-06	0.000357628	Bacteria	Bacteroidetes	Bacteroidia	Bacteroidales	Porphyromonadaceae	Petrimonas
Otu00267	12.5944	-6.08954	1.55395	-3.91875	8.90106e-05	0.00399387	Bacteria	Actinobacteria	Actinobacteria	Actinomycetales	Dermacoccaceae	Dermacoccaceae_unclassified
Otu00299	19.5359	19.8198	3.11923	6.35407	2.09685e-10	5.40987e-08	Bacteria	Bacteroidetes	Bacteroidia	Bacteroidales	Bacteroidales_unclassified	Bacteroidales_unclassified
Otu00302	13.7588	-5.91148	1.61559	-3.65902	0.000253182	0.00796695	Bacteria	Bacteroidetes	Bacteroidia	Bacteroidales	Prevotellaceae	Prevotella
Otu00323	7.37719	-4.46245	1.51304	-2.94933	0.00318466	0.0497965	Bacteria	Firmicutes	Clostridia	Clostridiales	Clostridiales_unclassified	Clostridiales_unclassified
Otu00330	3.72231	-4.16643	1.12789	-3.694	0.000220753	0.0075939	Bacteria	Actinobacteria	Actinobacteria	Actinomycetales	Propionibacteriaceae	Propionibacteriaceae_unclassified
Otu00331	22.0227	21.2929	2.86362	7.43566	1.04049e-13	3.57929e-11	Bacteria	Proteobacteria	Epsilonproteobacteria	Campylobacterales	Campylobacteraceae	Campylobacter
Otu00339	20.2844	7.40926	2.36489	3.13303	0.00173013	0.0302627	Bacteria	Spirochaetes	Spirochaetia	Spirochaetales	Spirochaetaceae	Treponema
Otu00398	5.85831	-5.35639	1.34054	-3.9957	6.45023e-05	0.00332832	Bacteria	Actinobacteria	Actinobacteria	Coriobacteriales	Coriobacteriaceae	Coriobacteriaceae_unclassified
Otu00400	6.50121	5.58758	1.52724	3.65863	0.000253572	0.00796695	Bacteria	Bacteria_unclassified	Bacteria_unclassified	Bacteria_unclassified	Bacteria_unclassified	Bacteria_unclassified
Otu00440	8.87786	20.6797	2.63104	7.8599	3.84452e-15	1.98377e-12	Bacteria	Bacteroidetes	Bacteroidetes_unclassified	Bacteroidetes_unclassified	Bacteroidetes_unclassified	Bacteroidetes_unclassified
Otu00519	6.67638	19.948	2.29883	8.67743	4.04804e-18	4.17758e-15	Bacteria	Firmicutes	Clostridia	Clostridiales	Clostridiales_unclassified	Clostridiales_unclassified
Otu00528	3.17006	-4.48996	1.215	-3.69543	0.000219515	0.0075939	Bacteria	Actinobacteria	Actinobacteria	Solirubrobacterales	Conexibacteraceae	Conexibacter
Otu00733	1.50123	-4.70643	1.42451	-3.3039	0.00095349	0.0189231	Bacteria	Actinobacteria	Actinobacteria	Coriobacteriales	Coriobacteriaceae	Coriobacteriaceae_unclassified

## Sheet: Yg4_Ng0_sigAnno
	baseMean	log2FoldChange	lfcSE	stat	pvalue	padj	rank_1	rank_2	rank_3	rank_4	rank_5	rank_6
Otu00001	4244.17	5.08434	1.39866	3.63516	0.000277811	0.00610003	Bacteria	Spirochaetes	Spirochaetia	Spirochaetales	Spirochaetaceae	Treponema
Otu00004	2415.67	-4.2383	0.920112	-4.60628	4.09934e-06	0.000192296	Bacteria	Proteobacteria	Gammaproteobacteria	Pseudomonadales	Pseudomonadaceae	Pseudomonas
Otu00006	1585.78	-5.12459	1.12481	-4.55598	5.21424e-06	0.000233961	Bacteria	Proteobacteria	Betaproteobacteria	Burkholderiales	Comamonadaceae	Comamonas
Otu00015	791.322	-2.54265	0.888457	-2.86187	0.00421145	0.0457497	Bacteria	Proteobacteria	Gammaproteobacteria	Pseudomonadales	Moraxellaceae	Acinetobacter
Otu00018	1515.84	4.6174	1.14589	4.02953	5.58878e-05	0.00147888	Bacteria	Bacteroidetes	Bacteroidia	Bacteroidales	Porphyromonadaceae	Porphyromonas
Otu00020	423.508	-4.06961	1.08573	-3.74827	0.00017806	0.00408351	Bacteria	Firmicutes	Clostridia	Clostridiales	Clostridiaceae_1	Clostridiaceae_1_unclassified
Otu00023	837.377	6.65174	1.49224	4.45754	8.29051e-06	0.000342232	Bacteria	Tenericutes	Mollicutes	Mycoplasmatales	Mycoplasmataceae	Mycoplasma
Otu00025	451.59	-4.7016	1.16931	-4.02084	5.7992e-05	0.00149619	Bacteria	Bacteroidetes	Flavobacteriia	Flavobacteriales	Flavobacteriaceae	Flavobacteriaceae_unclassified
Otu00028	1013.51	11.8938	1.74859	6.80195	1.03216e-11	1.52169e-09	Bacteria	Spirochaetes	Spirochaetia	Spirochaetales	Spirochaetaceae	Treponema
Otu00030	264.589	-4.26332	1.23957	-3.43936	0.000583093	0.0103386	Bacteria	Deinococcus-Thermus	Deinococci	Deinococcales	Deinococcaceae	Deinococcus
Otu00032	784.563	6.59434	1.5092	4.36944	1.24568e-05	0.00044329	Bacteria	Spirochaetes	Spirochaetia	Spirochaetales	Spirochaetaceae	Treponema
Otu00036	545.595	-5.62891	1.16339	-4.83839	1.30897e-06	8.10886e-05	Bacteria	Firmicutes	Clostridia	Clostridiales	Peptostreptococcaceae	Peptostreptococcaceae_unclassified
Otu00039	146.962	-5.9293	1.15325	-5.14139	2.72717e-07	2.16496e-05	Bacteria	Bacteria_unclassified	Bacteria_unclassified	Bacteria_unclassified	Bacteria_unclassified	Bacteria_unclassified
Otu00040	544.403	-5.19979	1.26676	-4.10479	4.04681e-05	0.00109903	Bacteria	Spirochaetes	Spirochaetia	Spirochaetales	Spirochaetaceae	Treponema
Otu00041	431.022	-4.07596	1.07597	-3.78818	0.000151756	0.00355936	Bacteria	Firmicutes	Clostridia	Clostridiales	Clostridiales_unclassified	Clostridiales_unclassified
Otu00042	380.462	-6.85485	1.19081	-5.75644	8.59047e-09	9.85041e-07	Bacteria	Proteobacteria	Betaproteobacteria	Betaproteobacteria_unclassified	Betaproteobacteria_unclassified	Betaproteobacteria_unclassified
Otu00043	256.257	9.39894	1.33778	7.02579	2.12856e-12	4.39335e-10	Bacteria	Proteobacteria	Gammaproteobacteria	Gammaproteobacteria_unclassified	Gammaproteobacteria_unclassified	Gammaproteobacteria_unclassified
Otu00044	566.044	5.72726	1.53261	3.73694	0.000186273	0.004179	Bacteria	Spirochaetes	Spirochaetia	Spirochaetales	Spirochaetaceae	Treponema
Otu00046	210.75	-4.32243	1.29514	-3.33743	0.000845569	0.013425	Bacteria	Bacteroidetes	Flavobacteriia	Flavobacteriales	Flavobacteriaceae	Bergeyella
Otu00049	672.868	12.1037	1.76851	6.84399	7.70183e-12	1.32471e-09	Bacteria	Spirochaetes	Spirochaetia	Spirochaetales	Spirochaetaceae	Treponema
Otu00052	113.182	-4.285	1.00125	-4.27965	1.87188e-05	0.00060694	Bacteria	Firmicutes	Clostridia	Clostridiales	Peptoniphilaceae	Peptoniphilaceae_unclassified
Otu00056	185.882	4.11453	0.851102	4.83436	1.33576e-06	8.10886e-05	Bacteria	Firmicutes	Bacilli	Bacillales	Staphylococcaceae	Macrococcus
Otu00057	345.788	9.15912	1.93897	4.72372	2.31573e-06	0.000125781	Bacteria	Tenericutes	Mollicutes	Mycoplasmatales	Mycoplasmataceae	Mycoplasma
Otu00058	505.15	8.41765	2.02672	4.15333	3.27667e-05	0.000913925	Bacteria	Tenericutes	Mollicutes	Mycoplasmatales	Mycoplasmataceae	Mycoplasma
Otu00065	85.089	-5.66381	1.33129	-4.25439	2.09618e-05	0.000636253	Bacteria	Bacteroidetes	Flavobacteriia	Flavobacteriales	Flavobacteriaceae	Flavobacteriaceae_unclassified
Otu00066	332.507	10.4771	1.75067	5.98461	2.16903e-09	2.79804e-07	Bacteria	Bacteria_unclassified	Bacteria_unclassified	Bacteria_unclassified	Bacteria_unclassified	Bacteria_unclassified
Otu00068	224.751	3.54489	1.1456	3.09436	0.00197236	0.0248229	Bacteria	Firmicutes	Clostridia	Clostridiales	Clostridiales_Incertae_Sedis_XI	Gallicola
Otu00073	259.091	-3.71411	1.14421	-3.246	0.00117037	0.0170116	Bacteria	Proteobacteria	Gammaproteobacteria	Cardiobacteriales	Cardiobacteriaceae	Dichelobacter
Otu00074	60.7096	-3.25918	1.13443	-2.87296	0.0040665	0.044645	Bacteria	Bacteria_unclassified	Bacteria_unclassified	Bacteria_unclassified	Bacteria_unclassified	Bacteria_unclassified
Otu00076	8.25117	4.5701	1.46732	3.11459	0.00184201	0.0240627	Bacteria	Proteobacteria	Gammaproteobacteria	Xanthomonadales	Xanthomonadaceae	Ignatzschineria
Otu00077	176.06	-4.0815	1.05435	-3.8711	0.000108346	0.00266222	Bacteria	Proteobacteria	Betaproteobacteria	Burkholderiales	Oxalobacteraceae	Janthinobacterium
Otu00078	120.828	-3.08149	0.993761	-3.10084	0.00192976	0.0245865	Bacteria	Bacteroidetes	Flavobacteriia	Flavobacteriales	Flavobacteriaceae	Chryseobacterium
Otu00080	155.391	-5.2743	1.11522	-4.72939	2.2519e-06	0.000125781	Bacteria	Bacteroidetes	Bacteroidia	Bacteroidales	Prevotellaceae	Prevotella
Otu00081	223.516	5.57076	1.54748	3.5999	0.000318346	0.00670475	Bacteria	Firmicutes	Clostridia	Clostridiales	Clostridiales_Incertae_Sedis_XI	Helcococcus
Otu00087	57.3144	9.99451	1.87436	5.33222	9.70205e-08	9.10229e-06	Bacteria	Firmicutes	Clostridia	Clostridiales	Clostridiales_Incertae_Sedis_XI	Clostridiales_Incertae_Sedis_XI_unclassified
Otu00091	129.427	2.97514	0.98985	3.00565	0.00265017	0.0314587	Bacteria	Actinobacteria	Actinobacteria	Actinomycetales	Corynebacteriaceae	Corynebacterium
Otu00092	281.787	10.0626	1.77034	5.68397	1.31605e-08	1.35816e-06	Bacteria	Proteobacteria	Betaproteobacteria	Neisseriales	Neisseriaceae	Kingella
Otu00093	140.782	3.99445	1.16984	3.41453	0.000638911	0.0108091	Bacteria	Bacteroidetes	Bacteroidia	Bacteroidales	Bacteroidaceae	Bacteroides
Otu00095	264.53	6.21883	1.73885	3.57641	0.000348351	0.00704899	Bacteria	Spirochaetes	Spirochaetia	Spirochaetales	Spirochaetaceae	Treponema
Otu00099	252.761	7.91705	1.53055	5.17269	2.30742e-07	1.98438e-05	Bacteria	Bacteria_unclassified	Bacteria_unclassified	Bacteria_unclassified	Bacteria_unclassified	Bacteria_unclassified
Otu00103	58.4942	-4.35523	1.03965	-4.18913	2.80024e-05	0.000802735	Bacteria	Bacteroidetes	Flavobacteriia	Flavobacteriales	Flavobacteriaceae	Chryseobacterium
Otu00104	138.087	5.23967	1.55279	3.37436	0.000739885	0.01212	Bacteria	Firmicutes	Clostridia	Clostridiales	Clostridiales_Incertae_Sedis_XI	Clostridiales_Incertae_Sedis_XI_unclassified
Otu00107	160.618	4.58015	1.47473	3.10575	0.00189799	0.0244841	Bacteria	Firmicutes	Clostridia	Clostridiales	Lachnospiraceae	Lachnospiraceae_unclassified
Otu00108	18.5535	-3.88714	1.31478	-2.9565	0.00311148	0.0352862	Bacteria	Actinobacteria	Actinobacteria	Actinomycetales	Corynebacteriaceae	Corynebacterium
Otu00112	23.1595	-7.95007	2.24671	-3.53853	0.00040236	0.0079853	Bacteria	Bacteroidetes	Bacteroidia	Bacteroidales	Prevotellaceae	Prevotella
Otu00114	81.5112	-7.47117	1.48768	-5.02204	5.11263e-07	3.51749e-05	Bacteria	Firmicutes	Clostridia	Clostridiales	Clostridiales_unclassified	Clostridiales_unclassified
Otu00116	176.059	8.05863	2.38666	3.37653	0.000734058	0.01212	Bacteria	Spirochaetes	Spirochaetia	Spirochaetales	Spirochaetaceae	Treponema
Otu00121	161.4	9.25036	2.35577	3.92668	8.61272e-05	0.00216788	Bacteria	Bacteria_unclassified	Bacteria_unclassified	Bacteria_unclassified	Bacteria_unclassified	Bacteria_unclassified
Otu00122	78.9003	3.79813	1.20037	3.16412	0.00155552	0.0211223	Bacteria	Firmicutes	Clostridia	Clostridiales	Peptostreptococcaceae	Filifactor
Otu00129	30.3419	-4.27082	1.25004	-3.41655	0.00063419	0.0108091	Bacteria	Firmicutes	Clostridia	Clostridiales	Clostridiaceae_1	Clostridiaceae_1_unclassified
Otu00130	10.2576	-4.42093	1.3796	-3.20449	0.00135303	0.0189541	Bacteria	Bacteroidetes	Flavobacteriia	Flavobacteriales	Flavobacteriaceae	Chryseobacterium
Otu00136	94.2037	9.46022	2.02582	4.66982	3.01461e-06	0.000155554	Bacteria	Bacteria_unclassified	Bacteria_unclassified	Bacteria_unclassified	Bacteria_unclassified	Bacteria_unclassified
Otu00142	56.5532	-3.45036	1.06238	-3.24777	0.00116313	0.0170116	Bacteria	Bacteroidetes	Flavobacteriia	Flavobacteriales	Flavobacteriaceae	Chryseobacterium
Otu00144	12.3961	-4.73195	1.44484	-3.27507	0.00105637	0.016032	Bacteria	Bacteroidetes	Sphingobacteriia	Sphingobacteriales	Sphingobacteriaceae	Sphingobacterium
Otu00146	110.673	7.90938	1.70311	4.64408	3.41596e-06	0.00016787	Bacteria	Firmicutes	Clostridia	Clostridiales	Lachnospiraceae	Lachnospiraceae_unclassified
Otu00156	70.8426	6.93889	2.21884	3.12727	0.00176441	0.0233445	Bacteria	Spirochaetes	Spirochaetia	Spirochaetales	Spirochaetaceae	Treponema
Otu00158	78.4933	8.46132	2.60642	3.24634	0.00116899	0.0170116	Bacteria	Bacteroidetes	Bacteroidetes_unclassified	Bacteroidetes_unclassified	Bacteroidetes_unclassified	Bacteroidetes_unclassified
Otu00161	55.5517	5.48782	1.65332	3.31928	0.000902492	0.0139011	Bacteria	Firmicutes	Clostridia	Clostridiales	Peptostreptococcaceae	Filifactor
Otu00164	39.7984	4.71794	1.31737	3.58134	0.000341838	0.00704899	Bacteria	SR1	SR1_unclassified	SR1_unclassified	SR1_unclassified	SR1_unclassified
Otu00169	86.2077	7.1179	2.01845	3.52643	0.000421207	0.00820161	Bacteria	Firmicutes	Clostridia	Clostridiales	Clostridiales_Incertae_Sedis_XI	Clostridiales_Incertae_Sedis_XI_unclassified
Otu00172	52.7476	4.79715	1.44494	3.31996	0.000900291	0.0139011	Bacteria	Firmicutes	Clostridia	Clostridiales	Clostridiales_Incertae_Sedis_XI	Anaerococcus
Otu00173	85.5411	6.68294	2.21774	3.0134	0.00258342	0.0313658	Bacteria	Firmicutes	Clostridia	Clostridiales	Lachnospiraceae	Lachnospiraceae_unclassified
Otu00177	61.2753	6.69448	1.5647	4.27845	1.88199e-05	0.00060694	Bacteria	Bacteroidetes	Bacteroidia	Bacteroidales	Prevotellaceae	Prevotella
Otu00184	51.2848	-3.78429	1.29784	-2.91583	0.00354747	0.0393655	Bacteria	Bacteroidetes	Bacteroidia	Bacteroidales	Prevotellaceae	Prevotella
Otu00193	49.1246	6.4234	1.91937	3.34661	0.000818055	0.0131911	Bacteria	Firmicutes	Clostridia	Clostridiales	Peptostreptococcaceae	Peptostreptococcaceae_unclassified
Otu00195	14.827	-2.57704	0.750081	-3.43568	0.000591063	0.0103386	Bacteria	Proteobacteria	Gammaproteobacteria	Enterobacteriales	Enterobacteriaceae	Enterobacteriaceae_unclassified
Otu00196	13.2581	-3.81061	1.26791	-3.00543	0.00265204	0.0314587	Bacteria	Proteobacteria	Betaproteobacteria	Burkholderiales	Comamonadaceae	Comamonadaceae_unclassified
Otu00198	15.9645	4.22446	1.31882	3.2032	0.00135911	0.0189541	Bacteria	Firmicutes	Clostridia	Clostridiales	Clostridiales_unclassified	Clostridiales_unclassified
Otu00199	46.0871	9.36914	2.09624	4.46951	7.84006e-06	0.000337123	Bacteria	Firmicutes	Clostridia	Clostridiales	Clostridiales_unclassified	Clostridiales_unclassified
Otu00200	58.3401	11.6743	2.63869	4.42428	9.67653e-06	0.000384084	Bacteria	Bacteria_unclassified	Bacteria_unclassified	Bacteria_unclassified	Bacteria_unclassified	Bacteria_unclassified
Otu00202	37.3709	-8.74942	1.7208	-5.08451	3.68579e-07	2.71695e-05	Bacteria	Firmicutes	Clostridia	Clostridiales	Clostridiaceae_1	Clostridiaceae_1_unclassified
Otu00203	26.7926	-5.43334	1.81813	-2.98843	0.00280418	0.0321727	Bacteria	Actinobacteria	Actinobacteria	Actinomycetales	Actinomycetaceae	Arcanobacterium
Otu00204	31.6849	-4.65185	1.46681	-3.17141	0.00151702	0.0208743	Bacteria	Firmicutes	Firmicutes_unclassified	Firmicutes_unclassified	Firmicutes_unclassified	Firmicutes_unclassified
Otu00210	52.1958	6.07224	1.42447	4.26281	2.01876e-05	0.00063132	Bacteria	Firmicutes	Negativicutes	Selenomonadales	Veillonellaceae	Veillonellaceae_unclassified
Otu00211	7.51402	5.81407	1.51071	3.84857	0.000118811	0.00285145	Bacteria	Firmicutes	Clostridia	Clostridiales	Clostridiales_Incertae_Sedis_XI	Anaerococcus
Otu00214	8.45661	-5.46235	1.58188	-3.45307	0.000554252	0.0103386	Bacteria	Firmicutes	Clostridia	Clostridiales	Clostridiales_unclassified	Clostridiales_unclassified
Otu00223	10.2886	6.60001	1.91263	3.45075	0.000559024	0.0103386	Bacteria	Firmicutes	Negativicutes	Selenomonadales	Veillonellaceae	Veillonellaceae_unclassified
Otu00250	18.212	7.05794	2.05244	3.43881	0.000584273	0.0103386	Bacteria	Bacteroidetes	Bacteroidia	Bacteroidales	Porphyromonadaceae	Petrimonas
Otu00256	10.368	-5.87675	1.90581	-3.0836	0.00204514	0.0254287	Bacteria	Firmicutes	Clostridia	Clostridiales	Clostridiales_Incertae_Sedis_XII	Guggenheimella
Otu00257	7.84648	4.51778	1.48685	3.03848	0.00237776	0.0292125	Bacteria	Spirochaetes	Spirochaetia	Spirochaetales	Spirochaetaceae	Treponema
Otu00266	7.72122	5.47423	1.85544	2.95038	0.00317387	0.0356025	Bacteria	Bacteroidetes	Bacteroidia	Bacteroidales	Bacteroidaceae	Bacteroides
Otu00292	16.0697	8.79035	1.992	4.41283	1.02027e-05	0.000389972	Bacteria	Firmicutes	Clostridia	Clostridiales	Clostridiales_unclassified	Clostridiales_unclassified
Otu00295	16.4303	-5.82804	1.32867	-4.38637	1.15257e-05	0.000424805	Bacteria	Proteobacteria	Gammaproteobacteria	Pseudomonadales	Moraxellaceae	Acinetobacter
Otu00299	19.5359	23.8027	3.3223	7.16454	7.80477e-13	2.01363e-10	Bacteria	Bacteroidetes	Bacteroidia	Bacteroidales	Bacteroidales_unclassified	Bacteroidales_unclassified
Otu00302	13.7588	-7.71364	1.77765	-4.33924	1.42976e-05	0.000491837	Bacteria	Bacteroidetes	Bacteroidia	Bacteroidales	Prevotellaceae	Prevotella
Otu00330	3.72231	-5.3114	1.25617	-4.22826	2.3551e-05	0.000694419	Bacteria	Actinobacteria	Actinobacteria	Actinomycetales	Propionibacteriaceae	Propionibacteriaceae_unclassified
Otu00331	22.0227	23.7258	3.05132	7.77558	7.51016e-15	2.71963e-12	Bacteria	Proteobacteria	Epsilonproteobacteria	Campylobacterales	Campylobacteraceae	Campylobacter
Otu00339	20.2844	9.11024	2.51757	3.61867	0.000296126	0.00636671	Bacteria	Spirochaetes	Spirochaetia	Spirochaetales	Spirochaetaceae	Treponema
Otu00406	12.6971	8.03921	2.50334	3.21139	0.00132094	0.0189335	Bacteria	Spirochaetes	Spirochaetia	Spirochaetales	Spirochaetaceae	Treponema
Otu00410	6.09668	-4.95307	1.44068	-3.43801	0.000586001	0.0103386	Bacteria	Firmicutes	Clostridia	Clostridiales	Clostridiales_unclassified	Clostridiales_unclassified
Otu00440	8.87786	21.7722	2.80242	7.76908	7.90589e-15	2.71963e-12	Bacteria	Bacteroidetes	Bacteroidetes_unclassified	Bacteroidetes_unclassified	Bacteroidetes_unclassified	Bacteroidetes_unclassified
Otu00505	7.16128	7.85446	2.48668	3.15861	0.00158523	0.0212462	Bacteria	Spirochaetes	Spirochaetia	Spirochaetales	Spirochaetaceae	Treponema
Otu00519	6.67638	21.0527	2.44545	8.6089	7.37641e-18	7.61246e-15	Bacteria	Firmicutes	Clostridia	Clostridiales	Clostridiales_unclassified	Clostridiales_unclassified
Otu00528	3.17006	-3.88857	1.30128	-2.98825	0.00280576	0.0321727	Bacteria	Actinobacteria	Actinobacteria	Solirubrobacterales	Conexibacteraceae	Conexibacter
Otu00612	2.54155	-4.69068	1.56894	-2.98972	0.00279237	0.0321727	Bacteria	Bacteroidetes	Flavobacteriia	Flavobacteriales	Flavobacteriaceae	Flavobacteriaceae_unclassified

## Sheet: Yg2_Yg1_sigAnno
	baseMean	log2FoldChange	lfcSE	stat	pvalue	padj	rank_1	rank_2	rank_3	rank_4	rank_5	rank_6
Otu00005	251.481	-3.82728	0.960135	-3.98619	6.71427e-05	0.049707	Bacteria	Proteobacteria	Gammaproteobacteria	Pseudomonadales	Moraxellaceae	Faucicola
Otu00026	588.749	5.85365	1.30669	4.47975	7.47314e-06	0.0102045	Bacteria	Proteobacteria	Gammaproteobacteria	Pseudomonadales	Moraxellaceae	Moraxella
Otu00030	264.589	-5.75338	1.29235	-4.45186	8.5129e-06	0.0102045	Bacteria	Deinococcus-Thermus	Deinococci	Deinococcales	Deinococcaceae	Deinococcus
Otu00035	674.644	4.90862	1.22023	4.0227	5.75359e-05	0.0482784	Bacteria	Fusobacteria	Fusobacteriia	Fusobacteriales	Fusobacteriaceae	Fusobacterium
Otu00044	566.044	8.1733	1.59697	5.118	3.08785e-07	0.000518203	Bacteria	Spirochaetes	Spirochaetia	Spirochaetales	Spirochaetaceae	Treponema
Otu00099	252.761	8.62631	1.55862	5.53458	3.11981e-08	6.54458e-05	Bacteria	Bacteria_unclassified	Bacteria_unclassified	Bacteria_unclassified	Bacteria_unclassified	Bacteria_unclassified
Otu00152	50.4422	-6.47981	1.49555	-4.33274	1.47268e-05	0.0154466	Bacteria	Actinobacteria	Actinobacteria	Actinomycetales	Actinomycetales_unclassified	Actinomycetales_unclassified
Otu00156	70.8426	9.30242	2.34163	3.97262	7.10862e-05	0.049707	Bacteria	Spirochaetes	Spirochaetia	Spirochaetales	Spirochaetaceae	Treponema
Otu00175	20.0263	8.35679	2.02205	4.13283	3.58327e-05	0.033408	Bacteria	Firmicutes	Clostridia	Clostridiales	Clostridiales_Incertae_Sedis_XI	Clostridiales_Incertae_Sedis_XI_unclassified
Otu00296	21.1715	-23.0539	3.42654	-6.72804	1.7196e-11	4.80972e-08	Bacteria	Proteobacteria	Gammaproteobacteria	Pasteurellales	Pasteurellaceae	Pasteurella
Otu00331	22.0227	-38.6579	3.19768	-12.0894	1.20198e-33	5.04289e-30	Bacteria	Proteobacteria	Epsilonproteobacteria	Campylobacterales	Campylobacteraceae	Campylobacter
Otu00519	6.67638	38.8973	2.5282	15.3854	2.05256e-53	1.7223e-49	Bacteria	Firmicutes	Clostridia	Clostridiales	Clostridiales_unclassified	Clostridiales_unclassified

## Sheet: Yg3_Yg2_sigAnno
	baseMean	log2FoldChange	lfcSE	stat	pvalue	padj	rank_1	rank_2	rank_3	rank_4	rank_5	rank_6
Otu00005	251.481	4.83161	0.994547	4.8581	1.18519e-06	0.00558342	Bacteria	Proteobacteria	Gammaproteobacteria	Pseudomonadales	Moraxellaceae	Faucicola
Otu00296	21.1715	20.1855	3.55172	5.68329	1.32125e-08	9.33659e-05	Bacteria	Proteobacteria	Gammaproteobacteria	Pasteurellales	Pasteurellaceae	Pasteurella
Otu00331	22.0227	40.428	3.30646	12.227	2.2308e-34	3.15279e-30	Bacteria	Proteobacteria	Epsilonproteobacteria	Campylobacterales	Campylobacteraceae	Campylobacter

## Sheet: Yg4_Yg3_sigAnno
	baseMean	log2FoldChange	lfcSE	stat	pvalue	padj	rank_1	rank_2	rank_3	rank_4	rank_5	rank_6
Otu00005	251.481	-3.40406	0.933971	-3.64472	0.000267686	0.0433033	Bacteria	Proteobacteria	Gammaproteobacteria	Pseudomonadales	Moraxellaceae	Faucicola
Otu00007	342.444	-4.14066	0.964556	-4.29281	1.76423e-05	0.00742033	Bacteria	Proteobacteria	Gammaproteobacteria	Pseudomonadales	Moraxellaceae	Moraxellaceae_unclassified
Otu00015	791.322	-4.14296	0.901661	-4.59481	4.33153e-06	0.0022773	Bacteria	Proteobacteria	Gammaproteobacteria	Pseudomonadales	Moraxellaceae	Acinetobacter
Otu00030	264.589	-4.52806	1.25798	-3.59946	0.000318875	0.0478996	Bacteria	Deinococcus-Thermus	Deinococci	Deinococcales	Deinococcaceae	Deinococcus
Otu00036	545.595	-4.91025	1.18069	-4.15879	3.19933e-05	0.0112137	Bacteria	Firmicutes	Clostridia	Clostridiales	Peptostreptococcaceae	Peptostreptococcaceae_unclassified
Otu00043	256.257	6.63535	1.34185	4.94492	7.61756e-07	0.000800986	Bacteria	Proteobacteria	Gammaproteobacteria	Gammaproteobacteria_unclassified	Gammaproteobacteria_unclassified	Gammaproteobacteria_unclassified
Otu00046	210.75	-6.05809	1.31357	-4.61195	3.98918e-06	0.0022773	Bacteria	Bacteroidetes	Flavobacteriia	Flavobacteriales	Flavobacteriaceae	Bergeyella
Otu00077	176.06	-3.97963	1.07002	-3.71923	0.000199834	0.0382046	Bacteria	Proteobacteria	Betaproteobacteria	Burkholderiales	Oxalobacteraceae	Janthinobacterium
Otu00092	281.787	7.15897	1.77895	4.02426	5.71542e-05	0.0171708	Bacteria	Proteobacteria	Betaproteobacteria	Neisseriales	Neisseriaceae	Kingella
Otu00144	12.3961	-5.43999	1.4623	-3.72016	0.000199094	0.0382046	Bacteria	Bacteroidetes	Sphingobacteriia	Sphingobacteriales	Sphingobacteriaceae	Sphingobacterium
Otu00149	66.8065	-4.0276	1.07659	-3.74109	0.000183227	0.0382046	Bacteria	Bacteroidetes	Flavobacteriia	Flavobacteriales	Flavobacteriaceae	Flavobacterium
Otu00230	8.45093	-6.32084	1.7144	-3.68692	0.000226985	0.0397791	Bacteria	Bacteroidetes	Flavobacteriia	Flavobacteriales	Flavobacteriaceae	Chryseobacterium
Otu00295	16.4303	-5.36245	1.34586	-3.9844	6.76501e-05	0.0177835	Bacteria	Proteobacteria	Gammaproteobacteria	Pseudomonadales	Moraxellaceae	Acinetobacter
Otu00365	8.50626	25.1818	4.75413	5.29682	1.17835e-07	0.000247808	Bacteria	Spirochaetes	Spirochaetia	Spirochaetales	Spirochaetaceae	Treponema

## Sheet: seq sample ID
id	sample	animal	year	gmu	set	type	location	hoof	lesion	grade	group
s305_0001_16_556_2_F_OT_RH_Y_3	s305	1	16	556	2	F	OT	RH	Y	3	Yg3
s203_0007_16_556_1_F_ID_LF_C_0	s203	7	16	556	1	F	ID	LF	C	0	Cg0
s234_0007_16_556_1_F_ID_RH_Y_1	s234	7	16	556	1	F	ID	RH	Y	1	Yg1
s204_0008_16_556_1_F_ID_LH_C_0	s204	8	16	556	1	F	ID	LH	C	0	Cg0
s255_0008_16_556_1_F_ID_RH_Y_3	s255	8	16	556	1	F	ID	RH	Y	3	Yg3
s270_0037_16_556_1_F_ID_LH_C_0	s270	37	16	556	1	F	ID	LH	C	0	Cg0
s209_0037_16_556_1_F_ID_RH_Y_4	s209	37	16	556	1	F	ID	RH	Y	4	Yg4
s280_0064_16_556_2_F_ID_LH_Y_4	s280	64	16	556	2	F	ID	LH	Y	4	Yg4
s211_0064_16_556_1_F_ID_RF_Y_3	s211	64	16	556	1	F	ID	RF	Y	3	Yg3
s279_0064_16_556_1_F_ID_RH_C_0	s279	64	16	556	1	F	ID	RH	C	0	Cg0
s212_0073_16_556_1_F_ID_LH_C_0	s212	73	16	556	1	F	ID	LH	C	0	Cg0
s236_0073_16_522_1_F_ID_RH_Y_1	s236	73	16	522	1	F	ID	RH	Y	1	Yg1
s214_0087_16_522_1_F_ID_LF_C_0	s214	87	16	522	1	F	ID	LF	C	0	Cg0
s248_0087_16_522_1_F_ID_RH_Y_2	s248	87	16	522	1	F	ID	RH	Y	2	Yg2
s215_0112_16_520_1_F_ID_LH_C_0	s215	112	16	520	1	F	ID	LH	C	0	Cg0
s271_0112_16_520_1_F_ID_RH_Y_4	s271	112	16	520	1	F	ID	RH	Y	4	Yg4
s314_0119_16_520_2_F_ID_RL_N_0	s314	119	16	520	2	F	ID	RL	N	0	Ng0
s260_0141_16_524_1_F_ID_LH_C_0	s260	141	16	524	1	F	ID	LH	C	0	Cg0
s216_0141_16_524_1_F_ID_RH_Y_3	s216	141	16	524	1	F	ID	RH	Y	3	Yg3
s239_0194_16_550_1_F_ID_LH_C_0	s239	194	16	550	1	F	ID	LH	C	0	Cg0
s217_0194_16_550_1_F_ID_RH_Y_1	s217	194	16	550	1	F	ID	RH	Y	1	Yg1
s241_0210_16_550_1_F_ID_LH_C_0	s241	210	16	550	1	F	ID	LH	C	0	Cg0
s219_0210_16_550_1_F_ID_RH_Y_1	s219	210	16	550	1	F	ID	RH	Y	1	Yg1
s273_0252_16_550_1_F_CB_LH_C_0	s273	252	16	550	1	F	CB	LH	C	0	Cg0
s220_0252_16_550_1_F_CB_RH_Y_4	s220	252	16	550	1	F	CB	RH	Y	4	Yg4
s229_0276_16_550_1_F_ID_LF_C_0	s229	276	16	550	1	F	ID	LF	C	0	Cg0
s291_0276_16_550_2_F_ID_LF_C_0	s291	276	16	550	2	F	ID	LF	C	0	Cg0
s275_0281_16_516_1_F_ID_LH_Y_4	s275	281	16	516	1	F	ID	LH	Y	4	Yg4
s287_0294_16_516_2_F_ID_LH_Y_1	s287	294	16	516	2	F	ID	LH	Y	1	Yg1
s306_0294_16_516_2_F_OT_RF_Y_3	s306	294	16	516	2	F	OT	RF	Y	3	Yg3
s276_0294_16_516_1_F_ID_RH_C_0	s276	294	16	516	1	F	ID	RH	C	0	Cg0
s249_0323_16_556_1_F_ID_RH_Y_2	s249	323	16	556	1	F	ID	RH	Y	2	Yg2
s222_0337_16_556_1_F_ID_LF_C_0	s222	337	16	556	1	F	ID	LF	C	0	Cg0
s262_0337_16_556_1_F_ID_RF_Y_3	s262	337	16	556	1	F	ID	RF	Y	3	Yg3
s223_0354_16_556_1_F_ID_LF_C_0	s223	354	16	556	1	F	ID	LF	C	0	Cg0
s250_0354_16_556_1_F_ID_RF_Y_2	s250	354	16	556	1	F	ID	RF	Y	2	Yg2
s299_0376_16_673_2_F_ID_LF_N_0	s299	376	16	673	2	F	ID	LF	N	0	Ng0
s282_0376_16_673_2_F_ID_RH_N_0	s282	376	16	673	2	F	ID	RH	N	0	Ng0
s231_0394_16_673_1_F_ID_LH_N_0	s231	394	16	673	1	F	ID	LH	N	0	Ng0
s232_0396_16_673_1_F_ID_LH_Y_1	s232	396	16	673	1	F	ID	LH	Y	1	Yg1
s283_0396_16_673_2_F_ID_RH_C_0	s283	396	16	673	2	F	ID	RH	C	0	Cg0
s284_0405_16_673_2_F_ID_LH_N_0	s284	405	16	673	2	F	ID	LH	N	0	Ng0
s233_0405_16_673_1_F_ID_RF_N_0	s233	405	16	673	1	F	ID	RF	N	0	Ng0
s312_0424_16_556_2_F_ID_LH_Y_1	s312	424	16	556	2	F	ID	LH	Y	1	Yg1
s313_0424_16_556_2_F_ID_RH_C_0	s313	424	16	556	2	F	ID	RH	C	0	Cg0
s311_1000_16_556_2_F_ID_LH_N_0	s311	1000	16	556	2	F	ID	LH	N	0	Ng0
s226_2615_16_658_1_F_ID_LF_C_0	s226	2615	16	658	1	F	ID	LF	C	0	Cg0
s201_0002_17_520_1_F_ID_LH_Y_3	s201	2	17	520	1	F	ID	LH	Y	3	Yg3
s254_0002_17_520_1_F_ID_RF_C_0	s254	2	17	520	1	F	ID	RF	C	0	Cg0
s202_0006_17_516_1_F_ID_LF_C_0	s202	6	17	516	1	F	ID	LF	C	0	Cg0
s244_0006_17_516_1_F_ID_LH_Y_4	s244	6	17	516	1	F	ID	LH	Y	4	Yg4
s286_0006_17_516_2_F_ID_RH_Y_2	s286	6	17	516	2	F	ID	RH	Y	2	Yg2
s309_0007_17_556_2_F_ID_LF_C_0	s309	7	17	556	2	F	ID	LF	C	0	Cg0
s308_0007_17_556_2_F_ID_LH_Y_1	s308	7	17	556	2	F	ID	LH	Y	1	Yg1
s307_0009_17_516_1_F_ID_RH_Y_3	s307	9	17	516	1	F	ID	RH	Y	3	Yg3
s205_0016_17_516_1_F_ID_LF_C_0	s205	16	17	516	1	F	ID	LF	C	0	Cg0
s264_0016_17_516_1_F_ID_LH_Y_4	s264	16	17	516	1	F	ID	LH	Y	4	Yg4
s206_0017_17_516_1_F_ID_LF_C_0	s206	17	17	516	1	F	ID	LF	C	0	Cg0
s245_0017_17_516_1_F_ID_LH_Y_2	s245	17	17	516	1	F	ID	LH	Y	2	Yg2
s207_0018_17_516_1_F_ID_RF_C_0	s207	18	17	516	1	F	ID	RF	C	0	Cg0
s256_0018_17_516_1_F_ID_RH_Y_3	s256	18	17	516	1	F	ID	RH	Y	3	Yg3
s208_0020_17_516_1_F_ID_LF_C_0	s208	20	17	516	1	F	ID	LF	C	0	Cg0
s257_0020_17_516_1_F_ID_LH_Y_3	s257	20	17	516	1	F	ID	LH	Y	3	Yg3
s259_0034_17_556_1_F_ID_LH_Y_3	s259	34	17	556	1	F	ID	LH	Y	3	Yg3
s210_0049_17_556_1_F_ID_LF_C_0	s210	49	17	556	1	F	ID	LF	C	0	Cg0
s235_0049_17_556_1_F_ID_LH_Y_1	s235	49	17	556	1	F	ID	LH	Y	1	Yg1
s247_0068_17_556_1_F_ID_LH_Y_2	s247	68	17	556	1	F	ID	LH	Y	2	Yg2
s292_0068_17_556_2_F_ID_RF_Y_1	s292	68	17	556	2	F	ID	RF	Y	1	Yg1
s213_0078_17_522_1_F_ID_RF_C_0	s213	78	17	522	1	F	ID	RF	C	0	Cg0
s267_0078_17_522_1_F_ID_RH_Y_4	s267	78	17	522	1	F	ID	RH	Y	4	Yg4
s243_0099_17_556_1_F_ID_LF_C_0	s243	99	17	556	1	F	ID	LF	C	0	Cg0
s227_0099_17_556_1_F_ID_LH_Y_1	s227	99	17	556	1	F	ID	LH	Y	1	Yg1
s237_0132_17_550_1_F_ID_LF_Y_1	s237	132	17	550	1	F	ID	LF	Y	1	Yg1
s300_0155_17_550_2_F_ID_LH_Y_4	s300	155	17	550	2	F	ID	LH	Y	4	Yg4
s266_0155_17_550_1_F_ID_RH_C_0	s266	155	17	550	1	F	ID	RH	C	0	Cg0
s302_0186_17_550_2_F_ID_LF_Y_1	s302	186	17	550	2	F	ID	LF	Y	1	Yg1
s290_0186_17_550_2_F_ID_RF_C_0	s290	186	17	550	2	F	ID	RF	C	0	Cg0
s238_0186_17_550_1_F_ID_RH_Y_1	s238	186	17	550	1	F	ID	RH	Y	1	Yg1
s218_0198_17_522_1_F_ID_LF_C_0	s218	198	17	522	1	F	ID	LF	C	0	Cg0
s240_0198_17_522_1_F_ID_LH_Y_1	s240	198	17	522	1	F	ID	LH	Y	1	Yg1
s242_0219_17_556_1_F_ID_RH_Y_1	s242	219	17	556	1	F	ID	RH	Y	1	Yg1
s296_0225_17_556_2_F_ID_RF_C_0	s296	225	17	556	2	F	ID	RF	C	0	Cg0
s228_0250_17_673_1_F_ID_RH_N_0	s228	250	17	673	1	F	ID	RH	N	0	Ng0
s297_0262_17_673_2_F_ID_LH_N_0	s297	262	17	673	2	F	ID	LH	N	0	Ng0
s230_0277_17_673_1_F_ID_RH_N_0	s230	277	17	673	1	F	ID	RH	N	0	Ng0
s289_0322_17_524_2_F_ID_LF_Y_1	s289	322	17	524	2	F	ID	LF	Y	1	Yg1
s261_0322_17_524_1_F_ID_LH_Y_3	s261	322	17	524	1	F	ID	LH	Y	3	Yg3
s221_0322_17_524_1_F_ID_RF_C_0	s221	322	17	524	1	F	ID	RF	C	0	Cg0
s298_0343_17_506_2_F_ID_LF_N_0	s298	343	17	506	2	F	ID	LF	N	0	Ng0
s293_0343_17_506_2_F_ID_RF_N_0	s293	343	17	506	2	F	ID	RF	N	0	Ng0
s294_0343_17_506_2_F_ID_RH_N_0	s294	343	17	506	2	F	ID	RH	N	0	Ng0
s263_0365_17_530_1_F_ID_LF_Y_3	s263	365	17	530	1	F	ID	LF	Y	3	Yg3
s224_0375_17_520_1_F_ID_LF_C_0	s224	375	17	520	1	F	ID	LF	C	0	Cg0
s251_0375_17_520_1_F_HB_LH_Y_2	s251	375	17	520	1	F	HB	LH	Y	2	Yg2
s310_0382_17_520_2_F_ID_RH_N_0	s310	382	17	520	2	F	ID	RH	N	0	Ng0
s252_0403_17_506_1_F_ID_LH_Y_3	s252	403	17	506	1	F	ID	LH	Y	3	Yg3
s225_0403_17_506_1_F_HB_RF_Y_2	s225	403	17	506	1	F	HB	RF	Y	2	Yg2
s285_0403_17_506_2_F_ID_RH_C_0	s285	403	17	506	2	F	ID	RH	C	0	Cg0
s303_0447_17_520_2_F_ID_RF_Y_4	s303	447	17	520	2	F	ID	RF	Y	4	Yg4
s268_0447_17_520_1_F_ID_RH_N_0	s268	447	17	520	1	F	ID	RH	N	0	Ng0
s253_0492_17_520_1_F_ID_LH_Y_2	s253	492	17	520	1	F	ID	LH	Y	2	Yg2
s269_0585_17_520_1_F_ID_RH_Y_4	s269	585	17	520	1	F	ID	RH	Y	4	Yg4
