# Supplementary material for: Correlation of lesion severity with bacterial changes in Treponeme-Associated Hoof Disease from free-roaming wild elk (Cervus canadensis)
Source: Anim Microbiome. 2024 Apr 22;6:20. doi: 10.1186/s42523-024-00304-9 (PMC11036743; doi:10.1186/s42523-024-00304-9)
Supplement: Supplementary file 2 — Supplementary Material 2 [file 42523_2024_304_MOESM2_ESM.xlsx]

## Sheet: sample ID setup
id	sample	animal	year	gmu	set	type	location	hoof	lesion	grade	group
s201_0002_17_520_1_F_ID_LH_Y_3	s201	2	17	520	1	F	ID	LH	Y	3	Yg3
s209_0037_16_556_1_F_ID_RH_Y_4	s209	37	16	556	1	F	ID	RH	Y	4	Yg4
s211_0064_16_556_1_F_ID_RF_Y_3	s211	64	16	556	1	F	ID	RF	Y	3	Yg3
s216_0141_16_524_1_F_ID_RH_Y_3	s216	141	16	524	1	F	ID	RH	Y	3	Yg3
s217_0194_16_550_1_F_ID_RH_Y_1	s217	194	16	550	1	F	ID	RH	Y	1	Yg1
s219_0210_16_550_1_F_ID_RH_Y_1	s219	210	16	550	1	F	ID	RH	Y	1	Yg1
s220_0252_16_550_1_F_CB_RH_Y_4	s220	252	16	550	1	F	CB	RH	Y	4	Yg4
s225_0403_17_506_1_F_HB_RF_Y_2	s225	403	17	506	1	F	HB	RF	Y	2	Yg2
s227_0099_17_556_1_F_ID_LH_Y_1	s227	99	17	556	1	F	ID	LH	Y	1	Yg1
s228_0250_17_673_1_F_ID_RH_N_0	s228	250	17	673	1	F	ID	RH	N	0	Ng0
s230_0277_17_673_1_F_ID_RH_N_0	s230	277	17	673	1	F	ID	RH	N	0	Ng0
s231_0394_16_673_1_F_ID_LH_N_0	s231	394	16	673	1	F	ID	LH	N	0	Ng0
s232_0396_16_673_1_F_ID_LH_Y_1	s232	396	16	673	1	F	ID	LH	Y	1	Yg1
s233_0405_16_673_1_F_ID_RF_N_0	s233	405	16	673	1	F	ID	RF	N	0	Ng0
s234_0007_16_556_1_F_ID_RH_Y_1	s234	7	16	556	1	F	ID	RH	Y	1	Yg1
s235_0049_17_556_1_F_ID_LH_Y_1	s235	49	17	556	1	F	ID	LH	Y	1	Yg1
s236_0073_16_522_1_F_ID_RH_Y_1	s236	73	16	522	1	F	ID	RH	Y	1	Yg1
s237_0132_17_550_1_F_ID_LF_Y_1	s237	132	17	550	1	F	ID	LF	Y	1	Yg1
s238_0186_17_550_1_F_ID_RH_Y_1	s238	186	17	550	1	F	ID	RH	Y	1	Yg1
s240_0198_17_522_1_F_ID_LH_Y_1	s240	198	17	522	1	F	ID	LH	Y	1	Yg1
s242_0219_17_556_1_F_ID_RH_Y_1	s242	219	17	556	1	F	ID	RH	Y	1	Yg1
s244_0006_17_516_1_F_ID_LH_Y_4	s244	6	17	516	1	F	ID	LH	Y	4	Yg4
s245_0017_17_516_1_F_ID_LH_Y_2	s245	17	17	516	1	F	ID	LH	Y	2	Yg2
s247_0068_17_556_1_F_ID_LH_Y_2	s247	68	17	556	1	F	ID	LH	Y	2	Yg2
s248_0087_16_522_1_F_ID_RH_Y_2	s248	87	16	522	1	F	ID	RH	Y	2	Yg2
s249_0323_16_556_1_F_ID_RH_Y_2	s249	323	16	556	1	F	ID	RH	Y	2	Yg2
s250_0354_16_556_1_F_ID_RF_Y_2	s250	354	16	556	1	F	ID	RF	Y	2	Yg2
s251_0375_17_520_1_F_HB_LH_Y_2	s251	375	17	520	1	F	HB	LH	Y	2	Yg2
s252_0403_17_506_1_F_ID_LH_Y_3	s252	403	17	506	1	F	ID	LH	Y	3	Yg3
s253_0492_17_520_1_F_ID_LH_Y_2	s253	492	17	520	1	F	ID	LH	Y	2	Yg2
s255_0008_16_556_1_F_ID_RH_Y_3	s255	8	16	556	1	F	ID	RH	Y	3	Yg3
s256_0018_17_516_1_F_ID_RH_Y_3	s256	18	17	516	1	F	ID	RH	Y	3	Yg3
s257_0020_17_516_1_F_ID_LH_Y_3	s257	20	17	516	1	F	ID	LH	Y	3	Yg3
s259_0034_17_556_1_F_ID_LH_Y_3	s259	34	17	556	1	F	ID	LH	Y	3	Yg3
s261_0322_17_524_1_F_ID_LH_Y_3	s261	322	17	524	1	F	ID	LH	Y	3	Yg3
s262_0337_16_556_1_F_ID_RF_Y_3	s262	337	16	556	1	F	ID	RF	Y	3	Yg3
s263_0365_17_530_1_F_ID_LF_Y_3	s263	365	17	530	1	F	ID	LF	Y	3	Yg3
s264_0016_17_516_1_F_ID_LH_Y_4	s264	16	17	516	1	F	ID	LH	Y	4	Yg4
s267_0078_17_522_1_F_ID_RH_Y_4	s267	78	17	522	1	F	ID	RH	Y	4	Yg4
s268_0447_17_520_1_F_ID_RH_N_0	s268	447	17	520	1	F	ID	RH	N	0	Ng0
s269_0585_17_520_1_F_ID_RH_Y_4	s269	585	17	520	1	F	ID	RH	Y	4	Yg4
s271_0112_16_520_1_F_ID_RH_Y_4	s271	112	16	520	1	F	ID	RH	Y	4	Yg4
s275_0281_16_516_1_F_ID_LH_Y_4	s275	281	16	516	1	F	ID	LH	Y	4	Yg4
s280_0064_16_556_2_F_ID_LH_Y_4	s280	64	16	556	2	F	ID	LH	Y	4	Yg4
s282_0376_16_673_2_F_ID_RH_N_0	s282	376	16	673	2	F	ID	RH	N	0	Ng0
s284_0405_16_673_2_F_ID_LH_N_0	s284	405	16	673	2	F	ID	LH	N	0	Ng0
s286_0006_17_516_2_F_ID_RH_Y_2	s286	6	17	516	2	F	ID	RH	Y	2	Yg2
s287_0294_16_516_2_F_ID_LH_Y_1	s287	294	16	516	2	F	ID	LH	Y	1	Yg1
s289_0322_17_524_2_F_ID_LF_Y_1	s289	322	17	524	2	F	ID	LF	Y	1	Yg1
s292_0068_17_556_2_F_ID_RF_Y_1	s292	68	17	556	2	F	ID	RF	Y	1	Yg1
s293_0343_17_506_2_F_ID_RF_N_0	s293	343	17	506	2	F	ID	RF	N	0	Ng0
s294_0343_17_506_2_F_ID_RH_N_0	s294	343	17	506	2	F	ID	RH	N	0	Ng0
s297_0262_17_673_2_F_ID_LH_N_0	s297	262	17	673	2	F	ID	LH	N	0	Ng0
s298_0343_17_506_2_F_ID_LF_N_0	s298	343	17	506	2	F	ID	LF	N	0	Ng0
s299_0376_16_673_2_F_ID_LF_N_0	s299	376	16	673	2	F	ID	LF	N	0	Ng0
s300_0155_17_550_2_F_ID_LH_Y_4	s300	155	17	550	2	F	ID	LH	Y	4	Yg4
s302_0186_17_550_2_F_ID_LF_Y_1	s302	186	17	550	2	F	ID	LF	Y	1	Yg1
s303_0447_17_520_2_F_ID_RF_Y_4	s303	447	17	520	2	F	ID	RF	Y	4	Yg4
s305_0001_16_556_2_F_OT_RH_Y_3	s305	1	16	556	2	F	OT	RH	Y	3	Yg3
s306_0294_16_516_2_F_OT_RF_Y_3	s306	294	16	516	2	F	OT	RF	Y	3	Yg3
s307_0009_17_516_1_F_ID_RH_Y_3	s307	9	17	516	1	F	ID	RH	Y	3	Yg3
s308_0007_17_556_2_F_ID_LH_Y_1	s308	7	17	556	2	F	ID	LH	Y	1	Yg1
s310_0382_17_520_2_F_ID_RH_N_0	s310	382	17	520	2	F	ID	RH	N	0	Ng0
s311_1000_16_556_2_F_ID_LH_N_0	s311	1000	16	556	2	F	ID	LH	N	0	Ng0
s312_0424_16_556_2_F_ID_LH_Y_1	s312	424	16	556	2	F	ID	LH	Y	1	Yg1
s314_0119_16_520_2_F_ID_RL_N_0	s314	119	16	520	2	F	ID	RL	N	0	Ng0

## Sheet: sample_to_treponema_matrix
Group	Column1	Otu00001	Otu00028	Otu00032	Otu00038	Otu00040	Otu00044	Otu00049	Otu00095	Otu00116	Otu00156	Otu00257	Otu00339	Otu00406	Otu00505
s228_0250_17_673_1_F_ID_RH_N_0	0	4060	1	141	77	15	13	10	138	34	13	7	0	1	0
s230_0277_17_673_1_F_ID_RH_N_0	0	1630	6	349	2882	0	28	2	69	0	14	5	3	1	0
s231_0394_16_673_1_F_ID_LH_N_0	0	15	1	7	14	1	11	0	9	0	1	0	0	0	0
s233_0405_16_673_1_F_ID_RF_N_0	0	4	0	0	2	16	0	0	1	0	0	0	0	0	0
s268_0447_17_520_1_F_ID_RH_N_0	0	5	3	2	2	1709	206	0	1	0	0	0	0	0	0
s282_0376_16_673_2_F_ID_RH_N_0	0	0	0	2	0	1	0	0	0	0	0	0	0	0	0
s284_0405_16_673_2_F_ID_LH_N_0	0	4	9	2	0	5	4	0	0	0	0	0	0	0	0
s293_0343_17_506_2_F_ID_RF_N_0	0	6	0	0	10	3	0	1	1	0	0	0	0	0	0
s294_0343_17_506_2_F_ID_RH_N_0	0	13	0	9	0	4	0	1	0	0	0	0	0	0	0
s297_0262_17_673_2_F_ID_LH_N_0	0	4	3	1	1	6	0	0	0	1	0	0	0	0	0
s298_0343_17_506_2_F_ID_LF_N_0	0	10	0	3	2	2	0	1	0	0	0	1	0	0	0
s299_0376_16_673_2_F_ID_LF_N_0	0	4	0	0	0	5	0	0	0	1	0	0	0	0	0
s310_0382_17_520_2_F_ID_RH_N_0	0	34	0	6	3	2861	0	0	6	0	7	1	0	0	0
s311_1000_16_556_2_F_ID_LH_N_0	0	13	0	3	3	0	7	0	0	0	0	0	0	0	0
s314_0119_18_520_2_F_ID_RL_N_0	0	0	2	0	0	0	1	0	1	0	0	0	0	0	0
s217_0194_16_550_1_F_ID_RH_Y_1	1	2703	0	423	0	8	12	125	0	294	0	4	9	0	0
s219_0210_16_550_1_F_ID_RH_Y_1	1	107	0	14	4	5	0	0	5	0	0	0	0	0	0
s227_0099_17_556_1_F_ID_LH_Y_1	1	18	30	8	3	2	2	1	0	0	0	0	5	0	0
s232_0396_16_673_1_F_ID_LH_Y_1	1	4	0	0	0	4	0	1	1	0	0	0	0	0	0
s234_0007_16_556_1_F_ID_RH_Y_1	1	1679	2	0	12	11	3	170	45	70	0	2	0	0	1
s235_0049_17_556_1_F_ID_LH_Y_1	1	10	0	0	6	12924	0	0	0	0	0	0	0	0	0
s236_0073_16_522_1_F_ID_RH_Y_1	1	5	0	0	0	3	7	0	0	0	0	0	0	0	0
s237_0132_17_550_1_F_ID_LF_Y_1	1	157	46	64	30	2	2	56	35	0	0	0	1	0	0
s238_0186_17_550_1_F_ID_RH_Y_1	1	5	0	0	1	7	13	0	0	0	0	0	0	0	0
s240_0198_17_522_1_F_ID_LH_Y_1	1	68	7	13	0	7405	5	0	0	0	0	1	0	0	0
s242_0219_17_556_1_F_ID_RH_Y_1	1	2	0	0	0	1222	0	0	0	0	0	0	0	0	0
s287_0294_16_516_2_F_ID_LH_Y_1	1	0	0	0	0	1273	1	0	0	0	0	0	0	0	0
s288_0186_17_550_2_S_ID_RH_Y_1	1	3	0	1	0	7	1	1	0	0	0	0	0	0	0
s289_0322_17_524_2_F_ID_LF_Y_1	1	2	0	0	0	3730	0	0	0	0	0	0	0	0	0
s292_0068_17_556_2_F_ID_RF_Y_1	1	13	0	6	2	4	0	0	0	0	6	1	0	0	0
s302_0186_17_550_2_F_ID_LF_Y_1	1	4	7	0	1	9	86	0	1	0	0	2	0	0	0
s308_0007_17_556_2_F_ID_LH_Y_1	1	292	0	13	1	902	0	0	8	1	0	0	0	0	0
s312_0424_16_556_2_F_ID_LH_Y_1	1	1	0	1	1	17	2	1	0	0	0	0	0	0	0
s225_0403_17_506_1_F_HB_RF_Y_2	2	0	0	0	1	5	0	0	0	0	0	0	0	0	0
s245_0017_17_516_1_F_ID_LH_Y_2	2	1	0	40	0	475	1	0	1	0	0	1	0	0	0
s247_0068_17_556_1_F_ID_LH_Y_2	2	2285	1	892	10	52	7	114	5	12	193	15	0	0	0
s248_0087_16_522_1_F_ID_RH_Y_2	2	1	1	1395	2355	113	0	331	822	0	0	38	0	0	0
s249_0323_16_556_1_F_ID_RH_Y_2	2	1	1	1	1	17	1	0	0	0	0	0	0	0	0
s250_0354_16_556_1_F_ID_RF_Y_2	2	2	0	2439	1150	3545	1244	0	319	0	1575	10	0	0	0
s251_0375_17_520_1_F_HB_LH_Y_2	2	45249	4	2427	66	8	593	1790	1222	4	2	4	46	11	17
s253_0492_17_520_1_F_ID_LH_Y_2	2	36	6	18	0	20	10445	1	0	0	0	2	0	0	0
s286_0006_17_516_2_F_ID_RH_Y_2	2	12759	2583	4220	1	6	542	1608	185	0	105	101	0	94	5
s295_0017_17_516_2_S_ID_LH_Y_2	2	334	1	176	2	4638	0	0	0	18	0	3	0	0	0
s201_0002_17_520_1_F_ID_LH_Y_3	3	302	0	3	0	4	0	0	15	4	0	0	2	0	0
s211_0064_16_556_1_F_ID_RF_Y_3	3	83	6	1	1	3	6	8	10	3	2	2	0	0	0
s216_0141_16_524_1_F_ID_RH_Y_3	3	18	0	5	4	5	4	0	0	0	0	0	0	0	0
s252_0403_17_506_1_F_ID_LH_Y_3	3	4	0	0	0	12	2041	1	0	0	0	0	0	0	0
s255_0008_16_556_1_F_ID_RH_Y_3	3	11335	1621	2661	5940	2	10	1018	1213	78	291	20	238	69	21
s256_0018_17_516_1_F_ID_RH_Y_3	3	21	565	210	2	4	1	1	1	0	0	9	0	0	0
s257_0020_17_516_1_F_ID_LH_Y_3	3	1995	8	131	0	5	47	4	9	0	52	3	0	0	0
s259_0034_17_556_1_F_ID_LH_Y_3	3	2511	22	1927	35299	1	16	7	1039	1	0	10	0	9	1
s261_0322_17_524_1_F_ID_LH_Y_3	3	3	1	1	2	37	2	0	0	1	0	0	0	0	0
s262_0337_16_556_1_F_ID_RF_Y_3	3	20718	5965	1945	1807	7	702	1425	1317	38	47	31	9	56	41
s263_0365_17_530_1_F_ID_LF_Y_3	3	3	1	0	2	25	6	0	0	0	0	0	0	0	0
s305_0001_16_556_2_F_OT_RH_Y_3	3	28215	2	1144	0	323	4067	823	55	3975	0	24	2	0	0
s306_0294_16_516_2_F_OT_RF_Y_3	3	1	22	16	2	4	0	4	1	0	4	0	0	0	0
s307_0009_17_516_1_F_ID_RH_Y_3	3	217	12	16	2	18	4	27	4	0	4	0	1	0	0
s209_0037_16_556_1_F_ID_RH_Y_4	4	173	3	0	0	40	18	10	0	21	0	15	0	0	0
s220_0252_16_550_1_F_CB_RH_Y_4	4	1564	0	153	1	4	19	55	0	2	0	2	0	0	0
s244_0006_17_516_1_F_ID_LH_Y_4	4	24165	4245	2010	0	8	1388	2256	2133	0	844	0	30	36	48
s264_0016_17_516_1_F_ID_LH_Y_4	4	786	173	95	1	5	8	2	31	16	15	4	0	4	2
s267_0078_17_522_1_F_ID_RH_Y_4	4	4541	6362	672	2	5	2	2170	136	551	1	1502	479	25	19
s269_0585_17_520_1_F_ID_RH_Y_4	4	11335	11569	7683	292	6	2045	12960	1434	7	0	68	77	41	131
s271_0112_16_520_1_F_ID_RH_Y_4	4	204	9657	2346	94	3	3859	2128	641	13	124	19	4	14	9
s275_0281_16_516_1_F_ID_LH_Y_4	4	7673	8391	5521	2245	2	1127	4003	1755	1099	501	12	28	243	25
s280_0064_16_556_2_F_ID_LH_Y_4	4	36663	4482	2428	124	1	3949	2960	941	3091	432	21	25	46	47
s300_0155_17_550_2_F_ID_LH_Y_4	4	11	0	0	1	1	1	2	0	0	0	0	0	0	0
s303_0447_17_520_2_F_ID_RF_Y_4	4	5	0	0	0	1	0	3	0	0	0	0	0	0	0

## Sheet: Blast search
OTUs	variant	sequence	Percent Identity	probable ID (cluster)	Accession (NCBI) of match
Otus 00001	24979	CACGTAAGGGACAAGCGTTGTTCGGAATTATTGGGCGTAAAGGGTATGTAGGCGGTTATGTAAGCCTGATGTGAAATCTACGAGCTTAACTCGTAAACTGCATTGGGTACTGCGTAACTTGAATCACGGAGGGGGAACCGGAATTCCAAGTGTAGGGGTGGAATCTGTAGATATTTGGAAGAACACCGGTGGCGAAGGCGGGTTTCTGGCCGATGATTGACGCTGAGATGCGAAGGTGCGGGGAGCAAACAGG	98.42	Treponema pedis strain L13	KP750190.1		T. pedis-like (99%)
Otus 00001	18598	CACGTAAGCCCCAAGCGTTGTTCGGAATTATTGGGCGTAAAGGGCATGTAGGCGGTTATGTAAGCCTGATGTGAAATCTACGAGCTTAACTCGTAAACTGCATTGGGTACTGCGTAACTCGAATCACGGAGGGGGAACCGGAATTCCAAGTGTAGGGGTGGAATCTGTAGATATTTGGAAGAACACCGGTGGCGAAGGCGAGTTTCTGGCCGATGATTGACGCTGAGATGCGAAGGTGCGGGGAGCAAACAGG	99.61	Treponema pedis strain DD3F_(3)	KR025849.1
Otus 00001	4951	CACGTAAGGCCCAAGCGTTGTTCGGAATTATTGGGCGTAAAGGGCATGTAGGCGGTTATGTAAGCCTGATGTGAAATCTACGAGCTTAACTCGTAAACTGCATTGGGTACTGCGTAACTTGAATCACGGAGGGGAAACCGGAATTCCAAGTGTAGGGGTGGAATCTGTAGATATTTGGAAGAACACCAGTGGCGAAGGCGGGTTTCTGGCTGATGATTGACGCTGAGATGCGAAGGTGCGGGGAGCAAACAGG	98.81	Treponema pedis strain DD3F_(3)	KR025849.1
Otus 00001	3337	CACGTAAGCCCCAAGCGTTGTTCGGAATTATTGGGCGTAAAGGGCATGTAGGCGGTTATGTAAGCCTGATGTGAAATCTACGAGCTTAACTTGTAAACTGCATTGGGTACTGCGTAACTTGGATCACGGAGGGGAAACCGGAATTCCAAGTGTAGGGGTGGAATCTGTAGATATTTGGAAGAACACCGGTGGCGAAGGCGGGTTTCTGGCCGATGATTGACGCTGAGATGCGAAGGTGCGGGGAGCAAACAGT	99.21	Treponema pedis strain L13	KP750190.1
Otus 00001	15293	CACGTAAGCCCCAAGCGTTGTTCGGAATTATTGGGCGTAAAGGGCATGTAGGCGGTTATGTAAGCCTGATGTGAAATCTACGAGCTTTAACTCGTAAACTGCATTGGGTACTGCGTAACTTGAATCACGGAGGGGAAACCGGAATTCCAAGTGTAGGGGTGGAATCTGTAGATATTTGGAAGAACACCGGTGGCGAAGGCGGGTTTCTGGCCGATGATTGACGCTGAGATGCGAAGGTGCGGGGAGCAAACAGG	99.61	Treponema pedis strain DD3F_(3)	KR025849.1
OTUs 00028	15075	CACGTAAGGGGCGAGCGTTGTTCGGAATTATTGGGCGTAAAGGGTATGTAGGCGGTTTTGTAAGCCTGATGTGAAATCTACGAGCTTAACTCGTAAACTGCATTGGATACTGCGTAACTTGAATCACGGAGGGGAAATCGGAATTCCAAGTGTAGGGGTGGAATCTGTAGATATTTGGAAGAACACCGGTGGCGAAGGCGGGTTTCTGGTCGATGATTGACGCTGATATACGATGGTGCGGGGAGCAAACAGG	96.44	Treponema putidum strain OMZ 758 (ATCC 700334)	NZ_CP009228.1		T. putidum-like (97%)
OTUs 00028	14651	CACGTAAGGGGCGAGCGTTGTTCGGAATTATTGGGCGTAAAGGGTATGTAGGCGGTTATGTAAGCCTGATGTGAAATCTACGAGCTTAACTCGTAAACTGCATTGGGTACTGCGTAACTTGAATCACGGAGGAGAGATCGGAATTCCAAGTGTAGGGGTGGAATCTGTAGATATTTGGAAGAACACAGGTGGCGAAGGCGGGTTTCTGGTCGATGATTGACGCTGATATACGAAGGTGCGGGGAGCAAACAG	94.44	Treponema putidum strain OMZ 730	KP101530.1
OTUs 00028	18525	CACGTAAGGGGCGAGCGTTGTTCGGAACTATTGGGCGTAAAGGGTATGTAGGCGGTTATGTAAGCCTGATGTGAAATCTACGAGCTTAACTCGTAAACTGCATTGGGTACTGCGTAACTTGAATCACGGAGGGGAAATCGGAATTCCAAGTGTAGGGGTGGAATCTGTAGATATTTGGAAGAACACCGGCGGCGTAGGCGGGTTTCTGGTCGATGATTGACGCCGATATACGAAGGTGCGGGGAGCAAACAGG	96.83	Treponema putidum strain OMZ 758 (ATCC 700334)	NZ_CP009228.1
OTUs 00028	4117	CACGTAAGGGGCGAGCGTTGTTCGGAATTATTGGGCGTAAAGGGTATGTAGGCGGTTATGTAAGCCTGATGTGAAATCTACGAGCTTAACTCGTGAACTGCATTGGGTACTGCGTAACTTGAATCACGGAGGGGAAATCGGAATTCCAAGTGTAGGGGTGGAGTCTGTAGATATTTGGAAGAACACCGGTGGCGAAGGCGGGTTTCTGGTCGATGATTGACGCTGATATACGAAGGTGCGGGGAGCAAACAGT	96.83	Treponema putidum strain OMZ 758 (ATCC 700334)	NZ_CP009228.1
OTUs 00028	8816	CACGTAAGGGGCGAGCGTTGTCCGGAATTATTGGGCGTAAAGGGTATGTAGGCGGTTATGTAAGCCTGATGTGAAATCTACGAGCTTAACTCGTAAACTGCATAGGGTACTGCGTAACTTGAATCACGGAGGGGAAATCGGAATTCCAAGTGTAGGGGTGAAATCTGTAGATATTTGGAAGAACACCGGTGGCGAGGGCGGGTTTCTGGTCGATGATTGACGCTGATATACGAAGGTGCGGGGAGCAAACAGG	96.05	Treponema putidum strain OMZ 835	KP101532.1
OTUs 00032	13315	CACGTAAGGGGCGAGCGTTGTTCGGAATTATTGGGCATAAAGGGCATGTAGGCGGTTATGTAAGCCTGATGTGAAATCCTGGGGCTTAACCCTAGAATAGCATTGGGTACTGTGTAACTTGAATTACGGAAGGGAAACTGGAATTCCAAGTGTAGGGGTGGAATCTGTAGATATTTGGAAGAACACCGGTGGCGAAGGCGGGTTTCTGGCCGATAATTGACGCTGAGATGCGAAAGTGTGGGGATCGGACAGG	99.21	Treponema medium ATCC 700293 acAqN-supercont-complete	NZ_KE332517.1		T. medium like (99%)
OTUs 00032	6579	CACGTAAGGGGCGAGCGTTGTCCGGAATTATTGGGCGTAAAGGGCATGTAGGCGGTTATGTAAGCCTGATGTGAAATCCTGGGGCCTAACCCTAGAATAGCATTGGGTACTGTATAACTTGAATTACGGAAGGGAAACTGGAATTCCAAGTGTAGGGGTGGAATCTGTAGATATTTGGAAGAACACCGGTGGCGAAGGCGGGTTTCTGGCCGATAATTGACGCTGAGATGCGAAAGTGTGGGGGTCGAACAGG	98.81	Treponema sp. oral taxon 230 clone _T024	GU408602.1
OTUs 00032	13097	CACGTAAGGGGCGAGCGTTGTTCGGAATTATTGGGCGTAAAGGGCATGTAGGCGGTTATGTAAGCCTGATGTGAGATCCTGGGGCTTAACCCTAGAATAGCATTGGGTACTGTGTGACTTGAATTACGGAAGGGAAACTGGAATTCCAAGTGTAGGGGTGGAATCTGTAGATATTTGGAAGAACACCGGTGGCGAAGGCGGGTTTCTGGCCGATAATTGACGCTGAGATGCGAAAGTGTTGGGATCGAACAGG	98.81	Treponema medium strain ELK24R	KM586673.1
OTUs 00032	9906	CACGTAAGGGGCGAGCGTTGTTCGGAATTATTGGGCGTAAAGGGCATGTAGGCGGTTATGTAAGCCTGATGTGAAATCCTGGGGCTTAACCCCAGAATAGCATTGGGTACTGTGTAACTTGAATTACGGAAGGGAAACTGGAATTCCAAGTGTAGGGGTGGAATCCGTAGATATTTGGAAGAACACCGGTGGCGAAGGCGGGTTTCTGGCCGATAATTGACGCTGAGATACGAAAGTGTGGGGATCGAACAGG	99.2	Treponema medium strain OMZ 805	KT192148.1
OTUs 00032	27397	CACGTAAGGGGCGAGCGTTGTTCGGAATTATTGGGCGTAAAGGGCACGTAGGCGGTTATGTAAGCCTGATGTGAAATCCTGGGGCTTAACCCTAGAATAGCATTGGGTACTGTATAACTTGAATTACGGAAGGGAAACTGGAATTCCAAGTGTAGGGGTGGAATCTGTAGATATTTGGAAGAACACCGGTGGCGAAGGCGGGTTTCTGGCCGATAATTGACGCTGAGATGCGAAAGTGTGGGGATCGAACAGG	99.6	Treponema sp. I:F:D13	AF023053.1
OTUs 00038	22271	TACGTAAGGGGCGAGCGTTGTTCGGAATTATTGGGCGTAAAGGGTATGTAGGCGGTTAGGTAAGCCCGGTGTGAAATCTACGAGCTCAACTCGTAAACTGCATTGGGTACTGCTTGACTTGAATCACGGAGGGGAAACCGGAATTCCAAGTGTAGGGGTGGAATCTGTAGATATTTGGAAGAACACCGGTGGCGAAGGCGAGTTTCCGGCCGATGATTGACGCTGACATACGAAGGTGCGGGGAGCAAACAGG	98.81	Treponema denticola canine oral taxon 197 clone PY004	JN713361.1		T. denticola-like (99%)
OTUs 00038	13102	CACGTAAGGGGCGAGCGTTGTTCGGAATTATTGGGCGTAAAGGGTATGTAGGCGGTTAGGTAAGCCTGGTGTGAAATCTACGAGCTCAACTCGTAAACTGCATTGGGTACTGCTTGACTTGAATCACGGAGGGGAAACCGGAATTCCAAGTGTAGGGGTGGAATCTGTAGATATCTGGAAGAACACCGGTGGCGAAGGCGGGTTTCTGGCCGATGATTGACGCTGATATACGAAGGTGCGGGGAGCAAACAGG	99.6	Treponema denticola isolate IQ-No.1	MH771013.1
OTUs 00038	13188	AGGGGCGAGCGTTGTTCGGTATTATTGGGCGCAAAGGGTATGTAGGCGGTTAGGTAAGCCCGGTGTGAAATCTACGAGCTCAACTCGTAAACTGCATTGGGTACTGCTTGACTTGAATCACGGAGGGGAAACCGGAATTCCAAGTGTAGGGGTGGAATCTGTAGATATTTGGAAGAACACCGGTGGCGAAGGCGGGTTTCCGGCCGATGATTGACGCTGATATACGAGGGTGCGGGGAGCAAACAGG	98.38	Treponema denticola canine oral taxon 197 clone PY004	JN713361.1
OTUs 00038	24551	CACGTAAGGGGCGAGCGTTGTTCGGAATTATTGGGCGTAAAGGGTATGTAGGCGGTTAGGTAAGCCTGGTGTGAAATCTACGAGCTCAACTCGTAAACTGCATTGGGCACTGCTTGACTTGAATCACGGAGGGGAAACCGGAATTCCAAGTGTAGGAGTGGAATCTGTAGATATTTGGAAGAACACCGGTGGCGAAGGCGGGTTTCTGGCCGATGATTGACGCTGATATACGAAGGTGCGGGGAGCAAACAGG	99.21	Treponema denticola strain OMZ 850	KT192145.1
OTUs 00038	11310	CACGTAAGGGGCAAGCGTTGTTCGGAATTATTGGGCGTAAAGGGTATGTAGGCGGTTAGGTAAGCCCGGTGTGAAATCTACGAGCTCAACTCGTAAACTGCATAGGGTACTGCTTGACTTGAATCACGGATGGGAAACCGGAATTCCAAGTGTAGGGGTGGAATCTGTAGATATTTGGAAGAACACCGGTGGCGAAGGCGGGTTTCCGGCCGATGATTGACGCTGATATACGAAGGTGCGGGGAGCAAACAGG	98.42	Treponema denticola isolate IQ-No.1	MH771013.1
OTUs 00040	10611	CACGTAAGCCCCAAGCGTTGTTCGGAATTATTGGGCGTAAAGGGTATGTAGGCGGTTGGGTAAGCCCGATGTGAAATTCTCAAGCTTAACTTGAGAACTGCATTGGGTACTGCTTAACTTGAATCACGAAAGGGAAACTGGAATTCCAGGTGTAGGGGTGGAATCTGTAGATATCTGGAAGAATACCGGTGGCGAAGGCGGGTTTCTGGTCGATGATTGACGCTAATATACGAAAGTGTGGGGAGCAAACAGG	96.42	Treponema sp. PT1	AM942445.1		PT1
OTUs 00040	3323	CACGTAAGGGGCGAGCGTTGTTCGGAATTATTGGGCGTAGAGGGTATGTAGGCGGTTGGGTAAGCCCGATGTGAAATTCTCAAGCTTAACTTGAGAACTGCATTGGGTACTGCTTAACTTGAATCACGAACGGGAAACTGGAATTCCAGGTGTAGGGGTGGAATCTGTAGATATCTGGAAGAATACCGGTGGCGAAGGCGGGTTTCTGGTCGATGATTGACGCTAATATACGAGAGTGTGGGGAGCAAACAGG	96.44	Treponema sp. PT1	AM942445.1		T. refringens (94%)
OTUs 00040	19539	CACGTAAGGGGAGCGTTGTTCGGAATTATTGGGCGTAAAGGGTATGTAGGCGGTTGGGTAAGCCCAATGTGAAATTCTCAAGCTTAACTTGAGAACTGCATTGGGTACTGCTTAACTTGAATCACGAAAGGGAAACTGGAATTCCAGGTGTAGGGGTGGAATCTGTAGATATCTGGAAGAATACCGGTGGCGAAGGCGGGTTTCTGGTCGATGATTGACGCTAATATACGAAAGTGTGGGGAGCAAACAGG	96.44	Treponema sp. PT1	AM942445.1
OTUs 00040	12916	CACGTAAGGGGCGGGCGTTGTTCGGAATTATTGGGCGTAAAGGGTATGTAGGCGGTTGGGTAAGCCCGGTGTGAAATTCTCAAGCTTAACTTGAGAACTGCATTGGGTACTGCTTAACTTGAATCACGAAAGGGAAACTGGAATTCCAGGTGTAGGGGTGGAATCTGTAGATATTTGGAAGAATACCGGTGGCGAAGGCGGGTTTCTGGTCGATGATTGACGCTAATATACGAAAGTGTGGGGAGCAAACAGG	96.04	Treponema sp. PT1	AM942445.1
OTUs 00040	11506	CACGTAAGGGGCGAGCGTTGTTCGGAATTATTGGGCGTAAAGGGTATGTAGGCGGTTGGGTAAGCCCGATGTGAAATTCTCAAGCTTGACTTGAGAACTGCATTGGGTACTGCTTAACTTGAATCACGAAAGGGAGACTGGAATTCCAGGTGTAGGGGTGGAATCTGTAGATATCTGGAAGAAAACCGGTGGCGAAGGCGGGTTTCTGGTCGATGATTGACGCTAATATACGAAAGTGTGTGGAGCAAACAGG	95.65	Treponema sp. PT1	AM942445.1
OTUs 00044	5736	CACGTAAGCCGCGAGCGTTGTTCGGAATTATTGGGCGTAAAGGGCACGCAGGCGGGTTGGTAAGCCTGATGTGAAATACTCAAGCTTAACTTGAGAATTGCATTGGGTACTGCCAGTCTTGAATCACGGAGGGGAAACCGGAATTCCAAGTGTAGGGGTGGAATCTGTAGATATTTGGAAGAACACCGGTGGCGAAGGCGGGTTTCTGGCCGATGATTGACGCTGAGGTGCGAAGGTGTGGGGAGCAGACAGG	99.8	Treponema pagedenis 4A	NZ_AQCF01000038.1		T. phagedenis-like (99%)
OTUs 00044	9856	CACGTAAGGGGCGAGCGTTGTTCGGAATTATTGGGCGTAAAGGGCACGCAGGCGGGTTGGTAAGCCTGATGTGAAATACTCAAGCTTAACTTGAGAATTGCATTGGGTACTGCCAGTCTTGAATCACGGAGGGGAAACCGGAATTCCAAGTGTAGGGGTGGAATCTGTAGATATTTGGAAGAACACCGGTGGCGAAGGCGGGTTTCTGGCCGATGATTGACGCTGAGGTGCGAAGGTGTGGGGAGCAAACAGG	99.6	Treponema phagedenis B31.4	MN396624.1
OTUs 00044	14459	CACGTAAGGGGCGAGCGTTGTTCGGAATTATTGGGCGTAAAGGGCACGCAGGCGGGTTGGTAAGCCTGATGTGAAATACTCAAGCTTAACTTGAGAATTGCATTGGGTACTGCCAGTCTTGAGTCACGAAGGGGAAACCGGAATTCCAAGTGTAGGGGTGGAATCTGTAGATATTTGGAAGAACACCGGTGGCGAAGGCGGGTTTCTGGCCGATGATTGACGCTGAGATGCGAAGGTGCGGGGAGCAAACAGG	98.42	Treponema phagedenis strain KS1	CP054692.1
OTUs 00044	11411	TACGTAAGGGGCGAGCGTTGTTCGGAATTATTGGGCGTAAAGGGCACGCAGGCGGGTTGGTAAGCCTGATGTGAAATACTCAAGCCTAACTTGAGAATTGCATTGGGTACTGCCAGTCTCGAATCACGGAGGGGAAACCGGAATTCCAAGTGTAGGGGTGGAATCTGTAGATATTTGGAAGAACACCGGTGGCGAAGGCGGGTTTCTGGCCGATGATTGACGCTGAGGTGCGAAGGTGTGGGGAGCAAACAGG	99.21	Treponema phagedenis B31.4	MN396624.1
OTUs 00044	7883	CACGTAAGGGGCGAGCGCTGTTCGGAATTATTGGGCGTAAAGGGCACGCAGGCGGGTTGGTAAGCCTGATGTGAAATACTCAAGCTTAACTTGAGAATTGCGTTGGGTACTGCCAGTCTTGAATCACGGAGGGGAAACCGGAATTCCAAGTGTAGGGGTGGAATCTGTAGATATTTGGAAGAGCACCGGTGGCGAAGGCGGGTTTCTGGCCGATGATTGACGCTGAGGTGCGAAGGTGTGGGGAGCAAACAGG	98.81	Treponema phagedenis strain KS1	CP054692.1
OTUs 00049	14025	GACGTAAGCCCCGAGCGTTGTTCGGAATTATTGGGCGTAAAGGGCATGTAGGCGGCCAAGTAAGCCTGATGTGAAATGTGCGAGCTTAACTCGTAAACAGCATTGGGTACTGCTAGACTTGAATCACGGAGGGGAAACTGGAATTCCAAGTGTAGGGGTGAAATCTGTAGATATTTGGAAGAACACCGGTGGCGAAGGCGGGTTTCTGGCCGATGATTGACGCTGATATGCGAAGGTGCGGGGAGCAAACAGG	98.81	Treponema sp. PT18 16S ribosomal RNA gene, partial sequence	KC161247.1		PT-18
OTUs 00049	18752	CACGTAGCCCCGAGCGTTGTTCGGAATTATTGGGCGTAAGGGGCATGTAGGCGGTCAAGTAAGCCTGATGTGAAATGTGCGAGCTTAACTCGTAAACAGCATTGGGTACTGCTAGACTTGAATCATGGAGGGGAAACTGGAATCCCAAGTGTAGGGGTGGAATCTGTAGATATTTGGAAGAACACCGGTGGCGAAGGCGGGTTTCTGGCCGATGATTGACGCTGATATGCGAAGGTGCGGGGAGCAAACAGG	98.02	Treponema sp. PT18	KC161247.1		T. pedis-like (95%)
OTUs 00049	22294	CACGTAAGCCCCGAGCGTTGTTCGGAATTATTGGGCGTAAAGGGCATGTAGGCGGTCAAGTAAGCCTGATGTGAAATGTGCGAGCTTAACTCATAAACAGCATTGGGTACTGCTAGACTTGAACCATGGAGGGGAAACTGGAATTCCAAGTGTAGGGGTGGAATCTGTAGATATTTGGAAGAACACCGGTGGCGAAGGCGGGTTTCTGGCCGATGATTGACGCTGATATGCGAAGGTGCGGGGAGCAAATAGG	98.02	Treponema sp. PT18	KC161247.1		T. putidum-like (95%)
OTUs 00049	17250	CACGTAAGCCCCGAGCGTTGTTCGGAATTATTGGGCGTAAAGGGCATGTAGGCGGTCAGGTAAGCCTGATGTGAAATGTGCGAGCTTAACTCGTAAACAGCATTGGGTACTGCTAGACTTGAATCATGGAGGGGAAACTGGAATTCCAAGTGTAGGGGTGGAATCTGTAGATATTCGGAAGAACACCGGTGGCGAAGGCGGGTTTCTGGCCGATGATTGACGCTGATATGCGAAGGTGCGGGGAGCAAACAGG	98.42	Treponema sp. PT18	KC161247.1
OTUs 00049	20869	CACGTAAGCCCCGAGCGTTGTTCGGAATTATTGGGCGTAAAGGGCATGTAGGCGGTCAAGTAAGCCTGATGTGAAATGTGCGAGCTTAACTCGTAAACAGCATTGGGTACTGCTAAACTTGAATCACGGAGGGGAAACTGGAATTCCAAGTGTAGGGGTGGAATCTGTAGATATTTGGAAGAACACCGGTGGCGAAGGCGGGTTTCTGGCCGATGATTGACGCTGATATGCGAAGGCGCGGGGAGCAAACAGT	98.81	Treponema sp. PT18 16S ribosomal RNA gene, partial sequence	KC161247.1
OTUs 00095	14031	CACGTAAATTGCGAGCGTTGTTCGGAATTATTGGGCGTAAAGGGCATGTAGGCGGAAATGCAAGCTTGATGTGAAGTACTGCAGCTTAACTGCGGAACTGCATTGGGAACTGCGTATCTTGAATTACTGAAGGGTAACCAGAATTCCACGTGTAGGGGTGAAATCTGTAGATATGTGGAAGAATACCAGTGGCGAAGGCAGGTTACCGGCAGATAATTGACGCTGAGGTGCGAAAGTGCGGGGAGCGAACAGG	98.81	Treponema sp. feline oral taxon 212 clone UJ012	KM462167.1		T. maltophilum-like (94%)
OTUs 00095	10670	TACGTAAGTTGCGAGCGTTGTTCGGAATTATTGGGCGTAAAGGGCATGTAGGCGGAAATGCAAGCTTGATGTGAAATACTGCAGCTTAACTGCGGAACTGCATTGAGAACTGCGTATCTTGAACTACTGAAGGGTAACCAGAATTCCACGTGTAGGGGTGAAATCTGTAGATATGTGGAAGAATACCAATGGCGAAGGCAGGTTACCGGCAGATAATTGACGCTGAGGTGCGAAAGTGCGGGGAGCGAACAGT	99.6	Treponema sp. feline oral taxon 212 clone UJ012	KM462167.1
OTUs 00095	12361	CACGTAAGTTGGGAGCGTTGTTCGGAATTATTGGGCGTAAAGGGCATGTAGGCGGAAATGCAAGCTTGACGTGAAATACTGCAGCTTAACTGCGGAGCTGCATTGAGAACTGCGTATCTTGAATTACTGAAGGGTAATCAGAATTCCACGTGTAGGGGTGAAATCTGTAGATATGTGGAAGAATACCAATGGCGAAGGCAGGTTACCGGCAGATAATTGACGCTGAGGTGCGAAAGTGCGGGGAGCGAACAGG	98.42	Treponema sp. feline oral taxon 212 clone UJ012	KM462167.1
OTUs 00095	8488	CACGTAAGTTGCGAGCGTTGTTCGGAATTATTGGGCGTAAAGGGCATGTAGGCGGAAATGCAAGCTTGATGTGAAATACTGCAGCTTAACTGCGGAACTGCGTTGAGAACTGCGTATCTTGAATTACTGAAGGGTAATCAGAATTCCACGTGTAGGGGTGAAATCTGTAGATATGTGGAAGAATACCAATGGCGAAGGCAGGTTACCGGCAGATAATTGACGCTGAGGTGCGAAAGTGCGGGGGGCGAACAGG	98.81	Treponema sp. feline oral taxon 212 clone UJ012	KM462167.1
OTUs 00095	24344	CACGTAAGTTGCGAGCGTTGTTCGGAATTATTGGGCGTAAAGGGCATGTAGGCGGATATGCAAGCTTGACGTGAAATACTGCAGCTTAACTGCGGAACTGCATTGAGAACTGCGTATCTTGAATTACTGAAGGGTAACCAGAGTTCCACGTGTAGGGGTGAAATCTGTAGATATGTGGAAGAATACCAATGGCGAAGGCAGGTTACCGGCGGATAATTGACGCTGAGGTGCGAAAGTGCGGGGAGCGAACAGG	98.81	Treponema sp. canine oral taxon 356 clone 1Y140	JN713526.1
OTUs 00116	26247	CACGTAAGTTGCAAGCGTTGTTCGGAATTATTGGGCGTGAAGGGCATGTAGGCGGATGCAAGCTTGGTGTGAAATACTGCAGCTTAACTGCGGAATTGCATTGAGAACTGCGTATCTTGAATTACTGAAGGGTAACCAGAATTCCACGTGTAGGGGTGAAATCTGTAGATATGAGGAAGAATACCAATGGCGAAGGCAGGTTACCGGCGGATAATTGACGCTGAGGTGCGAAAGTGCGGGGAGCGAACAGG	96.84	Treponema sp. feline oral taxon 212 clone UJ012	KM462167.1		T. maltophilum-like (94%)
OTUs 00116	20016	CACGTAAGTTGCAAGCGTTGTTCGGAATTATTGGGCGTAAAGGGCACGTAGGCGGATATGCAAGCTTGGTGTGAAATACGGCAGCTTAACTGCGGAATTGCATTGAGAACTGCGTATCTTGAATTACTGAAGGGTAACCAGAATTCCACGTGTAGGGGTGAAATCTGTAGATATGTGGAAGAATACCAATGGCGAAGGCAGGTTACCGGCGGATAATTGACGCTGGGGTGCGAAAGTGCGGGGAGCGAACAGG	96.84	Treponema sp. feline oral taxon 212 clone UJ012	KM462167.1
OTUs 00116	27540	CACGTAAGTTGCAAGCGTTGTTCGGAATTATTGGGCGTAAAGGGCATGTAGGCGGATATGCAAGCTTGGTGTGAAATCCTGCAGCTTAACTGCGGAATTGCATTGAGAACTGCGTATCTTGAATTACTAAAGGGTAACCAGAATTTCACGTGTAGGAGTGAAATCTGTAGATATGTGGAAGAATACCAATGGCGAAGGCAGGTTACCGGCGGATAATTGACGCTGAGGTGCGAAAGTGCGGGGAGCGAACAGG	96.44	Treponema sp. feline oral taxon 212 clone UJ012	KM462167.1
OTUs 00116	15310	TACGTAAGTTGCAAGCGTTGTTCGGAATTATTGGGCGTAAAGGGCATGTAGGCGGATATGCAAGCTTGGTGTGAAATACTGCAGCTTAACTGCGGAATTGCATTGAGAACTGCGTATCTTGAATTACTGAAGGGTAACCAGAATTCCACGTGTAGGGGTGAAATCTGTAGATATGTGGAAGAATTCCAATGGCGAAGGCAGGTTACCGGTGGATAATTGACGCTGAGGTGCGAAAGTGCGGGGAGCGAACAGG	96.44	Treponema sp. canine oral taxon 200 clone PY013	JN713367.1
OTUs 00116	15470	CACGTAAGTTGCAAGCGTTGTTCGGAATTATTGGGCGTAAAGGGCATGTAGGCGGATATGCAAGCTTGGTGTGAAATCCTGCAGCTTAACTGCGGAATTGCATTGAGAACTGCGTATCTTGAATTACTAAAGGGTAACCAGAATTTCACGTGTAGGAGTGAAATCTGTAGATATGTGGAAGAATACCAATGGCGAAGGCAGGTTACCGGCGGATAATTGACGCTGAGGTGCGAAAGTGCGGGGAGCGAACAGG	96.84	Treponema sp. canine oral taxon 356 clone 1Y140	JN713526.1
OTUs 00156	16062	CACGTAAGCCCCAAGCGTTGTTCGGAATTATTGGGCGTAAAGGGTATGTAGGCGGTTAAGTAAGCCTGATGTGAAATCTACGAACTCAACTCGTAAACTGCATTGGGTACTGCTTAACTTGAATCACGGAAGGGAAATCGGGATTCCAAGTGTAGGGGTGGAATCTGTAGATATTTGAAAGAACACCGGTGGCGAAGGCGGATTTCTGGTCGATGATTGACGCTGATATACGAAGGTGCGGGGAGCAAACAGG	96.84	Treponema sp. PT8	AM980447.1		T. pedis-like (96%)
OTUs 00156	18053	CACGTAAGCCCCAAGCGTTGTTCGGAATTATTGGGCGTAAAGGGCATGTAGGCGGTTATGTAAGCCTGATGCGAAATCTACGAGCTCAACTCGTAAACTGCATTGGGTACTGCTTAACTTGAATCACGGAAGGGAAATCGGAATTCCAAGTGTAGGGGTGGAATCTGTAGATATTTGGAAGAACACCGGTGGCGAAGGCGGATTTCTGGTCGATGATTGACGCTGATATACGAAGGTGCGGGGAGCAAACAGG	96.84	Treponema sp. PT8	AM980447.1
OTUs 00156	18338	CACGTAAGCCCCAAGCGTTGTTCGGAATTATTGGGCGTAAAGGGTATGTAGGCGGTTAAGTAAGCCTGATGTGAAATCTACGAGCTCAACTCGTAAACTGCATTGGGTACTGCTTAACTTGAATCACGGAAGGGAAATCGGAATTCCAAGTGTAGGGGTGGAATCTGTAGATATTTGGAAAGACACCGGTGGCGAAGGCGGATTTCTGGTCGATGATTGACGCTGATATACGAAGGTGCGGGGAGCAAACGGG	96	Treponema sp. PT8	AM980447.1
OTUs 00156	19487	CACGTGAGCCCCAAGCGTTGTTCGGAATTATTGGGCGTAAAGGGTATGTAGGCGGTTAAGTAAGCCTGATGTGAAACCTACGAGCTCAACTCGTAAACTGCATTGGGTACTGCTTAACTTGAATCACGGAAGGGAAATCGGAATTCCAAGTGTAGGGGTGGAATCTGTAGATATTTGGAAGAACACCGGGCGAAGGCGGATTTCTGGTCGATGATTGACGCTGATATACGAAGGTGCGGGGAGCAAACAGG	95.26	Treponema sp. PT8	AM980447.1
OTUs 00156	8608	CACGTAAGCCCCAAGCGTTGTTCGGAGTTATTGGGCGTAAAGGGTATGTAGGCGGTTAAGTAAGCCTGATGTGAAATCTACGAGCTCAACTCGTAAACTGCATTGGGTACTGCTTAACTAGAATCACGGAAGGGAAATCGGAATTCCAAGTGTAGGGGTGGAATCTGTAGATATTTGGAGGAACACCGGTGGCGTAGGCGGATTTCTGGTCGATGATTGACGCTGATATACGAAGGTGCGGGGAGCAAACAGG	95.26	Treponema sp. PT8	AM980447.1
OTUs 00257	18117	TACGTAGGGGTCGAGCGTTGTTCGGAATTATTGGGCGTAAAGGGCATGTAGGCGGTTATGTAAGCCTGATGTGAAATCCTGAGGCTTAACCTTAGAATAGCATTGGGTACTGCATAACTTGAATTACGGAAGGGAAACTGGAATTACAAGTGTAGGGGTGGAATCTGTAGATATTTGGAAGAACACCGGTGGCGAAGGCGGGTTTCTGGCCGATAATTGACGCTGAGATGCGAAAGTGTGGGGATCGAACAGG	98.81	Treponema medium strain 2L7	KP750179.1		T. medium-like (99%)
OTUs 00257	3221	AAGTTGCGAGCGTTGTTCGGAATTATTGGGCGTAAAGGGCATGTAGGCGGTTATGTAAGCCTGATGTGAAATCCTGAGGCTTAACCTTAGAATAGCATTGGGTACTGCATAACTTGAATTACGGAAGGGAAACTGGAATTCCAAGTGTAGGGGTGGAATCTGTAGATATTTGGAAGAACACCGGTGGCGAAGGCGGGTTTCTGGCCGATAATTGACGCTGAGATGCGAAAGTGTGGGGATCGA	98.81	Treponema medium strain 2L7	KP750179.1
OTUs 00257	18267	CACGTAAGGAGCGAGCGTTGTTCGGAATTATTGGGCGTAAAGGGCATGTAGGCGGTTATGTAAGCCTGATGTGAAATCCTGAGGCTTAACCTTAGAATAGCATTGGGTACTGCATAACTTGAATTACGGAAGGGAAACTGGAATTCCAAGTGTAGGGGTGGAATCTGTAGATATTTGGAAGAACACCGGTGGCGAAGGCGGGTTTCTGGCCGATAATTGACGCTGAGATGCGAAAGTGTGGGGAGCAAACAGG	98.81	Treponema medium strain 2L7	KP750179.1
OTUs 00257	4654	CGCGTAAGGGGCGAGCGTTGTTCGGAATTATTGGGCGTAAAGGGCATGTAGGCGGTTATGTAAGCCTGATGTGAAATCCTGAGGCTTAACCTTAGAATAGCATTGGGTGCTGCATAACTTGAATTACGGAAGGGAAACTGGAATTCCAAGTGTAGGGGTGGAATCTGTAGATATTTGGAAGAACACCGGTGGCGAAGGCGGGTTTCTGGCCGATAATTGTCGCTGAGATGCGAAAGTGTGGGGATCGAACAGG	99.2	Treponema medium strain 2L7	KP750179.1
OTUs 00257	4656	CGCGTAAGGGGCGAGCGTTGTTCGGAATTATTGGGCGTAAAGGGCATGTAGGCGGTTATGTAAGCCTGATGTGAAATCCTGAGGCTTAACCTTAGAATAGCATTGGGTGCTGCATAACTTGAATTACGGAAGGGAAACTGGAATTCCAAGTGTAGGGGTGGAATCTGTAGATATTTGGAAGAACACCGGTGGCGAAGGCGGGTTTCTGGCCGATAATTGTCGCTGAGATGCGAAAGTGTGGGGATCGAACAGT	99.2	Treponema medium strain 2L7	KP750179.1
OTUs 00339	16912	CACGTAAGGGGCGAGCGTTGTTCGGAATTATTGGGCGTAAAGGGCATGTAGGCGGTTGTGTAAGCCTGATGTGAAATCCTGGGGCTTAACCCTAGAACAGCATTGGGTACTGCATAACTTGAATTACGGAAGGGAAACTGGAACTCCAAGTGTAGGGGTGGAATCTGTAGATATTTGGAAGAACACCGGTGGCGAAGGCGGGTTTCTGGCCGACAATTGACGCTGAGATGCGAAAGTGTGGGGACCGAACAGG	98.81	Treponema sp. PT9 partial	AM980448.1		PT9
OTUs 00339	9350	CACGTAAGGGGCGAGCGTTGTTCGGGATTATTGGGCGTAAAGGGCATGTAGGCGGTTGTGTAAGCCTGATGTGAAATCCTGGGGCTTAACTCTAGAACAGCATTGGGTACTGCATAACTTGAATTACGGAGGGGAAACTGGAATTCCAAGTGTAGGGGTGGAATCTGTAGATATTTGGAAGAACACCGGTGGCGAAGGCGGGTTTCTGGCCGATGATTGACGCTGAGATGCGAAAGTGTGGGGATCGAACAGG	98.42	Treponema sp. PT9 partial	AM980448.1		T. vincentii-like (97%)
OTUs 00339	9964	CACGTAAGGGGCGAGCGTTGTTCGGGATTGTTGGGCGTAAAGGGCATGTAGGCGGTTGTGTAAGCCTGATGTGAAATCCTGGGGCTTAACCCTAGAACAGCATTGGGTACTGCATAACTTGAATTACGGAAGGGAAACTGGAATTCCAAGTGTAGGGGTGGAATCTGTAGATATTTGGAAGAACACCGGTGGCGAAGGCGGCTTTCTGGCCGATAATTGATGCTGAGATGCGAAAGTGTGGGGATCGAACAGG	98.42	Treponema sp. PT9 partial	AM980448.1		T. medium-like (97%)
OTUs 00339	12897	TACGTAAGGGGCGAGCGTTGTTCGGAATTATTGGGCGTAAAGGGCATGTAGGCGGTTGTGTAGGCCTGATGTGAAATCCTGGGGCTTAACTCTAGAACAGCATTGGGTACTGCATAACTTGAATTACGGAAGGGAAACTGGAATTCCAAGTGTAGGGGTGGAATCTGTAGATATTTGGAAGAACACCGGTGGCGGAGGCGGGTTTCTGGCCGATAATTGACGCTGAGATGCGAAAGTGTGGGGATCGAACAGG	98.81	Treponema sp. PT9 partial	AM980448.1
OTUs 00339	8741	CACGTAAGGGGCGAGCGTTGTTCGGAATTATTGGGCGTAAAGGGCATGTAGGCAGTTGTGTAAGCCTGATGTGAAATCCTGGGGCTTAACCCTAGAACAGCATTGGGTACTGCATAACTTGAATTACGGAGGGGAAACTGGAATTCCAAGTGTAGGGGTGGAATCTGTAGATATTTGGAAGAACACCGGTGGCGAAGGCAGGTTTCTGGCCGATAATTGACGCTGAGATGCGAAAGTGTGGGGATCGAACAGG	98.81	Treponema sp. PT9 partial	AM980448.1
OTUs 00406	20860	CACGTAAGGGGCGAGCGTTGTTCGGAATTATTGGGCGTAAAGGGTATGTAGGCGGATATGTAAGCCTGATGTGAAATCCACGAGCTTAACTCGTAAACTGCATTGGGTACTGCGTAACTTGAATCACGGAGGGGAAATCGGAATTCCAAGTGTAGGGGTGGAATCTGTAGATATTTGGGAGAACACCGGTGGCGAAGGCGGGTTTCTAGCCGATGATTGACGCTGAGATGCGAAGGTGCGGGGAGCAAACAGG	96.44	Treponema sp. II:C:T1	AF023031.1		T. pedis-like (97%)
OTUs 00406	1423	CACGTAAGGGGCGAGCGTTGTTCGGAATTATTGGGCGTAAAGGGTATGTAGGCGGTTATGTAAGCCTGATGTGAAACCTACGAGCTTAACTCGTAAACTGCATTGGGTACTGCGTAACTTGAATCACGGAGGGGAAATCGGAATTCCAAGTGTAGGGGTGGAATCTGTAGGTATTTGGAAGAACACCGGTGGCGAAGGCGGGTTTCTGGCCGATGATTGACGCTGAGGTGCGAAGGTGTGGGGAGCAAACAGG	96.04	Treponema pedis strain DD3F_(3)	KP750190.1
OTUs 00406	11506	TACGTAAGGGGCGAGCGTTGTTCGGAATTATTGGGCGTAAAGGGTATGTAGGCGGTTATGTAAGCCTGATGTGAAGTCTACGAGCTTAACTCGTAAACTGCATTGGGTACTGCGTAACTTGAATCACGGAGGGGAAATCGGAATTCCAAGTGTAGGGGTGGAATCTGTAGATATTTGGAAGAACACCGGTGGCGAAGGCGGGTTTCTGGCCGAGGATTGACGCTGATATGCGAAGGTGCGGGGAGCAAACAGG	97.22	Treponema sp. II:C:T1	AF023031.1
OTUs 00406	12562	CACGTAAGGGGCGAGCGTTGTTCGGAATTATTGGGCGTAAAGGGTATGTGGGCGGTTACGTAAGCCTGATGTGAAATCTACGAGCTTAACTCGTAAACTGCATTGGGTACTGCGTAACTTGAATCACGGAGGGGGAACCGGAATTCCAAGTGTAGGGGTGGAATCTGTAGATATTTGGAAGAACACCGGTGGCGAAGGCGGGTTTCTGGCCGATGATTGACGCTGAGATGCGAAGGTGCGGGGAGCAAACAGG	97.63	Treponema sp. II:C:T1	AF023031.1
OTUs 00406	12731	CACGTAAGGGGCGAGCGTTGTTCGGAATTATTGGGCGTAAAGGGTATGTAGGCGGTTATGTAAGCCTGATGTGAAATCTACGAGCTTAACTCGTAAACTGCATTGGGTACTGCGTAACTTGAATCACGGAGGGGAAATCGGAATTCCAAGTGTAGGGGTGGAATCTGTAGGTATTTGGGAGAACACCGGTGGCGAAGGCGGGTTTCTGGCCGATGATTGACGCTGATATGCGAAGGTGCGGGGAGTAAACAGG	96.42	Treponema putidum strain OMZ 835	KP101532.1
OTUs 00505	12939	CACGTAAGCCCCAAGCGTTGTTCGGAATTATTGGGCGTAAAGGGCATGTAGGCGGTTATGTAAGCCTGATGCGAAATCTACGAGCTTAACTCGTAAACTGCATTGGGTACTGCGTAACTTGAATCACGGAGGGGAAACCGGAACTCCAAGTGTAGGGGTGGAATCTGTAGATATTTGGAAGAACACCGGTGGCGAAGGCGGGTTTCTGGTCGATGATTGACGCTGATATACGAAGGTGCGGGGAGCAAACAGG	98.8	Treponema pedis strain DD3F_(3)	KR025849.1		T pedis-like (99%)
OTUs 00505	7329	CACGTAAGCCCCAAGCGTTGTTCGGAATTATTGGGCGTAAAGGGCATGTAGGCGGTTATGTAAGCCTGATGTGAAATCCACGAGCTTAACTCGTAAACTGCATTGGGTACTGCGTAACTTGAATCACGGAGGGGAAACCGGAATACCAAGTGTAGGGGTGGAATCTGTAGATATTTGGAAGAACACCGGTGGCGAAGGCGGGTTTCTGGTCGATGATTGACGCTGATATACGAAGGTGCGGGGAGCAAACAGG	98.8	Treponema pedis strain L13	KP750190.1
OTUs 00505	5932	GACGTAAGCCCCAAGCGTTGTTCGGAATTATTGGGCGTAAAGGGCATGTAGGCGGTTATGTAAGCCTGATGTGAAATCTACGAGCTTAACTCGTAAACTGCATTGGGTACTGCGTAACTTGAATCACGGAGGGGAAACCGGAATTCCAAGTGTAGGGGTGGAATCTGTAGATATTTGGAAGAACACCGGTGGCGAAGGCGGGTTTCTGGTCGATGATTGACGCTGATATACGAAGGTGCGGGGAGCAAACAGT	98.8	Treponema pedis strain DD3F_(3)	KR025849.1
OTUs 00505	18783	CGCGTAAGCCCCAAGCGTTGTTCGGAATTATTGGGCGTAAAGGGCATGTAGGCGGTTATGTAAGCCTGATGTGAAATCTACGAGCTTAACTCGTAAACTGCATTGGGTACTGCGTAACTTGAATCACGGAGGGGAAATCGGAATTCCAAGTGTAGGGGTGGAATCTGTAGATATTTGGAAGAACACCGGTGGCGAAGGCGGGTTTCTGGTGGATGATTGACGCTGATATACGAAGGTGCGGGGAGCAAACAGG	98.1	Treponema pedis strain DD3F_(3)	KR025849.1
OTUs 00505	4358	CACGTAAGCCCCAAGCGTTGTTCGGAATTATTGGGCGTAAAGGGCATGTAGGCGGTTATGTAAGCCTGATGTGAAATCTACGAGCTTAACTCGTAAACTGCGTTGGGTACTGCGTAACTTGAATCACGGAGGGGAAACCGGAATTCCAAGTGTAGGGGTGGAATCTGTAGATATTTGGAAGAACACCGGTGGCGAAGGCGGGTTTCTGGTCGATGATTGACGCTGATATACGAAGGTGCGGGGAGCAAACAGT	98.41	Treponema pedis strain L13	KP750190.1
