# Supplementary material for: Correlation of lesion severity with bacterial changes in Treponeme-Associated Hoof Disease from free-roaming wild elk (Cervus canadensis)
Source: Anim Microbiome. 2024 Apr 22;6:20. doi: 10.1186/s42523-024-00304-9 (PMC11036743; doi:10.1186/s42523-024-00304-9)
Supplement: Supplementary file 3 — Supplementary Material 3 [file 42523_2024_304_MOESM3_ESM.xlsx]

## Sheet: 2015
Animal Harvest Year	Animal ID #	Hoof sampled	Lesion Grade (visual score)	Comments (2-18-16 & 2-19-16)
2015	6	LF	0
2015	6	RF	0
2015	6	LH	4
2015	6	RH	3
2015	12	LF	0
2015	12	RF	0
2015	12	LH	1
2015	12	RH	0
2015	23	LF	0	RF keratin defect med aspect med claw
2015	23	RF	0
2015	23	LH	0
2015	23	RH	0
2015	27	LF	0
2015	27	RF	0
2015	27	LH	0
2015	27	RH	2
2015	27-A	LF	0
2015	27-A	RF	0
2015	27-A	LH	0
2015	27-A	RH	3
2015	38	LF	0
2015	38	RF	0
2015	38	LH	0
2015	38	RH	0
2015	41	LF	0	CB defect lat medial claw LH; injury RH? (see note below)
2015	41	RF	0
2015	41	LH	1	based on CB lesion with lat linear wall defect
2015	41	RH	1	moist pitting of CB on med toe, heels on both hind feet are pitted and irregular , soles normal
2015	43	LF	0	intact- chip out of wall near sole - traumatic
2015	43	RF	0	mild pitting and cracking of heel bulb and CB
2015	43	LH	2	intact and over grown, ulcerated ID skin
2015	43	RH	4	sloughed capsules
2015	45	LF	0
2015	45	RF	0
2015	45	LH	0
2015	45	RH	0
2015	50	LF	0	laceration caudal pastern
2015	50	RF	0
2015	50	LH	0
2015	50	RH	0
2015	53	LF	0
2015	53	RF	0
2015	53	LH	3
2015	53	RH	4
2015	57	LF	0	normal feet
2015	57	RF	0
2015	57	LH	0
2015	57	RH	0	alopecia and thickening of caudal fetlock skin
2015	64	LF	0
2015	64	RF	0
2015	64	LH	0
2015	64	RH	0
2015	67	LF	0	HB fissures RH
2015	67	RF	0
2015	67	LH	4
2015	67	RH	0	intact foot + overgrown toe tips
2015	76	LF	0
2015	76	RF	0
2015	76	LH	2
2015	76	RH	0
2015	77	LF	0	x possibly = 1 (HB) mild pitting but intact
2015	77	RF	0
2015	77	LH	1	deep fissure of HB, pitting of HB, with possible early under-running of sole
2015	77	RH	0
2015	80	LF	0
2015	80	RF	0
2015	80	LH	1	LH linear horizontal horn defect lat med claw - dissects to the lamina, possible laminar swelling focally ; all hooves have small defects in horn
2015	80	RH	0
2015	83	LF	2
2015	83	RF	0
2015	83	LH	0
2015	83	RH	1
2015	84	LF	0
2015	84	RF	0
2015	84	LH	0
2015	84	RH	0
2015	87	LF	1
2015	87	RF	1
2015	87	LH	0
2015	87	RH	1
2015	92	LF	0
2015	92	RF	0
2015	92	LH	1	medial HB fissure , general pitting of HB's
2015	92	RH	0
2015	95	LF	0	Pitting of all HB's
2015	95	RF	0
2015	95	LH	2	Deep fissure HB-sole junction - severe underrunning of sole - still intact
2015	95	RH	1	Deep solar pitting - maybe early lesions
2015	97	LF	1	Gash 1 cm below CB that does not penetrate the hoof capsule entirely
2015	97	RF	0
2015	97	LH	1	Gash 1 cm below CB - possibly traumatic
2015	97	RH	0
2015	104	LF	0	irregular horn growth sole of both hind **data sheet says 95, bags say 104**
2015	104	RF	0
2015	104	LH	2
2015	104	RH	x
2015	112	LF	0
2015	112	RF	0
2015	112	LH	2	Lat toe, deep ulcerative lesion of HB-CB with underrunning of capsule
2015	112	RH	0
2015	118	LF	na
2015	118	RF	na
2015	118	LH	4
2015	118	RH	na
2015	136	LF	0
2015	136	RF	0
2015	136	LH	0
2015	136	RH	4
2015	156	LF	0
2015	156	RF	0
2015	156	LH	0
2015	156	RH	2
2015	157	LF	0
2015	157	RF	0
2015	157	LH	0
2015	157	RH	0
2015	160	LF	0	irregular horn growth x 4; RH poss old injury
2015	160	RF	0
2015	160	LH	0
2015	160	RH	4
2015	169	LF	0	swollen pastern
2015	169	RF	0
2015	169	LH	0
2015	169	RH	4
2015	174	LF	0
2015	174	RF	0
2015	174	LH	1
2015	174	RH	1
2015	188	LF	0
2015	188	RF	0
2015	188	LH	0
2015	188	RH	0
2015	213	LF	0	x=HB cleft toes are asymmetrical and longer than RF
2015	213	RF	0
2015	213	LH	0
2015	213	RH	0
2015	225	LF	0
2015	225	RF	0
2015	225	LH	0
2015	225	RH	0
2015	228	LF	0	rubbery growth
2015	228	RF	0
2015	228	LH	3
2015	228	RH	3
2015	229	LF	0	all HB's pitted, cleft on LF and RF heel bulbs extending to CB caudally and very deep on RF
2015	229	RF	2	cleft on LF and RF heel bulbs extending to CB caudally and very deep on RF with underruning of HB
2015	229	LH	0
2015	229	RH	1	cleft RH heel bulbs deep and maybe underruning of HB
2015	237	LF	0
2015	237	RF	0
2015	237	LH	0
2015	237	RH	0
2015	238	LF	0	CB
2015	238	RF	0
2015	238	LH	0
2015	238	RH	1	I have this recorded as RH on my pics - it's a very small pitting defect of the CB dorsal lateral
2015	265	LF	0
2015	265	RF	0
2015	265	LH	0
2015	265	RH	0
2015	276	LF	0	injury LH? Med toe tip broken off - looks like a traumatic injury + sole intact
2015	276	RF	0
2015	276	LH	4	sloughed and regrown medial toe, deformed lat toe
2015	276	RH	0
2015	282	LF	0
2015	282	RF	0
2015	282	LH	0
2015	282	RH	4
2015	283	LF	0
2015	283	RF	0
2015	283	LH	4
2015	283	RH	0
2015	287	LF	0
2015	287	RF	0
2015	287	LH	0
2015	287	RH	2	2 lesion is possibly 1-2 transition
2015	288	LF	0
2015	288	RF	0
2015	288	LH	x
2015	288	RH	0
2015	298	LF	0
2015	298	RF	0
2015	298	LH	0
2015	298	RH	3
2015	299	LF	0
2015	299	RF	x	RF early 1?; LF CB defects, small
2015	299	LH	0
2015	299	RH	0
2015	300	LF	3	heel pitting marked
2015	300	RF	2	ID ulceration with capsule undermining, HB ulceration
2015	300	LH	0
2015	300	RH	0
2015	304	LF	x	proliferative(?) projections at sole/wall jxn x 4, HB erosions pitting, LF possible medial wall - sole ulceration
2015	304	RF	0
2015	304	LH	0
2015	304	RH	0
2015	326	LF	2
2015	326	RF	0
2015	326	LH	0
2015	326	RH	3
2015	345	LF	1
2015	345	RF	1
2015	345	LH	0
2015	345	RH	0
2015	361	LF	0
2015	361	RF	0
2015	361	LH	0
2015	361	RH	0
2015	362	LF	0
2015	362	RF	0
2015	362	LH	0
2015	362	RH	3
2015	364	LF	0
2015	364	RF	0
2015	364	LH	1
2015	364	RH	0
2015	367	LF	0	defect lat CB
2015	367	RF	0
2015	367	LH	0
2015	367	RH	1	CB ulcer medial side
2015	375	LF	1	x=HB cleft
2015	375	RF	0
2015	375	LH	0
2015	375	RH	0
2015	376	LF	0
2015	376	RF	x
2015	376	LH	0
2015	376	RH	0
2015	380	LF	0
2015	380	RF	1
2015	380	LH	0
2015	380	RH	0
2015	385	LF	1	1= hoof wall defect, irregular horn growth proximal- mid-wall gash extends deep to lamina, large irregular ring circumfr on this toe 2cm below CB
2015	385	RF	0
2015	385	LH	0
2015	385	RH	0
2015	388	LF	0
2015	388	RF	0
2015	388	LH	0
2015	388	RH	0
2015	391	RF	1	Single foot submitted, severe HB pitting, caudal CB ulceration marked
2015	393	LF	0
2015	393	RF	0
2015	393	LH	0
2015	393	RH	1
2015	401	LF	0
2015	401	RF	0
2015	401	LH	0
2015	401	RH	0
2015	406	LF	0
2015	406	RF	0
2015	406	LH	0
2015	406	RH	0
2015	407	LF	x
2015	407	RF	x
2015	407	LH	1
2015	407	RH	1
2015	408	LF	0
2015	408	RF	0
2015	408	LH	0
2015	408	RH	1
2015	408-A	LF	0
2015	408-A	RF	0
2015	408-A	LH	0
2015	408-A	RH	2
2015	409	LF	0
2015	409	RF	0
2015	409	LH	x
2015	409	RH	0
2015	410	LF	0
2015	410	RF	1
2015	410	LH	0
2015	410	RH	x
2015	411	LF	0	HB pitting all feet
2015	411	RF	0
2015	411	LH	0
2015	411	RH	0
2015	418	LF	0
2015	418	RF	0
2015	418	LH	0
2015	418	RH	0
2015	443	LF	0
2015	443	RF	0
2015	443	LH	0
2015	443	RH	0
2015	457	LF	x
2015	457	RF	x
2015	457	LH	x
2015	457	RH	0
2015	468	LF	0
2015	468	RF	x
2015	468	LH	x
2015	468	RH	x
2015	473	LF	0
2015	473	RF	0
2015	473	LH	0	medial hoof wall-sole chip
2015	473	RH	0
2015	483	LF	0
2015	483	RF	0
2015	483	LH	0
2015	483	RH	0

## Sheet: 2016
Animal Harvest year	Used in 16S sequencing (sample ID no)	Animal ID#	Hoof	Lesion Grade (visual score)	pictures (ARS)	Histology Cassette Number (CSU)	Spirochetes on Histology (Y/N/nd)	Lesion (Yes/Contralateral/Healthy)	Biopsy Location (ID, CB, HB, other)	PCR+? Y/N/nd	T. phagedenis	T. pedis	T. medium	GMU	Region, Population	Region	Other Info:notes; ( )= secondary grade; BG = biopsy for metagenomics
2016		1	LF	0	all 4
2016		1	LH	0	LH = 0												listed as 2 elsewhere? Picture clearly shows 0
2016		1	RF	0
2016	s305	1	RH	3	RH-dc = 3	2016-13	Y	Y	other (dewclaw)	Y	+++	+++	+++	556	core MSH	R5	lat. dewclaw; BG; diagnostic; Dew claw med ulcerated, undermined, med HB erosions
2016		6	LF	0										556	core MSH	R5
2016		6	LH	0										556	core MSH	R5
2016		6	RF	0										556	core MSH	R5
2016		6	RH	0										556	core MSH	R5
2016	s203	7	LF	0	all 4			C	ID	N	-	-	-	556	core MSH	R5	interdigital; BG, HB pitting all feet
2016		7	LH	1	LH = 0?			Y	ID	nd				556	core MSH	R5
2016		7	RF	1										556	core MSH	R5	ID ulcer palmar
2016	s234	7	RH	1	RH = 1	2016-19	N	Y	ID	Y	++	++	++	556	core MSH	R5	interdigital; BG
2016		8	LF	0										556	core MSH	R5
2016	s204	8	LH	0				C	ID	N	-	-	-	556	core MSH	R5	interdigital; BG
2016		8	RF	0										556	core MSH	R5
2016	s255	8	RH	3	RH = 3	2016-5	N	Y	ID	Y	-	++	+++	556	core MSH	R5	interdigital; BG
2016		12	LF	0	all 4									556	core MSH	R5
2016		12	LH	4		2016-2	N	Y	ID	Y	++	++	++	556	core MSH	R5
2016		12	RF	0										556	core MSH	R5
2016		12	RH	3										556	core MSH	R5
2016		22	LF	0										556	core MSH	R5
2016		22	LH	4										556	core MSH	R5
2016		22	RF	0										556	core MSH	R5
2016		22	RH	0										556	core MSH	R5	I don't have pics from this animal
2016		32	LF	0
2016		32	LH	0
2016		32	RF	0
2016		32	RH	0													I don't have pics from this animal
2016		34	LF	nd													feet not identified, I don't have pics from this animal
2016		34	LH	nd													feet not identified
2016		34	RF	nd													feet not identified
2016		34	RH	nd													feet not identified
2016		37	LF	0										556	core MSH	R5
2016		37	RF	0										556	core MSH	R5
2016	s209	37	RH	4	RH = 4			Y	ID	Y	+	++	++	556	core MSH	R5	interdigital; BG
2016	s270	37	LH	0				C	ID	Y	-	+	+	556	core MSH	R5	interdigital; BG
2016		48	LF	0										556	core MSH	R5	rotten
2016		48	LH	2										556	core MSH	R5
2016		48	RF	0										556	core MSH	R5
2016		48	RH	3										556	core MSH	R5
2016		49	LF	0										556	core MSH	R5
2016		49	LH	0										556	core MSH	R5
2016		49	RF	0										556	core MSH	R5
2016		49	RH	0										556	core MSH	R5
2016		54	LF	0										556	core MSH	R5
2016		54	LH	0										556	core MSH	R5
2016		54	RF	0										556	core MSH	R5
2016		54	RH	0										556	core MSH	R5
2016		64	LF	1	LF = 1									556	core MSH	R5
2016	s280	64	LH	4	LH = 4			Y	ID	Y	-	+++	++	556	core MSH	R5
2016	s211	64	RF	3	RF = 3			Y	ID	Y	+++	+++	+++	556	core MSH	R5	BG
2016	s279	64	RH	0	RH = 0			C	ID	Y	-	+++	-	556	core MSH	R5	BG contra
2016		65	LF	0										556	core MSH	R5	craters ID, I don't have pics from this animal
2016		65	LH	1										556	core MSH	R5	pallor ID
2016		65	RF	0										556	core MSH	R5	craters ID
2016		65	RH	0										556	core MSH	R5
2016		69	LF	0										556	core MSH	R5	I don't have pics from this animal
2016		69	LH	0										556	core MSH	R5
2016		69	RF	0										556	core MSH	R5
2016		69	RH	1										556	core MSH	R5
2016		71	LF	0
2016		71	LH	0
2016		71	RF	0
2016		71	RH	0
2016		72	LF	0										556	R5, core MSH	R5
2016		72	LH	0										556	R5, core MSH	R5
2016		72	RF	0										556	R5, core MSH	R5
2016		72	RH	0										556	R5, core MSH	R5
2016		73	LF	0										556	R5, core MSH	R5
2016	s212	73	LH	0	LH = 0			H	ID	N	-	-	-	556	R5, core MSH	R5	interdigital; BG
2016		73	RF	0										556	R5, core MSH	R5
2016	s236	73	RH	1	RH = 1?	2016-20	N	Y	ID	N	-	-	-	556	R5, core MSH	R5	interdigital; BG
2016		83	LF	0	all 4									556	R5, core MSH	R5
2016		83	LH	0				H	ID	N	-	-	-	556	R5, core MSH	R5	interdigital; BG
2016		83	RF	0										556	R5, core MSH	R5
2016		83	RH	0										556	R5, core MSH	R5
2016		85	LF	0										522	R5, core MSH	R5	decomposed
2016		85	LH	1										522	R5, core MSH	R5
2016		85	RF	0										522	R5, core MSH	R5
2016		85	RH	4										522	R5, core MSH	R5
2016	s214	87	LF	0	all 4			C	ID	N	-	-	-				interdigital; BG contra
2016		87	LH	0	LH dewclaw	2016-25	Y- possible but not certain	Y	other (dewclaw)	nd							lat. dewclaw; diagnostic
2016		87	RF	0
2016	s248	87	RH	2	nd	2016-26	N	Y	ID	N	-	-	-	522	core MSH	R5	interdigital; BG, HB erosion, I don't have pics of the ID space lesion; listed as 1 elsewhere
2016		101	LF	0										520	R5, core MSH	R5	I don't have pics from this animal
2016		101	LH	1										520	R5, core MSH	R5
2016		101	RF	0										520	R5, core MSH	R5
2016		101	RH	1										520	R5, core MSH	R5
2016		112	LF	0										520	R5, core MSH	R5
2016	s215	112	LH	0				C	ID	N	-	-	-	520	R5, core MSH	R5	interdigital; BG contra
2016		112	RF	0										520	R5, core MSH	R5
2016	s271	112	RH	4				Y	ID	Y	+++	+++	+++	520	R5, core MSH	R5	interdigital: BG
2016		119	LF	0											core MSH	R5	clean negative in endemic area; not hunter sample- RC study
2016		119	LH	0											core MSH	R5
2016		119	RF	0											core MSH	R5
2016	s314	119	RH	0				H	ID	nd				520	core MSH	R5
2016		141	LF	1										524	R5, core MSH	R5
2016		141	RF	0										524	R5, core MSH	R5
2016	s216	141	RH	3	RH = 3	2016-24	Y	Y	ID	Y	-	+	++	524	R5, core MSH	R5	interdigital; BG
2016	s260	141	LH	0	LH? = 0			C	ID	Y	-	+	+	524	R5, core MSH	R5	interdigital; BG contra
2016		192	LF	0										550	R5, core MSH	R5	I don't have pics from this animal
2016		192	LH	0										550	R5, core MSH	R5
2016		192	RF	0										550	R5, core MSH	R5
2016		192	RH	0										550	R5, core MSH	R5
2016		194	LF	0										550	core MSH	R5
2016		194	RF	0										550	core MSH	R5
2016	s217	194	RH	1	RH = 1	2016-29	N	Y	ID	Y	-	++	++	550	core MSH	R5	Interdigital; BG
2016	s239	194	LH	0	LH = 0?			C	ID	N	-	-	-	550	core MSH	R5	interdigital: BG contra
2016		195	LF	0										550	core MSH	R5	med. CB
2016		195	LH	0										550	core MSH	R5	lat. CB/HB;
2016		195	RF	0										550	core MSH	R5
2016		195	RH	0										550	core MSH	R5
2016		208	LF	0										550	core MSH	R5	I don't have pics from this animal
2016		208	LH	0										550	core MSH	R5
2016		208	RF	0										550	core MSH	R5
2016		208	RH	1										550	core MSH	R5
2016		210	LF	0										550	core MSH	R5
2016		210	RF	0										550	core MSH	R5
2016	s219	210	RH	1	RH = 1	2016-27	Y	Y	ID	Y	-	++	++	550	core MSH	R5	interdigital; BG
2016	s241	210	LH	0	LH = 0			C	ID	N	-	-	-	550	core MSH	R5	interdigital; BG contra
2016		249	LF	0
2016		249	LH	4
2016		249	RF	0
2016		249	RH	0
2016		252	LF	0	all 4									550	core MSH	R5
2016		252	RF	0										550	core MSH	R5
2016	s220	252	RH	4	RH = 4	2016-1	N	Y	CB	Y	+	-	++	550	core MSH	R5	medial hoof wall; BG?
2016	s273	252	LH	0				C	CB	Y	-	-	++	550	core MSH	R5	medial hoof wall; BG
2016		253	LF	0										550	core MSH	R5
2016		253	LH	0										550	core MSH	R5
2016		253	RF	0										550	core MSH	R5
2016		253	RH	0										550	core MSH	R5
2016		263	LF	0										550	core MSH	R5
2016		263	LH	0										550	core MSH	R5
2016		263	RF	0										550	core MSH	R5
2016		263	RH	0										550	core MSH	R5
2016		267	LF	0										550	core MSH	R5	I don't have pics from this animal
2016		267	LH	0										550	core MSH	R5
2016		267	RF	0										550	core MSH	R5
2016		267	RH	0										550	core MSH	R5
2016		276	LF	0	all 4									550	core MSH	R5	interdigital; BG
2016	s291	276	LH	0	LH = ?			C	ID	N	-	-	-	550	core MSH	R5	interdigital; BG
2016		276	RF	0										550	core MSH	R5
2016	s229	276	RH	0	RH = 0			C	ID	N	-	-	-	550	core MSH	R5	subtle ID proliferation - erosion palmar
2016		281	LF	0	all 4
2016	s275	281	LH	4	LH = 4			Y	ID	y	++	+++	+++	516	greater MSH	R5	interdigital; BG
2016		281	RF	0
2016		281	RH	3	RH = 3 at dewclaw	2016-9	Y		other								lat. dewclaw defective; BG; diagnostic
2016		283	LF	0	all 4									516	greater MSH	R5	calf
2016		283	LH	0	LH = 1? ID	2016-6	N	C	ID	Y	++	-	+	516	greater MSH	R5	calf, interdigital; BG
2016		283	RF	0										516	greater MSH	R5	calf
2016		283	RH	1	RH = 1? CB	2016-7	N	Y	CB	Y	-	-	+	516	greater MSH	R5	calf, interdigital; BG; CB on axial
2016	s276	294	RH	0	all 4			C	ID	N	-	-	-				interdigital; BG contra
2016	s287	294	LH	1	LH = 1			Y	ID	N	-	-	-	516	greater MSH	R5	interdigital; BG front
2016	s306	294	RF	3	RF= 3			Y	other	N	-	-	-	516	greater MSH	R5	toe necrosis; BG
2016		294	LF	4	RH = 4			Y	ID	Y	+	+++	++				interdigital; BG
2016		323	LF	0										556	core MSH	R5
2016		323	LH	2	LH = 2									556	core MSH	R5
2016		323	RF	0										556	core MSH	R5
2016	s249	323	RH	2	RH = 2	2016-8	N	Y	ID	N	-	-	-	556	core MSH	R5	interdigital; BG
2016	s222	337	LF	0	LF = 0			C	ID	Y	-	+	+	556	core MSH	R5	interdigital; BG
2016		337	LH	0										556	core MSH	R5
2016	s262	337	RF	3	RF = 3	2016-22	Y	Y	ID	Y	++	+++	+++	556	core MSH	R5	interdigital; BG
2016		337	RH	0										556	core MSH	R5
2016		339	LF	1										556	core MSH	R5	I don't have pics from this animal
2016		339	LH	2										556	core MSH	R5
2016		339	RF	2										556	core MSH	R5
2016		339	RH	0										556	core MSH	R5
2016	s223	354	LF	0	LF= 0			C	ID	N	-	-	-	556	core MSH	R5	interdigital; BG
2016		354	LH	4										556	core MSH	R5
2016	s250	354	RF	2	RF = 2	2016-21	N	Y	ID	Y	++	++	-	556	core MSH	R5	interdigital; BG
2016		354	RH	4										556	core MSH	R5
2016		361	LF	3	LF = 2/3	2016-4	Y	Y	ID	Y	-	+	-	556	core MSH	R5	interdigital
2016		361	LH	0										556	core MSH	R5	interdigital; BG
2016		361	RF	0				C	ID	N	-	-	-	556	core MSH	R5
2016		361	RH	4	RH = 4	2016-3	Y	Y	ID	Y	-	-	+	556	core MSH	R5	interdigital; BG
2016		365	LF	0										673	Willapa Hills	R6
2016		365	LH	0	LH = 0									673	Willapa Hills	R6
2016		365	RF	0										673	Willapa Hills	R6
2016		365	RH	0										673	Willapa Hills	R6
2016		366	LF	0										673	Willapa Hills	R6
2016		366	LH	0										673	Willapa Hills	R6
2016		366	RF	0										673	Willapa Hills	R6
2016		366	RH	0										673	Willapa Hills	R6
2016		369	LF	0										673	Willapa Hills	R6
2016		369	LH	0										673	Willapa Hills	R6
2016		369	RF	0										673	Willapa Hills	R6
2016		369	RH	0										673	Willapa Hills	R6
2016	s299	376	LF	0	all 4, LF= 0	2016-16	N	H	ID	N	-	-	-	673	Willapa Hills	R6	interdigital; BG
2016		376	LH	0										673	Willapa Hills	R6
2016		376	RF	0										673	Willapa Hills	R6
2016	s282	376	RH	0	RH = 0	2016-17	N	H	ID	N	-	-	-	673	Willapa Hills	R6	interdigital; BG
2016		378	LF	0										673	Willapa Hills	R6
2016		378	LH	0										673	Willapa Hills	R6
2016		378	RF	0										673	Willapa Hills	R6
2016		378	RH	0										673	Willapa Hills	R6
2016		384	LF	0										673	Willapa Hills	R6	decomposed
2016		384	LH	0										673	Willapa Hills	R6	decomposed
2016		384	RF	0										673	Willapa Hills	R6	decomposed
2016		384	RH	0										673	Willapa Hills	R6	decomposed
2016		385	LF	0										673	Willapa Hills	R6
2016		385	LH	0										673	Willapa Hills	R6
2016		385	RF	0										673	Willapa Hills	R6
2016		385	RH	1										673	Willapa Hills	R6
2016		386	LF	0										673	Willapa Hills	R6
2016		386	LH	1										673	Willapa Hills	R6
2016		386	RF	1										673	Willapa Hills	R6
2016		386	RH	1										673	Willapa Hills	R6
2016		390	LF	0										673	Willapa Hills	R6
2016		390	LH	0										673	Willapa Hills	R6
2016		390	RF	0										673	Willapa Hills	R6
2016		390	RH	0										673	Willapa Hills	R6
2016		392	LF	0										673	Willapa Hills	R6
2016		392	LH	0										673	Willapa Hills	R6
2016		392	RF	0										673	Willapa Hills	R6
2016		392	RH	0										673	Willapa Hills	R6
2016		394	LF	0										673	Willapa Hills	R6
2016	s231	394	LH	0	LH = 0			H	ID	N	-	-	-	673	Willapa Hills	R6	defect corner of lat. claw interdigital; BG
2016		394	RF	0										673	Willapa Hills	R6
2016		394	RH	0	RH =0									673	Willapa Hills	R6
2016		396	LF	0										673	Willapa Hills	R6
2016	s232	396	LH	1	LH = 1	2016-18	N	Y	ID	N	-	-	-	673	Willapa Hills	R6	interdigital heel; BG
2016		396	RF	0										673	Willapa Hills	R6
2016	s283	396	RH	0	RH =0			C	ID	N	-	-	-	673	Willapa Hills	R6	interdigital heel (1?); BG
2016		404	LF	0										673	Willapa Hills	R6
2016		404	LH	0										673	Willapa Hills	R6	ID pallor
2016		404	RF	0										673	Willapa Hills	R6
2016		404	RH	0										673	Willapa Hills	R6
2016		405	LF	0	all 4									673	Willapa Hills	R6	pitting on all 4
2016	s233	405	RF	0		2016-15	N	H	ID	N	-	-	-	673	Willapa Hills	R6	interdigital; heel, BG
2016	s284	405	LH	0		2016-14	N	H	ID	N	-	-	-	673	Willapa Hills	R6	interdigital; BG
2016		405	RH	0										673	Willapa Hills	R6
2016		407	LF	0										673	Willapa Hills	R6
2016		407	LH	0										673	Willapa Hills	R6
2016		407	RF	0										673	Willapa Hills	R6
2016		407	RH	0										673	Willapa Hills	R6
2016		424	LF	0	all 4, =0									556	core MSH	R5	interdigital; BG
2016	s312	424	LH	1		2016-10	N	Y	ID	N	-	-	-	556	core MSH	R5	interdigital; BG
2016		424	RF	0										556	core MSH	R5	interdigital; BG
f	s313	424	RH	0		2016-11	N	C	ID	N	-	-	-	556	core MSH	R5	interdigital; BG
2016		425	LF	0				H	ID	Y	-	-	+	648	Olympic	R6
2016		425	LH	0				H	ID	Y	-	++	+++	648	Olympic	R6	mutliple samples for PCR: LH-CB-ID & LH-HB
2016		425	RF	0				H	ID	Y	-	-	+	648	Olympic	R6
2016		425	RH	0				H	ID	Y	-	-	+	648	Olympic	R6
2016		430	LF	0
2016		430	LH	0
2016		430	RF	0
2016		430	RH	1
2016		1000	LF	0
2016	s311	1000	LH	0	LH = 0			H	ID	N	-	-	-	556	core MSH	R5
2016		1000	RF	0
2016		1000	RH	0	RH = 0
2016		1001	LF	0
2016		1001	LH	0
2016		1001	RF	0
2016		1001	RH	0
2016		2002	LF	nd													no ID or hoof ID
2016		2002	LH	nd													no ID or hoof ID
2016		2002	RF	nd													no ID or hoof ID
2016		2002	RH	nd													no ID or hoof ID
2016	s226	2615	LF	0	all 4			C	ID	N	-	-	-	658	Willapa Hills	R6	interdigital; BG
2016		2615	LH	0										658	Willapa Hills	R6
2016		2615	RF	4	RF = 4			Y	ID	nd	nd	nd	nd	658	Willapa Hills	R6	interdigital; BG
2016		2615	RH	3	RH = 2 to 3									658	Willapa Hills	R6	2= lat. dewclaw, diagnostic
2016		3000	LF	4
2016		3000	LH	1
2016		3000	RF	0
2016		3000	RH	1
2016		8975	LF	4										513	greater MSH	R5	individual feet not labeled
2016		8975	LH	0										513	greater MSH	R5
2016		8975	RF	0										513	greater MSH	R5
2016		8975	RH	0										513	greater MSH	R5
2016		no name/number on bag	LF	0
2016		no name/number on bag	LH	0
2016		no name/number on bag	RF	0
2016		no name/number on bag	RH	0

## Sheet: 2017
Animal Harvest year	Used in 16S sequencing (sample ID no)	Animal ID#	Hoof	Lesion Grade (visual score)	pictures (ARS)	Histology Cassette Number (CSU)(ID- interdigital, HB- heel bulb/skin junction, M-medial claw, L-lateral claw, D- dorsal aspect (top of foot), C- caudal (back of foot))	Spirochetes on Histology (Y/N/nd)	Lesion (Yes/Contralateral/Healthy)	Biopsy Location (ID, CB, HB, other)	PCR+? Y/N/nd	T. phagedenis	T. pedis	T. medium	GMU	Region, Population	Region	Other Info: notes, difference in observers	**GMU and other data are taken from hoof scoring datasets established by K. Mansfield and B. Hoenes.
2017		Mossy Rock (D10) dammage permit, cow	LF	0													fresh feet- not frozen
2017		Mossy Rock (D10) dammage permit, cow	LH	1
2017		Mossy Rock (D10) dammage permit, cow	RF	0
2017		Mossy Rock (D10) dammage permit, cow	RH	0
2017	s227	9#	LH	1		38: LH-ID-centered-D		Y	ID	N	-	-	-	556	core MSH	R5	#special permit 9; ‡KM skin investigation: LF torn apperance, RF linear defects; JWW: LF jagged skin
2017	s243	9#	LF	0				C	ID	N	-	-	-	556	core MSH	R5
2017		9#	RF	1		39: RF-ID-centered-D		Y	ID	N	-	-	-	556	core MSH	R5
2017		9#	RH	3										556	core MSH	R5
2017		1801**	LF	0										unknown	unknown	unknown	** could be damage 20?; old fracture on one of hind legs; without letter or bag label can't determine GMU
2017		1801**	LH	0										unknown	unknown	unknown
2017		1801**	RF	0										unknown	unknown	unknown
2017		1801**	RH	0										unknown	unknown	unknown
2017		1800 / 20 (damage permit)	LF	0										unknown	unknown	unknown	grade 4 lesion unknown limb. KG note: sample ID field "1800" and ilegible text= SP#20
2017		1800 / 20 (damage permit)	LH	0										unknown	unknown	unknown
2017		1800 / 20 (damage permit)	RF	0										unknown	unknown	unknown
2017		1800 / 20 (damage permit)	RH	0										unknown	unknown	unknown
2017		16#	LF	0										556	core MSH	R5	#special permit 16; GMU 556
2017		16#	LH	0				H	ID	N	-	-	-	556	core MSH	R5
2017		16#	RF	0										556	core MSH	R5
2017		16#	RH	0										556	core MSH	R5
2017		15-SP	LF	0										556	core MSH	R5	*Probable R5, core MSH. No general WMF <285 so it should be special permit #15 GMU 556
2017		15-SP	LH	0										556	core MSH	R5
2017		15-SP	RF	0										556	core MSH	R5
2017		15-SP	RH	0										556	core MSH	R5
2017		155-sp	LF	0										550	core MSH	R5	special permit; ‡KM skin investigation: LH hyperkeratosis
2017	s300	155-sp	LH	4	4	42: LH-ID-L-D		Y	ID	Y	+++	+++	+++	550	core MSH	R5
2017	s266	155-sp	RH	0	0	41: RH-ID-centered-D may not be good sample		C	ID	Y	-	+	-	550	core MSH	R5
2017		155-sp	RF	0										550	core MSH	R5
2017		608	LF	1	0									unknown	unknown	unknown	RF-irregular horn growth and chipping lateral claw; did not report GMU
2017		608	LH	0	0			C	HB	N	-	-	-	unknown	unknown	unknown
2017		608	RF	0	weird growth									unknown	unknown	unknown
2017		608	RH	3	3			Y	HB	Y	-	+++	++	unknown	unknown	unknown
2017		585	LF	1	1?									520	core MSH	R5	LF-"kissing" lesion grade 1; LH grade 1? Significant cleft medial heel bulb; JWW: LF-0, RF-0, LH-1?, RH-4; cross referenced with reporting data to get GMU
2017		585	LH	1	1									520	core MSH	R5
2017		585	RF	0										520	core MSH	R5
2017	s269	585	RH	4	4	18: RH-ID-L-D		Y	ID	Y	+++	+++	+++	520	core MSH	R5
2017		492	LF	3	3									520	core MSH	R5	gen WMF; RF overgrown claws; RF grade 1 per SH
2017	s253	492	LH	2	2			Y	ID	nd				520	core MSH	R5
2017		492	RF	1	only sole pic									520	core MSH	R5
2017		492	RH	4	4			Y	HB	Y	+++	-	-	520	core MSH	R5
2017		469	LF	1	(none)									unknown	unknown	unknown	suspect front and hind switched; LF classic 1 KM; did not report GMU
2017		469	LH	3		34: LH-ID-L-C		Y	ID	Y	-	+++	+++	unknown	unknown	unknown
2017		469	RF	0				C	ID	N	-	-	-	unknown	unknown	unknown
2017		469	RH	0										unknown	unknown	unknown
2017		456	LF	0	(none)									unknown	unknown	unknown	did not report GMU
2017		456	LH	0										unknown	unknown	unknown
2017		456	RF	0										unknown	unknown	unknown
2017		456	RH	0										unknown	unknown	unknown
2017		447	LF	0										520	core MSH	R5	LH negative per SH; ‡KM skin investigation; cross referenced with reporting data to get GMU
2017		447	LH	0										520	core MSH	R5
2017	s303	447	RF	4	4			Y	ID	Y	+++	-	-	520	core MSH	R5
2017	s268	447	RH	0				H	ID	N	-	-	-	520	core MSH	R5
2017		433	LF	0	(none)									unknown	unknown	unknown	suspect small laceration RH ID(?); did not report GMU
2017		433	LH	0										unknown	unknown	unknown
2017		433	RF	0										unknown	unknown	unknown
2017		433	RH	1										unknown	unknown	unknown
2017		408	LF	0										550	core MSH	R5	gen WMF; irregular horn growth and chipping LF medial claw
2017		408	LH	0										550	core MSH	R5
2017		408	RF	0										550	core MSH	R5
2017		408	RH	0										550	core MSH	R5
2017		406	LF	0										unknown	unknown	unknown	did not report GMU
2017		406	LH	0										unknown	unknown	unknown
2017		406	RF	0										unknown	unknown	unknown
2017		406	RH	0										unknown	unknown	unknown
2017		403	LF	0	sole only									506	Willapa Hills	R5	suspect front and hind switched; RF grade 2 per JWW; cross referenced with reporting data to get GMU
2017	s252	403	LH	3	sole only	28: LH-ID-D		Y	ID	Y	+++	-	-	506	Willapa Hills	R5
2017	s225	403	RF	2	sole only	27: RF-HB-D		Y	HB	N	-	-	-	506	Willapa Hills	R5
2017	s285	403	RH	0	3 feet switched?	29: RH-HB-L-D		C	HB	N	-	-	-	506	Willapa Hills	R5
2017		382	LF	0										520	core MSH	R5	SH: LF-0, RF-0, LH-1 swollen feltlock canon ward dewclaw lesion, RH-1 " " pastern ward ID derm. medial cutaneous ulcer ; did not report GMU ; cellulitis? Rain scald? SH will do histo
2017		382	LH	0	crusty pitted	9: LH-CB-L-D; 11: LH-dewclaw-L-C		C						520	core MSH	R5
2017		382	RF	0										520	core MSH	R5
2017	s310	382	RH	0	1? Ulcer not TAHD	8: RH-ID-M-D; 12: RH-cutaneous ulcer-M-D		H	ID	N	-	-	-	520	core MSH	R5
2017		380	LF	0										unknown	unknown	unknown	gen WMF; did not report GMU
2017		380	LH	0										unknown	unknown	unknown
2017		380	RF	0										unknown	unknown	unknown
2017		380	RH	0										unknown	unknown	unknown
2017	s224	375	LF	0				C	HB	N	-	-	-	520	core MSH	R5	cross referenced with reporting data to get GMU
2017	s251	375	LH	2	2	37: LH-HB-L-C		Y	HB	Y	+++	+++	+++	520	core MSH	R5
2017		375	RF	0										520	core MSH	R5
2017		375	RH	2	2									520	core MSH	R5
2017		372	LF	0										unknown	unknown	unknown	did not report GMU
2017		372	LH	0										unknown	unknown	unknown
2017		372	RF	0										unknown	unknown	unknown
2017		372	RH	0										unknown	unknown	unknown
2017		371	LF	0										unknown	unknown	unknown	did not report GMU; gen WMF
2017		371	LH	0										unknown	unknown	unknown
2017		371	RF	0										unknown	unknown	unknown
2017		371	RH	0										unknown	unknown	unknown
2017	s263	365	LF	3	3	32: LF-ID-D		Y	ID	N	-	-	-	550	core MSH	R5	3-LF(sample mislabled as 365 LF); cross referenced with reporting data to get GMU: RH- septic joint
2017		365	LH	0	0									530	core MSH	R5
2017		365	RF	0	0									530	core MSH	R5
2017		365	RH	4	4									530	core MSH	R5
2017		358	LF	0	(none)									560	greater MSH	R5	cross referenced with reporting data to get GMU
2017		358	LH	1										560	greater MSH	R5
2017		358	RF	1										560	greater MSH	R5
2017		358	RH	1										560	greater MSH	R5
2017		356	LF	3										unknown	unknown	unknown
2017		356	LH	0										unknown	unknown	unknown
2017		356	RF	0										unknown	unknown	unknown
2017		356	RH	4										unknown	unknown	unknown
2017	s298	343	LF	0	Pitted, keratotic, fisures	45: RH-ID-centered-C		H	ID	N	-	-	-	506	Willapa Hills	R5
2017		343	LH	0										506	Willapa Hills	R5
2017	s293	343	RF	0		4: RF-ID-M-D		H	ID	N	-	-	-	506	Willapa Hills	R5	gen WMF; JWW: all 0; ‡KM skin investigation: LF epidermal ulcer, RF hyperkeratisis, RH hyperkeratosis and linear fissures; kept sequencing sample # with histo cassette #.
2017	s294	343	RH	0	Pitted, keratotic, fisures	44: RH-ID-centered-D		H	ID	N	-	-	-	506	Willapa Hills	R5
2017	s289	322	LF	1	1 (LF?)	24: LF-ID-L-D		Y	ID	N	-	-	-	524	core MSH	R5
2017	s221	322	RF	0	feet look out of order	23: RF-ID-M-D		C	ID	N	-	-	-	524	core MSH	R5
2017	s261	322	LH	3	3	25: LH-?ID		Y	ID	N	-	-	-	524	core MSH	R5	LH grade 3 per SH for metagenomics; JWW: LH-1; cross referenced with reporting data to get GMU
2017		322	RH	0										524	core MSH	R5
2017		315	LF	0	(none)									524	core MSH	R5	LH grade 3 per SH; gen WMF; cross referenced with reporting data to get GMU
2017		315	LH	3										524	core MSH	R5
2017		315	RF	0										524	core MSH	R5
2017		315	RH	0										524	core MSH	R5
2017		300	LF	0	LH, RH									520	core MSH	R5	RH grade 1 dewclaw (medial)?; JWW: LH-3 hoof wall still attached;cross referenced with reporting data to get GMU
2017		300	LH	4	4	16: LH-ID?CB?-M-D		Y	ID					550	core MSH	R5
2017		300	RF	0										550	core MSH	R5
2017		300	RH	1	1	15: RH-dewclaw-M-C		Y	other	Y	+++	+	+++	550	core MSH	R5
2017		299	LF	0										unknown	unknown	unknown	did not report GMU
2017		299	LH	0										unknown	unknown	unknown
2017		299	RF	0										unknown	unknown	unknown
2017		299	RH	0										unknown	unknown	unknown
2017		291	LF	0	all 4									550	core MSH	R5	normal; (I think these biosies might be in Devendra's box- not in USDA samples); cross referenced with reporting data to get GMU
2017		291	LH	0										550	core MSH	R5
2017		291	RF	0										550	core MSH	R5
2017		291	RH	0										550	core MSH	R5
2017		279	LF	0										673	Willapa Hills	R6	photo set #1 per DN; GMU 673 Williams Cr
2017		279	LH	0										673	Willapa Hills	R6
2017		279	RF	0										673	Willapa Hills	R6
2017		279	RH	0										673	Willapa Hills	R6
2017		277	LF	0										673	Willapa Hills	R6	all normal; GMU 673 Williams Cr
2017		277	LH	0										673	Willapa Hills	R6
2017		277	RF	0										673	Willapa Hills	R6
2017	s230	277	RH	0	0			H	ID	Y	-	++	+++	673	Willapa Hills	R6
2017		273	LF	0										673	Willapa Hills	R6	normal, saved for Shaw lab; GMU 673 Williams Cr
2017		273	LH	0										673	Willapa Hills	R6
2017		273	RF	0										673	Willapa Hills	R6
2017		273	RH	0										673	Willapa Hills	R6
2017		271	LF	0	0									673	Willapa Hills	R6	normal; (I think these biosies might be in Devendra's box- not in USDA samples); GMU 673 Williams Cr
2017		271	LH	0	0									673	Willapa Hills	R6
2017		271	RF	0	0									673	Willapa Hills	R6
2017		271	RH	0	0									673	Willapa Hills	R6
2017		268	LF	0	(none)									673	Willapa Hills	R6	LH 1? Per SH/JWW; GMU 673 Williams Cr
2017		268	LH	1										673	Willapa Hills	R6
2017		268	RF	0										673	Willapa Hills	R6
2017		268	RH	0										673	Willapa Hills	R6
2017		264	LF	0	(none)									673	Willapa Hills	R6	LH suspect NL; cross referenced with reporting data to get GMU
2017		264	LH	0										673	Willapa Hills	R6
2017		264	RF	0										673	Willapa Hills	R6
2017		264	RH	0										673	Willapa Hills	R6
2017		262	LF	0	all 4, normal									673	Willapa Hills	R6	suspect front and hind switched; RH prominent sebacious gland; JWW: normal but proliferative and funky; GMU 673 Williams Cr
2017	s297	262	LH	0		26: LH-ID-D		H	ID	N	-	-	-	673	Willapa Hills	R6
2017		262	RF	0										673	Willapa Hills	R6
2017		262	RH	0										673	Willapa Hills	R6
2017		261	LF	0	(none)									673	Willapa Hills	R6	GMU 673 Williams Cr
2017		261	LH	0										673	Willapa Hills	R6
2017		261	RF	0										673	Willapa Hills	R6
2017		261	RH	0										673	Willapa Hills	R6
2017		258	LF	0	(none)									673	Willapa Hills	R6	normal; GMU 673 Williams Cr
2017		258	LH	0										673	Willapa Hills	R6
2017		258	RF	0										673	Willapa Hills	R6
2017		258	RH	0										673	Willapa Hills	R6
2017		257	LF	0	(none)									673	Willapa Hills	R6	normal; GMU 673 Williams Cr
2017		257	LH	0										673	Willapa Hills	R6
2017		257	RF	0										673	Willapa Hills	R6
2017		257	RH	0										673	Willapa Hills	R6
2017		254	LF	0	(none)									673	Willapa Hills	R6	normal; GMU 673 Williams Cr
2017		254	LH	0										673	Willapa Hills	R6
2017		254	RF	0										673	Willapa Hills	R6
2017		254	RH	0										673	Willapa Hills	R6
2017		251	LF	0	(none)									673	Willapa Hills	R6	special permit; GMU 673 Williams Cr
2017		251	LH	0										673	Willapa Hills	R6
2017		251	RF	0										673	Willapa Hills	R6
2017		251	RH	0										673	Willapa Hills	R6
2017		250	LF	0										673	Willapa Hills	R6	suspect F and H feet put in wrong bags, KM switched F and H.; GMU 673 Williams Cr
2017		250	LH	0										673	Willapa Hills	R6
2017		250	RF	0										673	Willapa Hills	R6
2017	s228	250	RH	0				H	ID	Y	-	++	-	673	Willapa Hills	R6
2017		249	LF	0	(none)									673	Willapa Hills	R6	normal; GMU 673 Williams Cr
2017		249	LH	0										673	Willapa Hills	R6
2017		249	RF	0										673	Willapa Hills	R6
2017		249	RH	0										673	Willapa Hills	R6
2017		248	LF	0	(none)									673	Willapa Hills	R6	normal, saved for Shaw lab; GMU 673 Williams Cr
2017		248	LH	0										673	Willapa Hills	R6
2017		248	RF	0										673	Willapa Hills	R6
2017		248	RH	0										673	Willapa Hills	R6
2017		247	LF	0										673	Willapa Hills	R6	GMU 673 Williams Cr
2017		247	LH	4										673	Willapa Hills	R6
2017		247	RF	0										673	Willapa Hills	R6
2017		247	RH	0										673	Willapa Hills	R6
2017		245	LF	0	(none)									673	Willapa Hills	R6	GMU 673 Williams Cr
2017		245	LH	0										673	Willapa Hills	R6
2017		245	RF	0										673	Willapa Hills	R6
2017		245	RH	0										673	Willapa Hills	R6
2017		244	LF	0	(none)			H	ID	N	-	-	-	673	Willapa Hills	R6	GMU 673 Williams Cr
2017		244	LH	0										673	Willapa Hills	R6
2017		244	RF	0										673	Willapa Hills	R6
2017		244	RH	0										673	Willapa Hills	R6
2017		237	LF	0	(none)									673	Willapa Hills	R6	GMU 673 Williams Cr
2017		237	LH	0										673	Willapa Hills	R6
2017		237	RF	0										673	Willapa Hills	R6
2017		237	RH	0										673	Willapa Hills	R6
2017		236	LF	0	(none)									673	Willapa Hills	R6	heel bulb cleft both hind; GMU 673 Williams Cr
2017		236	LH	0										673	Willapa Hills	R6
2017		236	RF	0										673	Willapa Hills	R6
2017		236	RH	0										673	Willapa Hills	R6
2017		233	LF	0	(none)									673	Willapa Hills	R6	gen WMF; GMU 673 Williams Cr
2017		233	LH	0										673	Willapa Hills	R6
2017		233	RF	0										673	Willapa Hills	R6
2017		233	RH	0										673	Willapa Hills	R6
2017		230	LF	0	(none)									673	Willapa Hills	R6	*suspect front and hind legs switched, suspected grade 2 appears to be laceration; LH possible grade 1? per SH; GMU 673 Williams Cr
2017		230	LH	0										673	Willapa Hills	R6
2017		230	RF	0										673	Willapa Hills	R6
2017		230	RH	0										673	Willapa Hills	R6
2017		225	LF	0										556	core MSH	R5	special permit; JWW: LF-grey cratered skin; ‡KM skin investigation: RF craters in gray skin; GMU 556 Toutle
2017		225	LH	0										556	core MSH	R5
2017	s296	225	RF	0	0-RF	40: RF-ID-M-D		H	ID	N	-	-	-	556	core MSH	R5
2017		225	RH	0										556	core MSH	R5
2017		219	LF	0	fissure in HB									556	core MSH	R5	RH- 1? JWW; GMU 556 Toutle
2017		219	LH	4	4	1: LH-HB-L-C		Y	HB	N	-	-	-	556	core MSH	R5
2017		219	RF	0										556	core MSH	R5
2017	s242	219	RH	1		2:RH-ID-M-D		Y	ID	Y	-	+	-	556	core MSH	R5
2017		218	LF	0	(none)									556	core MSH	R5	RF suspect laceration; GMU 556 Toutle
2017		218	LH	0										556	core MSH	R5
2017		218	RF	0										556	core MSH	R5
2017		218	RH	0										556	core MSH	R5
2017		201	LF	0	(none)									556	core MSH	R5	GMU 556 Toutle
2017		201	LH	1										556	core MSH	R5
2017		201	RF	0										556	core MSH	R5
2017		201	RH	0										556	core MSH	R5
2017		199	LF	0	(none)									522	core MSH	R5	GMU 522 Mudflow
2017		199	LH	1										522	core MSH	R5
2017		199	RF	0										522	core MSH	R5
2017		199	RH	0										522	core MSH	R5
2017	s218	198	LF	0	all 4, HB pitting			C	ID	N	-	-	-	522	core MSH	R5	GMU 522 Mudflow
2017	s240	198	LH	1		36: LH-ID-D		Y	ID	N	-	-	-	522	core MSH	R5
2017		198	RF	0										522	core MSH	R5
2017		198	RH	0										522	core MSH	R5
2017		193	LF	0	(none)									550	core MSH	R5	RH non lesion. "1" scratched out on "LF after cleaning" on data sheet; GMU 550 Coweeman
2017		193	LH	0										550	core MSH	R5
2017		193	RF	0										550	core MSH	R5
2017		193	RH	0										550	core MSH	R5
2017	s302	186	LF	1				Y	ID	N	-	-	-	550	core MSH	R5	RH 1 per SH; JWW: LF-ID, RF thick proliferative ID skin, LH thick proliferative ID skin, RH-proliferative ID skin ; GMU 550 Coweeman
2017		186	LH	0										550	core MSH	R5
2017	s290	186	RF	0				C	ID	N	-	-	-	550	core MSH	R5
2017	s238	186	RH	1		30: RH-ID-D		Y		N	-	-	-	550	core MSH	R5
2017		181	LF	0	(none)									550	core MSH	R5	GMU 550 Coweeman
2017		181	LH	0										550	core MSH	R5
2017		181	RF	0										550	core MSH	R5
2017		181	RH	0										550	core MSH	R5
2017		172	LF	0	(none)									550	core MSH	R5	healed 1 RH? No samples for SH or JWW; GMU 550 Coweeman
2017		172	LH	4										550	core MSH	R5
2017		172	RF	0										550	core MSH	R5
2017		172	RH	0										550	core MSH	R5
2017		155	LF	0										550	core MSH	R5	LH hyperkeratosis; GMU 550 Coweeman
2017		155	LH	1	1									550	core MSH	R5
2017		155	RF	0										550	core MSH	R5
2017		155	RH	0										550	core MSH	R5
2017		141	LF	0	(none)			H	ID					550	core MSH	R5	RF-HB clefts on medial claw; all normal, biopsy for normal; GMU 550 Coweeman
2017		141	LH	0										550	core MSH	R5
2017		141	RF	0										550	core MSH	R5
2017		141	RH	0										550	core MSH	R5
2017		138	LF	0	(none)									550	core MSH	R5	special permit; GMU 550 Coweeman
2017		138	LH	2										550	core MSH	R5
2017		138	RF	0										550	core MSH	R5
2017		138	RH	0										550	core MSH	R5
2017		133	LF	0	(none)									550	core MSH	R5	GMU 550 Coweeman
2017		133	LH	0										550	core MSH	R5
2017		133	RF	0										550	core MSH	R5
2017		133	RH	4										550	core MSH	R5
2017	s237	132	LF	1	1-LF	20: LF-ID-M-D		Y	ID	Y	-	++	+++	550	core MSH	R5	LF suspect grade 1 IDS and large keratin defect lateral aspect lat. claw; RH torn/lacerated medial dewclaw; GMU 550 Coweeman
2017		132	LH	0										550	core MSH	R5
2017		132	RF	0										550	core MSH	R5
2017		132	RH	0										550	core MSH	R5
2017		111	LF	1	(none)									524	core MSH	R5	special permit; GMU 524 Margaret
2017		111	LH	0										524	core MSH	R5
2017		111	RF	0										524	core MSH	R5
2017		111	RH	1										524	core MSH	R5
2017		104	LF	0	(none)									520	core MSH	R5	LH gade 1 as per SH; GMU 520 Winston
2017		104	LH	1										520	core MSH	R5
2017		104	RF	0										520	core MSH	R5
2017		104	RH	0										520	core MSH	R5
2017		78	LF	0										522	core MSH	R5	GMU 522 Mudflow
2017		78	LH	0	rough, 1?									522	core MSH	R5
2017	s213	78	RF	0	0? Ragged			C	ID	N	-	-	-	522	core MSH	R5
2017	s267	78	RH	4	4	35: RH-ID/HB-L-C		Y	HB	Y	-	+++	+++	522	core MSH	R5
2017		72	LF	0	(none)									522	core MSH	R5	must be a permit hunt, R5, core MSH (didn't issue damage kits over n = 20)
2017		72	LH	0										522	core MSH	R5
2017		72	RF	0										522	core MSH	R5
2017		72	RH	0										522	core MSH	R5
2017		68	LF	1	(none)									556	core MSH	R5	RF: grade 1 per SH; JWW: LF-1 ab?, RF-1, LH-2, RH-1; must be a permit hunt, R5, core MSH (didn't issue damage kits over n = 20)
2017	s247	68	LH	2		3: LH-ID-M-D		Y	ID	Y	++	+++	+++	556	core MSH	R5
2017	s292	68	RF	1	1 Thick keratotic, pitted	43: RF-ID-centered-D		Y	ID	Y	+	+	-	556	core MSH	R5
2017		68	RH	1										556	core MSH	R5
2017		66	LF	1	(none)	21: LF-ID-C		Y	ID					556	core MSH	R5	LF grade 1 per SH; 2016 collection, not sure how it got in this year
2017		66	LH	0										556	core MSH	R5
2017		66	RF	0										556	core MSH	R5
2017		66	RH	0										556	core MSH	R5
2017		51	LF	0	(none)									556	core MSH	R5	LH not collected- hunter's saw broke; GMU 556 Toutle
2017		51	LH	nd										556	core MSH	R5
2017		51	RF	0										556	core MSH	R5
2017		51	RH	0										556	core MSH	R5
2017	s210	49	LF	0	(none)			C	ID	N	-	-	-	556	core MSH	R5	RH negative per SH; GMU 556 Toutle
2017	s235	49	LH	1		31: LH-ID-D		Y	ID	Y	+	++	-	556	core MSH	R5
2017		49	RF	0										556	core MSH	R5
2017		49	RH	0										556	core MSH	R5
2017		43	LF	0	(none)									556	core MSH	R5	RF IDS laceration; RF-1? per SH; GMU 556 Toutle
2017		43	LH	1										556	core MSH	R5
2017		43	RF	0										556	core MSH	R5
2017		43	RH	0										556	core MSH	R5
2017		41	LF	0	(none)									556	core MSH	R5	RH 1 per SH; LH 1 per SH; GMU 556 Toutle
2017		41	LH	1										556	core MSH	R5
2017		41	RF	0										556	core MSH	R5
2017		41	RH	1										556	core MSH	R5
2017		38	LF	0	(none)									556	core MSH	R5	*most likely a permit hunt, R5, core MSH, GMU 556 (didn't issue damage kits over n = 20)
2017		38	LH	0										556	core MSH	R5
2017		38	RF	0										556	core MSH	R5
2017		38	RH	0										556	core MSH	R5
2017		34	LF	1										556	core MSH	R5	JWW: LF-0, RF-0, LH-3, RH-1,; *most likely a permit hunt, R5, core MSH, GMU 556 (didn't issue damage kits over n = 20)
2017	s259	34	LH	3	3	17: LH-ID-D		Y	ID	Y	+	+++	+++	556	core MSH	R5
2017		34	RF	2	1+									556	core MSH	R5
2017		34	RH	1										556	core MSH	R5
2017		21	LF	0										556	core MSH	R5	LH grade 2 lesion lateral aspect medial claw; ulceration CB meidal; *most likely a permit hunt, R5, core MSH, GMU 556 (didn't issue damage kits over n = 20)
2017		21	LH	2		19: LH-CB-M-D		Y	CB	Y	-	+++	+++	556	core MSH	R5
2017		21	RF	0										556	core MSH	R5
2017		21	RH	0										556	core MSH	R5
2017	s208	20	LF	0	0			C	ID	Y	-	+	-	516	greater MSH	R5	T. Conklin damage hunt, R5 not R6. cross referenced with T. Conklin dataset for GMU
2017	s257	20	LH	3	3	22: LH-ID/HB-C		Y	ID	Y	+	+	-	516	greater MSH	R5
2017		20	RF	0										516	greater MSH	R5
2017		20	RH	0										516	greater MSH	R5
2017		18	LF	0	0									516	greater MSH	R5	KG note: transcription error for grade 3?; T. Conklin damage hunt. Identified GMU 516 by calling individual hunters inquiring if they collected hooves
2017		18	LH	0	0									516	greater MSH	R5
2017	s207	18	RF	0	0			C	ID	N	-	-	-	516	greater MSH	R5
2017	s256	18	RH	3	3			Y	ID	Y	-	+++	-	516	greater MSH	R5
2017	s206	17	LF	0	0c-LF; 2-LH	33: LH-ID-M-D		C	ID	N	-	-	-	516	greater MSH	R5	LF HB cleft medial claw; LH lateral dew claw sloughed/'ilegible'; T. Conklin damage hunt not gen WMF. Can't identify GMU, multiple 2/3/18 hunts in T. Conklin dataset. Either 516 or 530, either way greater MSH
2017	s245	17	LH	2	2			Y	ID	N	-	-	-	516	greater MSH	R5
2017		17	RF	0										516	greater MSH	R5
2017		17	RH	0										516	greater MSH	R5
2017	s205	16	LF	0	0			C	ID	nd				516	greater MSH	R5	T. Conklin damage hunt not gen WMF. Can't identify GMU, multiple 2/3/18 hunts in T. Conklin dataset. Either 516 or 530, either way greater MSH
2017	s264	16	LH	4	4			Y	ID	Y	-	+++	++	516	greater MSH	R5
2017		16	RF	0	0									unknown	greater MSH	R5
2017		16	RH	1	1									unknown	greater MSH	R5
2017		15	LF	1	1									516	greater MSH	R5	R5 damage permit; RF grade 1 coronary band (medial claw); LF grade 1 per SH; JWW has LH circled-nosm?; heel bulb cleft on both fronts; R5, not R6, T. Conklin damage hunt GMU 516
2017		15	LH	0	0			C	ID	Y	-	+	-	516	greater MSH	R5
2017		15	RF	1	1	5: RF-CB-M-D		Y	CB	Y	-	+++	-	516	greater MSH	R5
2017		15	RH	2	2	6: RH-CB-M-C		Y	ID	Y	-	+++	+	516	greater MSH	R5
2017		14	LF	0	(none)									unknown	unknown	unknown	without letter or bag label can't determine GMU
2017		14	LH	0										unknown	unknown	unknown
2017		14	RF	0										unknown	unknown	unknown
2017		14	RH	0										unknown	unknown	unknown
2017		13	LF	1	(none)									unknown	unknown	unknown	gen WMF; suspect F and H switched; notes say general WMF, but sample ID's for general WMF are > 284. Can't determine GMU without letter or labels
2017		13	LH	0										unknown	unknown	unknown
2017		13	RF	0										unknown	unknown	unknown
2017		13	RH	0										unknown	unknown	unknown
2017		11	LF	0	(none)									513	greater MSH	R5	GMU 513 damage hunt
2017		11	LH	0										513	greater MSH	R5
2017		11	RF	0										513	greater MSH	R5
2017		11	RH	0										513	greater MSH	R5
2017		10	LF	0	(none)									642	Olympic	R6	GMU 642. Considered Olympic herd if above Highway 12; R6 damage permit
2017		10	LH	0										642	Olympic	R6
2017		10	RF	0										642	Olympic	R6
2017		10	RH	0										642	Olympic	R6
2017		9	LF	0	(none)									516	greater MSH	R5	The other "9" noted as special permit, so this "9" is from T. Conklin (letter received). GMU 516 listed on letter
2017		9	RF	0										516	greater MSH	R5
2017	s307	9	RH	3				Y	ID	nd				516	greater MSH	R5
2017		9	LH	0										516	greater MSH	R5
2017		8	LF	0	(none)									unknown	unknown	unknown	LH grade 1? per SH; without letter or bag label can't determine GMU
2017		8	LH	1										unknown	unknown	unknown
2017		8	RF	0										unknown	unknown	unknown
2017		8	RH	0										unknown	unknown	unknown
2017	s309	7	LF	0	all 4, can't tell	13: LF-ID-M-D		C	ID	Y	-	++	-	unknown	unknown	unknown	JWW: LF-0, RF-0, LH-1, RH-0; without letter or bag label can't determine GMU
2017	s308	7	LH	1	1	14: LH-ID-M-D		Y	ID	Y	-	+	-	unknown	unknown	unknown
2017		7	RF	0										unknown	unknown	unknown
2017		7	RH	0										unknown	unknown	unknown
2017	s202	6	LF	0	0			C	ID	N	-	-	-	516	greater MSH	R5	GMU 516 damage hunt
2017	s244	6	LH	4	4			Y	ID	Y	+++	+++	+++	516	greater MSH	R5
2017		6	RF	0	0									516	greater MSH	R5
2017	s286	6	RH	2	2			Y	ID	Y	+++	+++	+++	516	greater MSH	R5
2017		4	LF	0	(none)									516	greater MSH	R5
2017		4	LH	3										516	greater MSH	R5
2017		4	RF	0										516	greater MSH	R5	GMU 516 damage hunt
2017		4	RH	1										516	greater MSH	R5
2017		3	LF	0	(none)									556	core MSH	R5	special permit
2017		3	LH	0										556	core MSH	R5
2017		3	RF	1										556	core MSH	R5
2017		3	RH	0										556	core MSH	R5
2017		2	LF	1										520	core MSH	R5	LH contained 1 within upper dorsal ID space; RF grade 1 Per SH; JWW: LF1?, RF1?; likely not gen wmf. Letter has T. Conklin contact, should be damage permit. Handwritten notes on letter say 'Winston Unit'
2017	s201	2	LH	3	3 to 4	7: LH-ID ulcer-L-D		Y	ID	Y	++	+++	+++	520	core MSH	R5
2017	s254	2	RF	0	0			C	ID	N	-	-	-	520	core MSH	R5
2017		2	RH	0										520	core MSH	R5
2017		1	LF	0	(none)									505	Willapa Hills	R5	Letter has T. Conklin contact, damage permit; LH negative per SH
2017		1	LH	0										505	Willapa Hills	R5
2017		1	RF	0										505	Willapa Hills	R5
2017		1	RH	3										505	Willapa Hills	R5

## Sheet: 2018
Animal Harvest year		Animal ID#	Hoof	Lesion Grade (visual score)	pictures (ARS)	Histology Cassette Number (ARS)	Inflammatory cells	Acanthosis	Keratin crust thickening	Spirochetes on Histology (Y/N/nd)	fusiformic	Histology notes: Nikon, bright field, 1.5x filter, 40x objective	Lesion (Yes/Contralateral/Healthy)	Biopsy Location (ID, CB, HB, other)	Biopsy PCR+? Y/N/nd	Biopsy [DNA]	T. phagedenis	T. pedis	T. medium	Fuso	GMU	Region, Population	Region	Other Info: notes, difference in observers	**GMU and other data are taken from hoof scoring datasets established by K. Mansfield and B. Hoenes.
2018		1	LF	0	0																GMU 516			Damaged Permit.
2018		1	RF	0	0																GMU 516
2018		1	LH	0	0	LH: 19:2028-5 H	+	+++	+++	+ (few)	+ (few)	1 foci superficial	H	ID	N	116	-	-	-	-	GMU 516
2018		1	RH	0	0	RH: 19:2028-6 H	-	+	+++	+ (few)	+ (few)	superficial	H	ID	Y	44.8	+	-	-	-	GMU 516
2018		1 - SP	LF	0	0 (ID)	LF: 19:2028-2 C	+	-	+	-	-	few surface cocci	C	ID	N	67.5	-	-	-	-	GMU 516			T. Brookson
2018		1 - SP	RF	0	0 (ID)																GMU 516
2018		1 - SP	LH	1		LH: 19:2028-1 L	-	-	-	-	-		Y	ID	Y	11.5	++	-	-	-	GMU 516
2018		1 - SP	RH	0																	GMU 516
2018		2	LF	0	0 (ID)	LF: 19:2028-4 C	+	-	-				C	ID							R5D			R 5 damage
2018		2	RF	0	0 (ID)																R5D
2018		2	LH	4	4	LH: 19:2028-3 L	++	+	absent	? Inconclusive	+ (few)	cocci subsurface	Y	ID	Y	106	-	-	+	++	R5D
2018		2	RH	1	1																R5D
2018		3 R5	LF	0	(no pictures)																GMU 503			Hooves not individually marked. Grade 4 (diseased)
2018		3 R5	RF	0																	GMU 503
2018		3 R5	LH	4																	GMU 503
2018		3 R5	RH	0																	GMU 503
2018		5	LF	0	all 4 =0																			No data sheet, chipped toes, healthy on pictures
2018		5	RF	0
2018		5	LH	0
2018		5	RH	0
2018		10	LF	0																	R5 damage
2018		10	RF	0	laceration, looks not TAHD																R5 damage
2018		10	LH	0																	R5 damage
2018		10	RH	0																	R5 damage			Damage. RH - skin lesion w/ granulation tissue. CD pastern. Claws slightly overgrown.
2018		27 - SP	LF	2	2
2018		27 - SP	RF	0
2018		27 - SP	LH	0	overgrown, pitted HB
2018		27 - SP	RH	4	septic 4																			RH - remarkably swollen
2018		30	LF	0	(no pictures)
2018		30	RF	0
2018		30	LH	0
2018		30	RH	0
2018		32- SP	LF	0	all 4																			Ricky Ricks
2018		32- SP	RF	1	1 (ID)	RF: 19:2028-8 L	+	+	absent	+++ (mats!)	+ (very few)	bad lesion! lots of invading Spirochetes! Textbook appearance	Y	ID	Y	69.5	+++	+	-	+				Card labeled RF = 1, LR = C, picture labeled as LF ?? Final assignment based on picture of all 4 top.
2018		32- SP	LH	0
2018		32- SP	RH	0		RH: 19:2028-7 C	-	-	-	-	-	-	C	ID	Y	42	+	-	-	-
2018		37	LF	0	all 4
2018		37	RF	0	0 (ID)	RF: 19:2028-9 C	-	-	-	-	+ invading	lots of fusiformic on surface, lots surface on cocci	C	ID	Y	9.7	+	-	-	-
2018		37	LH	0
2018		37	RH	2	2	RH: 19:2028-10 L	+++	+++	absent	++ (lots!!)	++ (lots!!)	Fusiformic on surface and invading with Spirochetes below, deeper in tissue	Y	ID	Y	77	+	-	++	-
2018		39	LF	0	(no pictures)								H	ID
2018		39	RF	0
2018		39	LH	0
2018		39	RH	0
2018		40	LF	0	all 4	LF: 19:2028-11 C	-	+ (focally)	++	-	-	cocci & short rods on surface debris	C	ID	Y	21.8	+	-	+	-				C: LF, L: RH
2018		40	RF	0
2018		40	LH	3	3																			rear feet are switched in pictures
2018		40	RH	1		RH: 19:2028-12 L	+++	ulcerated	absent	+++ (mats!)	+ (few)	no keratin layer, just bacterial mats	Y	ID	Y	35.4	+++	+	+++	+
2018		49 - SP	LF	0	0	LF: 19:2028-13 C	-	-	-	-	-	cocci & short rods on surface debris	C	ID		23.6	-	-	-	-
2018		49 - SP	RF	0
2018		49 - SP	LH	1	0 (ID) ?	LH: 19:2028-14 L	+	+++	+++	+	+ (very few)	surface, focal	Y	ID	N	25.2	-	-	-	-
2018		49 - SP	RH	0
2018		58	LF	0
2018		58	RF	0	H, long toe rough heel
2018		58	LH	0
2018		58	RH	0
2018		61	LF	0	all 4, LF=0	LF: 19:2028-15 C	-	+	-	-	-	-	C	ID	Y	22.7	+	-	++	-
2018		61	RF	0
2018		61	LH	1	1	LH: 19:2028-16 L	+	cannot evaluate due to cut	cannot evaluate due to cut	? Inconclusive	+ (few)	scattered in hair follicles	Y	ID	Y	62.5	-	-	-	++
2018		61	RH	0
2018		66 - SP	LF	0	(no pictures)																			RFonts with elongated chipped toes
2018		66 - SP	RF	0
2018		66 - SP	LH	4
2018		66 - SP	RH	4
2018		82	LF	0	0 (ID) CB = rough	LF: 19:2028-17 C	+	+	-	-	-	-	C	ID	N	20.6	-	-	-	-
2018		82	RF	0
2018		82	LH	0
2018		82	RH	1	0 (ID), HB pockmarked	RH: 19:2028-19 L ID	+ (very mild focus)	+	++	+ - follicles	+ (few)	surface and focal	Y	ID	Y	18.6	++?	-	-	+				++? On phagedenis because it looks like it is a different bp on; grade 1 based on histo phagedenis gel compared to the other bands
2018		83	LF	0	0	LF: 19:2028-21 H	-	-	-	-	-	-	H	ID	N	25.3	-	-	-	-				H: LF, H: LH
2018		83	RF	0
2018		83	LH	0	0	LH: 19:2028-20 H	-	-	-	-	+ (few)	cocci & surface debris	H	ID	N	18.6	-	-	-	-
2018		83	RH	0
2018		84	LF	1	1																			weird thickened skin
2018		84	RF	0
2018		84	LH	4	4								Y	other										LH - medial dewclaw G3 cavitation, swabs only taken
2018		84	RH	4	4								Y	other										swabs only taken
2018		111	LF	0	(no pictures)
2018		111	RF	0
2018		111	LH	0
2018		111	RH	0
2018		115	LF	0	(no pictures)
2018		115	RF	0
2018		115	LH	0
2018		115	RH	0
2018		119 - SP	LF	0	all 4
2018		119 - SP	RF	0	0 (ID)	RF: 19:2028-22 C	+ (very mild focus)	-	-	-	-	few cocci & short rods on surface debris and in follicles	C	ID	Y	36.5	-	-	+	+
2018		119 - SP	LH	0
2018		119 - SP	RH	4	4	RH: 19:2028-23 L	++	++	absent	+	+	invasive, loss of tissue architecture	Y	ID	Y	51	+	-	-	++
2018		130 - SP	LF	0	0 (ID)	LF: 19:2028-24 C	-	-	-	-	-	few cocci & short rods on surface debris and in follicles	C	ID	Y	62.5	-	-	+	+
2018		130 - SP	RF	0
2018		130 - SP	LH	1	1	LH: 19:2028-25 L	-	+++	+++	+ (few)	+ (few)	surface and focal	Y	ID	Y	37	-	+	-	-
2018		130 - SP	RH	1
2018		134	LF	0	0
2018		134	RF	0		RF: 19:2028-26 C	+ (very mild focus)	+ (focally)	-	-	+ (few)	surface, fungi?= large, invasive	C	other	Y	54	-	+	-	-
2018		134	LH	4	4	LH: 19:2028-27 L	+++	++	absent	++ (invasive)	+ (few)		Y	other	Y	41	+++	++	++++	++				LH - dewclaws overgrown
2018		134	RH	0	0
2018		135	LF	0	(no pictures)
2018		135	RF	0
2018		135	LH	0
2018		135	RH	0
2018		139 - SP	LF	0	rough HB
2018		139 - SP	RF	0
2018		139 - SP	LH	0
2018		139 - SP	RH	0	rough, grainy hyperproliferative	RH: 19:2028-28	cannot evaluate, no cells, just exudate?			+ (few, invasive)	++ (surface & damaged areas)		H	ID	N	16.7	-	-	-	-				Skin thickened, grainy. Will sample inconclusive visually.
2018		140	LF	0	(no pictures)
2018		140	RF	0
2018		140	LH	0
2018		140	RH	0
2018		142 - SP	LF	0	(no pictures)
2018		142 - SP	RF	0
2018		142 - SP	LH	0
2018		142 - SP	RH	0
2018		143	LF	0	(no pictures)
2018		143	RF	0
2018		143	LH	0
2018		143	RH	0
2018		144 - SP	LF	0																				John. RFeehand
2018		144 - SP	RF	0		RF: 19:2028-29 C	+ (v. mild)	+ in one area	+ in one area	-	-	-	C	ID	N	58.5	-	-	-	-
2018		144 - SP	LH	0
2018		144 - SP	RH	1	1	RH: 19:2028-30 L	++	+++	+++	++	++ (surface & damaged areas)	cocci & surface debris	Y	ID	Y	4.4	+	+++	-	++
2018		147 -SP	LF	0	(no pictures)																			LH EaLHy?
2018		147 -SP	RF	0
2018		147 -SP	LH	0
2018		147 -SP	RH	0
2018		151 - SP	LF	0	(no pictures)
2018		151 - SP	RF	0
2018		151 - SP	LH	0
2018		151 - SP	RH	0
2018		155 - SP	LF	1	1 (ID)	LF: 19:2028-31 C	-	-	-	-	-	cocci & short rods on surface debris	Y	ID	N	77	-	-	-	-				long, rough
2018		155 - SP	RF	2	2 (ID, sole ulceration)
2018		155 - SP	LH	2	2 (HB)	LH: 19:2028-32 L	++	cannot evaluate due to cut		+ (few, ? not tight coils)	++ invasive		Y	HB	Y	69	+	-	+	+++
2018		155 - SP	RH	2	2 (HB)
2018		156	LF	0	0																			Rfozen
2018		156	RF	0	0
2018		156	LH	0	0
2018		156	RH	0	0
2018		157 - SP	LF	0	0	LF: 19:2028-34 H	-	-	-	-	+ (few)	cocci & short rods on surface debris	H	ID	Y	20.1	+	-	+	-				marked 3138
2018		157 - SP	RF	0
2018		157 - SP	LH	0	0	LH: 19:2028-33 H	+	+++	+	-	+ (few)	cocci & short rods on surface debris	H	ID	N	37.8	-	-	-	-
2018		157 - SP	RH	0
2018		163 - SP	LF	0	0	LF: 19:2028-36 H	-	-	-	-	-	-	H	ID	Y	53.5	-	-	+	-
2018		163 - SP	RF	0
2018		163 - SP	LH	0
2018		163 - SP	RH	0	0	RH: 19:2028-35 H	-	+	+	+ (few, invasive)	-	fungi?= large, invasive	H	ID	N	33	-	-	-	-				thickened, grey pitted
2018		165	LF	0	(no pictures)																			calf
2018		165	RF	0
2018		165	LH	0
2018		165	RH	0
2018		166 - SP	LF	0	(no pictures)
2018		166 - SP	RF	0
2018		166 - SP	LH	0																				LH - dislocated lock; overgrown claws
2018		166 - SP	RH	0
2018		168	LF	0	(no pictures)
2018		168	RF	0																				Chiped medial toe on RF
2018		168	LH	0
2018		168	RH	0
2018		170	LF	0	(no pictures)
2018		170	RF	0
2018		170	LH	0
2018		170	RH	0
2018		172	LF	0	all 4 = 0
2018		172	RF	0
2018		172	LH	0
2018		172	RH	0
2018		175	LF	0	all 4 = 0																GMU 681			P. Leback; ID thickened, ragged, grey pitted, HB pitted
2018		175	RF	0																	GMU 681
2018		175	LH	0																	GMU 681
2018		175	RH	0																	GMU 681
2018		177 - SP	LF	0	(no pictures)
2018		177 - SP	RF	0
2018		177 - SP	LH	0
2018		177 - SP	RH	0
2018		178	LF	0	(no pictures)
2018		178	RF	0
2018		178	LH	0
2018		178	RH	0
2018		179	LF	0	(no pictures)
2018		179	RF	0
2018		179	LH	0
2018		179	RH	0
2018		180	LF	0	(no pictures)
2018		180	RF	0
2018		180	LH	0
2018		180	RH	0
2018		181	LF	0	(no pictures)
2018		181	RF	0
2018		181	LH	0
2018		181	RH	0
2018		183	LF	0	(no pictures)
2018		183	RF	0
2018		183	LH	0
2018		183	RH	0
2018		184 - SP	LF	0	0 (ID, pitted & rough)	LF: 19:2028-39 C	-	-	-	-	-	cocci & short rods on surface debris, lots clumpy debris	C	ID	N	52.5	-	-	-	-
2018		184 - SP	RF	0
2018		184 - SP	LH	1	1 (ID)
2018		184 - SP	RH	1	1 (ID)	RH: 19:2028-40 L	-	++	++	+ (few, invasive)	+ (surface)	lots clumpy debris	Y	ID	N	48.6	-	-	-	-
2018		186	LF	0	(no pictures)
2018		186	RF	0
2018		186	LH	0
2018		186	RH	0
2018		189	LF	0		LF: 19:2028-37 C	-	++	+++	? Inconclusive	+ (surface)	lots clumpy debris	C	ID	N	25.4	-	-	-	-
2018		189	RF	0	0 (ID)
2018		189	LH	1	0? 1 ? (ID, thick pitted, raised)	LH: 19:2028-38 L	-	cannot evaluate due to cut		+ (few, invasive)	+ (surface)	invasive cocci	Y	ID	N	23	-	-	-	-
2018		189	RH	0	0 (ID, thick)
2018		191 - SP	LF	0	0 (ID)	LF: 19:2028-41 C	+ (v. mild)	+	++ (focally)	-	-	-	C	ID	Y	38	-	-	+	-				Dylan Hollingsworth
2018		191 - SP	RF	0
2018		191 - SP	LH	2	2 (ID)	LH: 19:2028-42 L	+++	mostly absent	absent	+ (few, subsurface)	+ invasive	invasive cocci; fungi? = large, invasive	Y	ID	Y	64	+	-	-	+++
2018		191 - SP	RH	1
2018		192	LF	0	(no pictures)
2018		192	RF	0
2018		192	LH	0
2018		192	RH	0
2018		196	LF	0	(no pictures)
2018		196	RF	0
2018		196	LH	0
2018		196	RH	0
2018		216 -SP	LF	0	0 (ID, grey, rough pitted)	LF: 19:2028-49 C	+	-	+	-	-	-	C	ID	Y	40	-	+	-	-				Transitioning RFom 2 to 3. Defect in wall of medial claw. Both soles undeRHun.
2018		216 -SP	RF	3	3 (ID, HB, CB)	RF: 19:2028-50 L	++	mostly absent		++ (surface)	++ invasive	-	Y	ID	Y	89.5	+++	++++	++	+++
2018		216 -SP	LH	0
2018		216 -SP	RH	0
2018		217	LF	0	(no pictures)
2018		217	RF	0
2018		217	LH	0
2018		217	RH	0
2018		222	LF	0	(no pictures)																			Bag (580). See bag for notes--no picture of bag or notes or of samples??
2018		222	RF	4
2018		222	LH	1
2018		222	RH	1
2018		227	LF	0
2018		227	RF	0		RF: 19:2028-51 C	++	+	-	-	-	cocci & surface debris	C	CB	F	33.8	-	-	-	+
2018		227	LH	2	2 (ID)	LH: 19:2028-52 L	cannot evaluatedue to cut			? Inconclusive	-	few cocci & surface debris	Y	CB	Y	26.2	-	-	+	-				LH- coronary band
2018		227	RH	1	1 (ID)																			RH - ID erosion
2018		234	LF	0	(no pictures)																			eaLHy archery R6
2018		234	RF	0
2018		234	LH	0
2018		234	RH	0
2018		236	LF	0
2018		236	RF	0	0 (ID)	RF: 19:2028-54 H	-	-	-	-	-	bad slide	H	ID	N	12.2	-	-	-	-
2018		236	LH	0
2018		236	RH	0	0 (ID)	RH: 19:2028-53 H	-	-	-	-	-	cocci & short rods on surface debris	H	ID	N	38.5	-	-	-	-
2018		298	LF	1
2018		298	RF	4
2018		298	LH	0
2018		298	RH	4
2018		308	LF	0																				Elongated claws. LH - chipped toes
2018		308	RF	0
2018		308	LH	0	0
2018		308	RH	4	4
2018		324	LF	0	0 (ID, very pitted)
2018		324	RF	0	0 (ID)	RF: 19:2028-55 C	+ (mild)	+	+	+ (surface)	+ (surface)	-	C	ID	N	22.6	-	+	-	-
2018		324	LH	1
2018		324	RH	4	3 (hoof still attached	RH: 19:2028-56 L	+	+++	+++	++ (invasive)	+ (surface)	lots of cocci on surface	Y	ID	Y	52.5	+++	+++	++++	+
2018		385	LF	0
2018		385	RF	0	0? (ID, thick, raw, pitted)	RF: 19:2028-57 C	+	++	-	-	-	-	C	ID	N	23.6	-	-	-	-
2018		385	LH	1	0? 1? (ID, pitted, tearing)	LH: 19:2028-58 L	+	+++	++	-	-	-	Y	ID	N	28.1	-	-	-	-
2018		385	RH	0
2018		451 - GS	LF	0	0 (ID)	LF: 19:2028-43 C	-	++	++	-	-	misc. bacteria on surface	C	ID	Y	36.4	+	-	-	-	520 Devils Creek
2018		451 - GS	RF	0	0 (ID, rough)																520 Devils Creek
2018		451 - GS	LH	1	1 (ID)																520 Devils Creek
2018		451 - GS	RH	1	1 (ID)	RH: 19:2028-44 L	+	+++	++	++ (invasive)	-	cocci & short rods on surface	Y	ID	Y	26.5	-	-	-	+	520 Devils Creek
2018		452	LF	0	0 (ID)																GMU 524
2018		452	RF	0	0 (ID)	RF: 19:2028-45 C	-	-	-	++ (invasive)	+ (few, surface)	-	C	ID	Y	28.3	+	-	-	-	GMU 524
2018		452	LH	0	0 (ID)																GMU 524
2018		452	RH	4	4	RH: 19:2028-46 L	+++	absent/ulcerated		+ (surface)	++ (surface)	-	Y	ID	Y	125	-	-	-	+++	GMU 524			RH - swollen fetlock
2018		506	LF	1	1 (ID)	LF: 19:2028-48 L	+	+	absent	-	-	cocci & short rods on surface; staining very pale	Y	ID	N	15	-	-	-	-
2018		506	RF	0
2018		506	LH	1	dewclaw gone, healed	LH: 19:2028-47 C	-	++	+++	-	-	cocci & short rods on surface; staining very pale	C	ID	N	14.1	-	-	-	-				LH - sloughed medial dewclaw
2018		506	RH	0
2018		517	LF	0	all 4, long																520 Devils Creek
2018		517	RF	0																	520 Devils Creek
2018		517	LH	4	4																520 Devils Creek			RH - dermatitis. CD pastern. RH - both claws moderately overgrown
2018		517	RH	0																	520 Devils Creek			RR dermatitus CD pastern both claws, overgrown
2018		581	LF	0																				R & L not specified. Rotted. Swollen hock on RH. Medial dewclaw affected on LH. FX-D. Possible Damage
2018		581	RF	0																				med dewclaw affected on RL, swollen hock on RH, rotted?
2018		581	LH	0
2018		581	RH	4	4								Y	other										swab only
2018		3001	LF	0																				No data sheet. # assigned due to no # on bag. Original #87. Try to find recipient
2018		3001	RF	3
2018		3001	LH	0
2018		3001	RH	3

## Sheet: total observ
	Table 1: Number of samples collected by year and lesion grade
	Year collected	number of elk	number of feeta	number of feet with lesion grade:					number of animals with more than one diseased foot	feet with lesion (no grade recorded)	feet with no score or data recordedb	number of feet with lesion (any grade)	number of lesions (any grade) on hind feet	percentage of lesions (any grade) on hind feet
				4	3	2	1	0
	2015	74	293	11	9	12	30	212	22	16	3	78	54	69.2308
	2016	69	276	16	11	7	25	209	14	0	8	59	45	76.2712
	2017	98	392	14	16	11	46	304	23	0	1	87	62	71.2644
	2018	70	280	17	4	7	26	226	16	0	0	54	42	77.7778
	total number	311	1241	58	40	37	127	951	75	16	12	278	203	73.0216
	total proportion (%)			0.0467365	0.0322321	0.0298147	0.102337	0.766317	0.241158	0.0128928	0.00966962	0.224013		73.636
	aNot all feet were scored
	bOther animal information was recorded, no score was recorded
