# Supplementary material for: Correlation of lesion severity with bacterial changes in Treponeme-Associated Hoof Disease from free-roaming wild elk (Cervus canadensis)
Source: Anim Microbiome. 2024 Apr 22;6:20. doi: 10.1186/s42523-024-00304-9 (PMC11036743; doi:10.1186/s42523-024-00304-9)
Supplement: Supplementary file 4 — Supplementary Material 4 [file 42523_2024_304_MOESM4_ESM.xlsx]

## Sheet: arules
index	lhs	rhs	support	confidence	coverage	lift	count	lhst	rhst	C_0	N_0	Y_1	Y_2	Y_3	Y_4	C_0_pct	N_0_pct	Y_1_pct	Y_2_pct	Y_3_pct	Y_4_pct	comp1
1	Otu00669	Otu00505	0.0724638	0.909091	0.0797101	9.65035	10	Treponema(100)	Treponema(100)	2	0	0	2	2	4	5.26316	0	0	13.3333	6.66667	26.6667	TRUE
2	Otu00526	Otu00188	0.0797101	1	0.0797101	8.625	11	Bacteroidetes_unclassified(87)	Bacteroidetes_unclassified(99)	0	0	4	3	3	1	0	0	17.3913	20	10	6.66667	TRUE
3	Otu00454	Otu00350	0.0797101	0.916667	0.0869565	8.43333	11	Bacteria_unclassified(99)	Bacteria_unclassified(100)	1	1	3	3	1	2	2.63158	5.88235	13.0435	20	3.33333	13.3333	FALSE
4	Otu00505	Otu00406	0.0797101	0.846154	0.0942029	8.34066	11	Treponema(100)	Treponema(100)	1	0	0	2	2	6	2.63158	0	0	13.3333	6.66667	40	TRUE
5	Otu00753	Otu00559	0.0724638	0.833333	0.0869565	7.66667	10	Reyranella_unclassified(100)	Planctomycetaceae_unclassified(100)	3	3	3	0	1	0	7.89474	17.6471	13.0435	0	3.33333	0	FALSE
6	Otu00788	Otu00598	0.0724638	0.909091	0.0797101	7.37968	10	Gp2_unclassified(100)	Gp2_unclassified(100)	4	2	4	0	0	0	10.5263	11.7647	17.3913	0	0	0	FALSE
7	Otu00685	Otu00598	0.0724638	0.909091	0.0797101	7.37968	10	Spartobacteria_unclassified(100)	Gp2_unclassified(100)	3	3	4	0	0	0	7.89474	17.6471	17.3913	0	0	0	FALSE
8	Otu00375	Otu00265	0.0797101	0.785714	0.101449	7.22857	11	Petrimonas(100)	Peptoniphilaceae_unclassified(98)	2	0	5	3	0	1	5.26316	0	21.7391	20	0	6.66667	FALSE
9	Otu00634	Otu00621	0.0724638	0.769231	0.0942029	7.07692	10	Granulicella_unclassified(59)	Gammaproteobacteria_unclassified(92)	3	2	4	0	0	1	7.89474	11.7647	17.3913	0	0	6.66667	FALSE
10	Otu00547,Otu00587	Otu00535	0.0724638	1	0.0724638	6.9	10	Verrucomicrobia_unclassified(99),Betaproteobacteria_unclassified(100)	Gp7_unclassified(100)	4	1	3	0	1	1	10.5263	5.88235	13.0435	0	3.33333	6.66667	FALSE
11	Otu00586,Otu00607	Otu00535	0.0724638	1	0.0724638	6.9	10	Planctomycetaceae_unclassified(100),Gaiella(100)	Gp7_unclassified(100)	3	1	3	1	1	1	7.89474	5.88235	13.0435	6.66667	3.33333	6.66667	FALSE
12	Otu00541,Otu00586,Otu00589	Otu00535	0.0724638	1	0.0724638	6.9	10	Betaproteobacteria_unclassified(99),Planctomycetaceae_unclassified(100),Proteobacteria_unclassified(89)	Gp7_unclassified(100)	4	0	3	1	1	1	10.5263	0	13.0435	6.66667	3.33333	6.66667	FALSE
13	Otu00265,Otu00375	Otu00348	0.0724638	0.909091	0.0797101	6.60287	10	Peptoniphilaceae_unclassified(98),Petrimonas(100)	Bacteria_unclassified(79)	2	0	4	3	0	1	5.26316	0	17.3913	20	0	6.66667	FALSE
14	Otu00579,Otu00609	Otu00578	0.0724638	1	0.0724638	6.57143	10	Gammaproteobacteria_unclassified(87),Candidatus_Solibacter_unclassified(100)	Reyranella_unclassified(100)	4	1	2	1	2	0	10.5263	5.88235	8.69565	6.66667	6.66667	0	TRUE
15	Otu00454	Otu00432	0.0724638	0.833333	0.0869565	6.38889	10	Bacteria_unclassified(99)	Clostridiales_Incertae_Sedis_XI_unclassified(98)	1	1	2	4	0	2	2.63158	5.88235	8.69565	26.6667	0	13.3333	FALSE
16	Otu00753	Otu00599	0.0724638	0.833333	0.0869565	6.38889	10	Reyranella_unclassified(100)	Planctomycetaceae_unclassified(100)	3	2	3	1	1	0	7.89474	11.7647	13.0435	6.66667	3.33333	0	FALSE
17	Otu00406	Otu00339	0.0797101	0.785714	0.101449	6.37815	11	Treponema(100)	Treponema(100)	1	0	0	3	2	5	2.63158	0	0	20	6.66667	33.3333	TRUE
18	Otu00541,Otu00587	Otu00535	0.0797101	0.916667	0.0869565	6.325	11	Betaproteobacteria_unclassified(99),Betaproteobacteria_unclassified(100)	Gp7_unclassified(100)	3	1	3	2	1	1	7.89474	5.88235	13.0435	13.3333	3.33333	6.66667	FALSE
19	Otu00541,Otu00586	Otu00535	0.0797101	0.916667	0.0869565	6.325	11	Betaproteobacteria_unclassified(99),Planctomycetaceae_unclassified(100)	Gp7_unclassified(100)	4	1	3	1	1	1	10.5263	5.88235	13.0435	6.66667	3.33333	6.66667	FALSE
20	Otu00589,Otu00635	Otu00541	0.0724638	1	0.0724638	6.27273	10	Proteobacteria_unclassified(89),Planctomycetaceae_unclassified(95)	Betaproteobacteria_unclassified(99)	4	1	4	0	0	1	10.5263	5.88235	17.3913	0	0	6.66667	FALSE
21	Otu00547,Otu00635	Otu00541	0.0724638	1	0.0724638	6.27273	10	Verrucomicrobia_unclassified(99),Planctomycetaceae_unclassified(95)	Betaproteobacteria_unclassified(99)	4	1	4	0	0	1	10.5263	5.88235	17.3913	0	0	6.66667	FALSE
22	Otu00586,Otu00589	Otu00535	0.0724638	0.909091	0.0797101	6.27273	10	Planctomycetaceae_unclassified(100),Proteobacteria_unclassified(89)	Gp7_unclassified(100)	4	0	3	1	1	1	10.5263	0	13.0435	6.66667	3.33333	6.66667	FALSE
23	Otu00560,Otu00586	Otu00535	0.0724638	0.909091	0.0797101	6.27273	10	Gp1_unclassified(100),Planctomycetaceae_unclassified(100)	Gp7_unclassified(100)	4	0	4	0	1	1	10.5263	0	17.3913	0	3.33333	6.66667	FALSE
24	Otu00589,Otu00607	Otu00541	0.0724638	1	0.0724638	6.27273	10	Proteobacteria_unclassified(89),Gaiella(100)	Betaproteobacteria_unclassified(99)	4	0	3	1	1	1	10.5263	0	13.0435	6.66667	3.33333	6.66667	FALSE
25	Otu00547,Otu00607	Otu00541	0.0724638	1	0.0724638	6.27273	10	Verrucomicrobia_unclassified(99),Gaiella(100)	Betaproteobacteria_unclassified(99)	4	1	3	0	1	1	10.5263	5.88235	13.0435	0	3.33333	6.66667	FALSE
26	Otu00589,Otu00599	Otu00541	0.0724638	1	0.0724638	6.27273	10	Proteobacteria_unclassified(89),Planctomycetaceae_unclassified(100)	Betaproteobacteria_unclassified(99)	3	0	4	1	1	1	7.89474	0	17.3913	6.66667	3.33333	6.66667	FALSE
27	Otu00560,Otu00589	Otu00541	0.0797101	1	0.0797101	6.27273	11	Gp1_unclassified(100),Proteobacteria_unclassified(89)	Betaproteobacteria_unclassified(99)	5	0	4	0	1	1	13.1579	0	17.3913	0	3.33333	6.66667	FALSE
28	Otu00560,Otu00589	Otu00535	0.0724638	0.909091	0.0797101	6.27273	10	Gp1_unclassified(100),Proteobacteria_unclassified(89)	Gp7_unclassified(100)	4	0	4	0	1	1	10.5263	0	17.3913	0	3.33333	6.66667	FALSE
29	Otu00541,Otu00599	Otu00535	0.0724638	0.909091	0.0797101	6.27273	10	Betaproteobacteria_unclassified(99),Planctomycetaceae_unclassified(100)	Gp7_unclassified(100)	2	1	4	1	1	1	5.26316	5.88235	17.3913	6.66667	3.33333	6.66667	FALSE
30	Otu00541,Otu00560	Otu00535	0.0724638	0.909091	0.0797101	6.27273	10	Betaproteobacteria_unclassified(99),Gp1_unclassified(100)	Gp7_unclassified(100)	4	0	4	0	1	1	10.5263	0	17.3913	0	3.33333	6.66667	FALSE
31	Otu00547,Otu00560,Otu00589	Otu00541	0.0724638	1	0.0724638	6.27273	10	Verrucomicrobia_unclassified(99),Gp1_unclassified(100),Proteobacteria_unclassified(89)	Betaproteobacteria_unclassified(99)	5	0	3	0	1	1	13.1579	0	13.0435	0	3.33333	6.66667	FALSE
32	Otu00541,Otu00560,Otu00589	Otu00535	0.0724638	0.909091	0.0797101	6.27273	10	Betaproteobacteria_unclassified(99),Gp1_unclassified(100),Proteobacteria_unclassified(89)	Gp7_unclassified(100)	4	0	4	0	1	1	10.5263	0	17.3913	0	3.33333	6.66667	FALSE
33	Otu00505	Otu00339	0.0724638	0.769231	0.0942029	6.24434	10	Treponema(100)	Treponema(100)	2	0	0	1	2	5	5.26316	0	0	6.66667	6.66667	33.3333	TRUE
34	Otu00299	Otu00339	0.0724638	0.769231	0.0942029	6.24434	10	Bacteroidales_unclassified(100)	Treponema(100)	3	0	1	2	1	3	7.89474	0	4.34783	13.3333	3.33333	20	FALSE
35	Otu00634	Otu00598	0.0724638	0.769231	0.0942029	6.24434	10	Granulicella_unclassified(59)	Gp2_unclassified(100)	3	3	4	0	0	0	7.89474	17.6471	17.3913	0	0	0	FALSE
36	Otu00406	Otu00234	0.0724638	0.714286	0.101449	6.16071	10	Treponema(100)	Bacteroidetes_unclassified(100)	1	0	0	3	2	4	2.63158	0	0	20	6.66667	26.6667	TRUE
37	Otu00587	Otu00535	0.101449	0.875	0.115942	6.0375	14	Betaproteobacteria_unclassified(100)	Gp7_unclassified(100)	6	1	3	2	1	1	15.7895	5.88235	13.0435	13.3333	3.33333	6.66667	FALSE
38	Otu00586,Otu00609	Otu00487	0.0724638	1	0.0724638	6	10	Planctomycetaceae_unclassified(100),Candidatus_Solibacter_unclassified(100)	Gp1_unclassified(100)	4	1	4	0	1	0	10.5263	5.88235	17.3913	0	3.33333	0	FALSE
39	Otu00541,Otu00609	Otu00487	0.0724638	1	0.0724638	6	10	Betaproteobacteria_unclassified(99),Candidatus_Solibacter_unclassified(100)	Gp1_unclassified(100)	4	1	3	1	1	0	10.5263	5.88235	13.0435	6.66667	3.33333	0	FALSE
40	Otu00535,Otu00609	Otu00487	0.0724638	1	0.0724638	6	10	Gp7_unclassified(100),Candidatus_Solibacter_unclassified(100)	Gp1_unclassified(100)	3	1	4	1	1	0	7.89474	5.88235	17.3913	6.66667	3.33333	0	FALSE
41	Otu00669	Otu00474	0.0724638	0.909091	0.0797101	5.97403	10	Treponema(100)	Treponema(100)	3	0	0	2	2	3	7.89474	0	0	13.3333	6.66667	20	TRUE
42	Otu00771	Otu00554	0.0724638	0.909091	0.0797101	5.97403	10	Gp2_unclassified(100)	Rhodospirillales_unclassified(100)	2	4	3	0	0	1	5.26316	23.5294	13.0435	0	0	6.66667	FALSE
43	Otu00672	Otu00598	0.0797101	0.733333	0.108696	5.95294	11	Aquicella(100)	Gp2_unclassified(100)	4	2	5	0	0	0	10.5263	11.7647	21.7391	0	0	0	FALSE
44	Otu00332	Otu00383	0.0724638	0.769231	0.0942029	5.89744	10	Chryseobacterium(100)	Sphingomonadaceae_unclassified(100)	4	3	2	0	1	0	10.5263	17.6471	8.69565	0	3.33333	0	FALSE
45	Otu00265	Otu00348	0.0869565	0.8	0.108696	5.81053	12	Peptoniphilaceae_unclassified(98)	Bacteria_unclassified(79)	2	0	4	3	2	1	5.26316	0	17.3913	20	6.66667	6.66667	TRUE
46	Otu00609	Otu00586	0.0724638	0.714286	0.101449	5.79832	10	Candidatus_Solibacter_unclassified(100)	Planctomycetaceae_unclassified(100)	4	1	4	0	1	0	10.5263	5.88235	17.3913	0	3.33333	0	FALSE
47	Otu00547,Otu00589	Otu00541	0.0869565	0.923077	0.0942029	5.79021	12	Verrucomicrobia_unclassified(99),Proteobacteria_unclassified(89)	Betaproteobacteria_unclassified(99)	5	0	5	0	1	1	13.1579	0	21.7391	0	3.33333	6.66667	FALSE
48	Otu00454	Otu00337	0.0724638	0.833333	0.0869565	5.75	10	Bacteria_unclassified(99)	Bacteria_unclassified(100)	1	1	2	4	0	2	2.63158	5.88235	8.69565	26.6667	0	13.3333	FALSE
49	Otu00655	Otu00617	0.0724638	0.666667	0.108696	5.75	10	Clostridiales_unclassified(93)	Gallicola(80)	1	0	4	4	1	0	2.63158	0	17.3913	26.6667	3.33333	0	FALSE
50	Otu00777	Otu00535	0.0724638	0.833333	0.0869565	5.75	10	Bacteria_unclassified(98)	Gp7_unclassified(100)	3	0	4	1	1	1	7.89474	0	17.3913	6.66667	3.33333	6.66667	FALSE
51	Otu00734	Otu00535	0.0724638	0.833333	0.0869565	5.75	10	Gp6_unclassified(100)	Gp7_unclassified(100)	4	0	5	0	1	0	10.5263	0	21.7391	0	3.33333	0	FALSE
52	Otu00790	Otu00471	0.0797101	1	0.0797101	5.75	11	Acidobacteria_Gp1_unclassified(100)	Acetobacteraceae_unclassified(100)	4	4	3	0	0	0	10.5263	23.5294	13.0435	0	0	0	FALSE
53	Otu00598,Otu00788	Otu00471	0.0724638	1	0.0724638	5.75	10	Gp2_unclassified(100),Gp2_unclassified(100)	Acetobacteraceae_unclassified(100)	4	2	4	0	0	0	10.5263	11.7647	17.3913	0	0	0	FALSE
54	Otu00462,Otu00788	Otu00471	0.0724638	1	0.0724638	5.75	10	Rhizobiales_unclassified(81),Gp2_unclassified(100)	Acetobacteraceae_unclassified(100)	4	2	4	0	0	0	10.5263	11.7647	17.3913	0	0	0	FALSE
55	Otu00554,Otu00771	Otu00471	0.0724638	1	0.0724638	5.75	10	Rhodospirillales_unclassified(100),Gp2_unclassified(100)	Acetobacteraceae_unclassified(100)	2	4	3	0	0	1	5.26316	23.5294	13.0435	0	0	6.66667	FALSE
56	Otu00462,Otu00685	Otu00499	0.0724638	1	0.0724638	5.75	10	Rhizobiales_unclassified(81),Spartobacteria_unclassified(100)	Gp2_unclassified(100)	3	2	4	0	1	0	7.89474	11.7647	17.3913	0	3.33333	0	FALSE
57	Otu00462,Otu00685	Otu00471	0.0724638	1	0.0724638	5.75	10	Rhizobiales_unclassified(81),Spartobacteria_unclassified(100)	Acetobacteraceae_unclassified(100)	3	2	4	0	1	0	7.89474	11.7647	17.3913	0	3.33333	0	FALSE
58	Otu00499,Otu00685	Otu00471	0.0724638	1	0.0724638	5.75	10	Gp2_unclassified(100),Spartobacteria_unclassified(100)	Acetobacteraceae_unclassified(100)	3	2	4	0	1	0	7.89474	11.7647	17.3913	0	3.33333	0	FALSE
59	Otu00462,Otu00790	Otu00471	0.0797101	1	0.0797101	5.75	11	Rhizobiales_unclassified(81),Acidobacteria_Gp1_unclassified(100)	Acetobacteraceae_unclassified(100)	4	4	3	0	0	0	10.5263	23.5294	13.0435	0	0	0	FALSE
60	Otu00499,Otu00790	Otu00471	0.0724638	1	0.0724638	5.75	10	Gp2_unclassified(100),Acidobacteria_Gp1_unclassified(100)	Acetobacteraceae_unclassified(100)	4	3	3	0	0	0	10.5263	17.6471	13.0435	0	0	0	FALSE
61	Otu00559,Otu00753	Otu00499	0.0724638	1	0.0724638	5.75	10	Planctomycetaceae_unclassified(100),Reyranella_unclassified(100)	Gp2_unclassified(100)	3	3	3	0	1	0	7.89474	17.6471	13.0435	0	3.33333	0	FALSE
62	Otu00559,Otu00753	Otu00471	0.0724638	1	0.0724638	5.75	10	Planctomycetaceae_unclassified(100),Reyranella_unclassified(100)	Acetobacteraceae_unclassified(100)	3	3	3	0	1	0	7.89474	17.6471	13.0435	0	3.33333	0	FALSE
63	Otu00599,Otu00753	Otu00499	0.0724638	1	0.0724638	5.75	10	Planctomycetaceae_unclassified(100),Reyranella_unclassified(100)	Gp2_unclassified(100)	3	2	3	1	1	0	7.89474	11.7647	13.0435	6.66667	3.33333	0	FALSE
64	Otu00462,Otu00753	Otu00499	0.0724638	1	0.0724638	5.75	10	Rhizobiales_unclassified(81),Reyranella_unclassified(100)	Gp2_unclassified(100)	3	3	2	1	1	0	7.89474	17.6471	8.69565	6.66667	3.33333	0	FALSE
65	Otu00487,Otu00673	Otu00499	0.0724638	1	0.0724638	5.75	10	Gp1_unclassified(100),Rhizobiales_unclassified(55)	Gp2_unclassified(100)	3	3	3	0	1	0	7.89474	17.6471	13.0435	0	3.33333	0	FALSE
66	Otu00487,Otu00673	Otu00471	0.0724638	1	0.0724638	5.75	10	Gp1_unclassified(100),Rhizobiales_unclassified(55)	Acetobacteraceae_unclassified(100)	3	3	3	0	1	0	7.89474	17.6471	13.0435	0	3.33333	0	FALSE
67	Otu00462,Otu00673	Otu00499	0.0724638	1	0.0724638	5.75	10	Rhizobiales_unclassified(81),Rhizobiales_unclassified(55)	Gp2_unclassified(100)	4	3	2	0	1	0	10.5263	17.6471	8.69565	0	3.33333	0	FALSE
68	Otu00462,Otu00673	Otu00471	0.0724638	1	0.0724638	5.75	10	Rhizobiales_unclassified(81),Rhizobiales_unclassified(55)	Acetobacteraceae_unclassified(100)	4	3	2	0	1	0	10.5263	17.6471	8.69565	0	3.33333	0	FALSE
69	Otu00499,Otu00673	Otu00471	0.0797101	1	0.0797101	5.75	11	Gp2_unclassified(100),Rhizobiales_unclassified(55)	Acetobacteraceae_unclassified(100)	4	3	3	0	1	0	10.5263	17.6471	13.0435	0	3.33333	0	FALSE
70	Otu00601,Otu00672	Otu00471	0.0724638	1	0.0724638	5.75	10	Thermomonosporaceae_unclassified(69),Aquicella(100)	Acetobacteraceae_unclassified(100)	4	2	3	0	1	0	10.5263	11.7647	13.0435	0	3.33333	0	FALSE
71	Otu00531,Otu00672	Otu00499	0.0724638	1	0.0724638	5.75	10	Rhizobiales_unclassified(99),Aquicella(100)	Gp2_unclassified(100)	2	2	5	0	1	0	5.26316	11.7647	21.7391	0	3.33333	0	FALSE
72	Otu00462,Otu00672	Otu00471	0.0869565	1	0.0869565	5.75	12	Rhizobiales_unclassified(81),Aquicella(100)	Acetobacteraceae_unclassified(100)	4	2	5	0	1	0	10.5263	11.7647	21.7391	0	3.33333	0	FALSE
73	Otu00488,Otu00672	Otu00471	0.0724638	1	0.0724638	5.75	10	Planctomycetaceae_unclassified(90),Aquicella(100)	Acetobacteraceae_unclassified(100)	4	2	3	0	1	0	10.5263	11.7647	13.0435	0	3.33333	0	FALSE
74	Otu00487,Otu00559	Otu00499	0.0724638	1	0.0724638	5.75	10	Gp1_unclassified(100),Planctomycetaceae_unclassified(100)	Gp2_unclassified(100)	3	2	3	1	1	0	7.89474	11.7647	13.0435	6.66667	3.33333	0	FALSE
75	Otu00586,Otu00624	Otu00499	0.0724638	1	0.0724638	5.75	10	Planctomycetaceae_unclassified(100),Rhodospirillaceae_unclassified(99)	Gp2_unclassified(100)	3	1	4	0	1	1	7.89474	5.88235	17.3913	0	3.33333	6.66667	FALSE
76	Otu00599,Otu00607	Otu00499	0.0724638	1	0.0724638	5.75	10	Planctomycetaceae_unclassified(100),Gaiella(100)	Gp2_unclassified(100)	3	2	2	1	1	1	7.89474	11.7647	8.69565	6.66667	3.33333	6.66667	FALSE
77	Otu00541,Otu00607	Otu00535	0.0724638	0.833333	0.0869565	5.75	10	Betaproteobacteria_unclassified(99),Gaiella(100)	Gp7_unclassified(100)	3	1	3	1	1	1	7.89474	5.88235	13.0435	6.66667	3.33333	6.66667	FALSE
78	Otu00487,Otu00598	Otu00499	0.0724638	1	0.0724638	5.75	10	Gp1_unclassified(100),Gp2_unclassified(100)	Gp2_unclassified(100)	3	2	5	0	0	0	7.89474	11.7647	21.7391	0	0	0	FALSE
79	Otu00535,Otu00556	Otu00499	0.0724638	1	0.0724638	5.75	10	Gp7_unclassified(100),Aquisphaera(72)	Gp2_unclassified(100)	3	2	3	1	1	0	7.89474	11.7647	13.0435	6.66667	3.33333	0	FALSE
80	Otu00462,Otu00624	Otu00499	0.0724638	1	0.0724638	5.75	10	Rhizobiales_unclassified(81),Rhodospirillaceae_unclassified(99)	Gp2_unclassified(100)	3	2	4	0	1	0	7.89474	11.7647	17.3913	0	3.33333	0	FALSE
81	Otu00425,Otu00601	Otu00471	0.0797101	1	0.0797101	5.75	11	Diplorickettsia(100),Thermomonosporaceae_unclassified(69)	Acetobacteraceae_unclassified(100)	3	3	3	0	1	1	7.89474	17.6471	13.0435	0	3.33333	6.66667	FALSE
82	Otu00487,Otu00601	Otu00499	0.0724638	1	0.0724638	5.75	10	Gp1_unclassified(100),Thermomonosporaceae_unclassified(69)	Gp2_unclassified(100)	3	3	3	0	1	0	7.89474	17.6471	13.0435	0	3.33333	0	FALSE
83	Otu00531,Otu00541	Otu00499	0.0797101	1	0.0797101	5.75	11	Rhizobiales_unclassified(99),Betaproteobacteria_unclassified(99)	Gp2_unclassified(100)	2	3	4	1	1	0	5.26316	17.6471	17.3913	6.66667	3.33333	0	FALSE
84	Otu00462,Otu00531	Otu00499	0.0942029	1	0.0942029	5.75	13	Rhizobiales_unclassified(81),Rhizobiales_unclassified(99)	Gp2_unclassified(100)	2	4	5	1	1	0	5.26316	23.5294	21.7391	6.66667	3.33333	0	FALSE
85	Otu00371,Otu00462	Otu00499	0.0869565	1	0.0869565	5.75	12	Chlamydiales_unclassified(100),Rhizobiales_unclassified(81)	Gp2_unclassified(100)	3	4	5	0	0	0	7.89474	23.5294	21.7391	0	0	0	FALSE
86	Otu00462,Otu00598,Otu00788	Otu00471	0.0724638	1	0.0724638	5.75	10	Rhizobiales_unclassified(81),Gp2_unclassified(100),Gp2_unclassified(100)	Acetobacteraceae_unclassified(100)	4	2	4	0	0	0	10.5263	11.7647	17.3913	0	0	0	FALSE
87	Otu00462,Otu00499,Otu00685	Otu00471	0.0724638	1	0.0724638	5.75	10	Rhizobiales_unclassified(81),Gp2_unclassified(100),Spartobacteria_unclassified(100)	Acetobacteraceae_unclassified(100)	3	2	4	0	1	0	7.89474	11.7647	17.3913	0	3.33333	0	FALSE
88	Otu00462,Otu00499,Otu00790	Otu00471	0.0724638	1	0.0724638	5.75	10	Rhizobiales_unclassified(81),Gp2_unclassified(100),Acidobacteria_Gp1_unclassified(100)	Acetobacteraceae_unclassified(100)	4	3	3	0	0	0	10.5263	17.6471	13.0435	0	0	0	FALSE
89	Otu00499,Otu00559,Otu00753	Otu00471	0.0724638	1	0.0724638	5.75	10	Gp2_unclassified(100),Planctomycetaceae_unclassified(100),Reyranella_unclassified(100)	Acetobacteraceae_unclassified(100)	3	3	3	0	1	0	7.89474	17.6471	13.0435	0	3.33333	0	FALSE
90	Otu00487,Otu00499,Otu00673	Otu00471	0.0724638	1	0.0724638	5.75	10	Gp1_unclassified(100),Gp2_unclassified(100),Rhizobiales_unclassified(55)	Acetobacteraceae_unclassified(100)	3	3	3	0	1	0	7.89474	17.6471	13.0435	0	3.33333	0	FALSE
91	Otu00462,Otu00499,Otu00673	Otu00471	0.0724638	1	0.0724638	5.75	10	Rhizobiales_unclassified(81),Gp2_unclassified(100),Rhizobiales_unclassified(55)	Acetobacteraceae_unclassified(100)	4	3	2	0	1	0	10.5263	17.6471	8.69565	0	3.33333	0	FALSE
92	Otu00462,Otu00601,Otu00672	Otu00471	0.0724638	1	0.0724638	5.75	10	Rhizobiales_unclassified(81),Thermomonosporaceae_unclassified(69),Aquicella(100)	Acetobacteraceae_unclassified(100)	4	2	3	0	1	0	10.5263	11.7647	13.0435	0	3.33333	0	FALSE
93	Otu00462,Otu00499,Otu00672	Otu00471	0.0797101	1	0.0797101	5.75	11	Rhizobiales_unclassified(81),Gp2_unclassified(100),Aquicella(100)	Acetobacteraceae_unclassified(100)	4	1	5	0	1	0	10.5263	5.88235	21.7391	0	3.33333	0	FALSE
94	Otu00541,Otu00547,Otu00589	Otu00535	0.0724638	0.833333	0.0869565	5.75	10	Betaproteobacteria_unclassified(99),Verrucomicrobia_unclassified(99),Proteobacteria_unclassified(89)	Gp7_unclassified(100)	4	0	4	0	1	1	10.5263	0	17.3913	0	3.33333	6.66667	FALSE
95	Otu00462,Otu00487,Otu00528	Otu00499	0.0724638	1	0.0724638	5.75	10	Rhizobiales_unclassified(81),Gp1_unclassified(100),Conexibacter(96)	Gp2_unclassified(100)	3	3	4	0	0	0	7.89474	17.6471	17.3913	0	0	0	FALSE
96	Otu00425,Otu00462,Otu00601	Otu00499	0.0724638	1	0.0724638	5.75	10	Diplorickettsia(100),Rhizobiales_unclassified(81),Thermomonosporaceae_unclassified(69)	Gp2_unclassified(100)	3	3	3	0	1	0	7.89474	17.6471	13.0435	0	3.33333	0	FALSE
97	Otu00425,Otu00462,Otu00601	Otu00471	0.0724638	1	0.0724638	5.75	10	Diplorickettsia(100),Rhizobiales_unclassified(81),Thermomonosporaceae_unclassified(69)	Acetobacteraceae_unclassified(100)	3	3	3	0	1	0	7.89474	17.6471	13.0435	0	3.33333	0	FALSE
98	Otu00425,Otu00499,Otu00601	Otu00471	0.0724638	1	0.0724638	5.75	10	Diplorickettsia(100),Gp2_unclassified(100),Thermomonosporaceae_unclassified(69)	Acetobacteraceae_unclassified(100)	3	3	3	0	1	0	7.89474	17.6471	13.0435	0	3.33333	0	FALSE
99	Otu00371,Otu00425,Otu00462	Otu00499	0.0724638	1	0.0724638	5.75	10	Chlamydiales_unclassified(100),Diplorickettsia(100),Rhizobiales_unclassified(81)	Gp2_unclassified(100)	3	3	4	0	0	0	7.89474	17.6471	17.3913	0	0	0	FALSE
100	Otu00371,Otu00425,Otu00462	Otu00471	0.0724638	1	0.0724638	5.75	10	Chlamydiales_unclassified(100),Diplorickettsia(100),Rhizobiales_unclassified(81)	Acetobacteraceae_unclassified(100)	3	3	4	0	0	0	7.89474	17.6471	17.3913	0	0	0	FALSE
101	Otu00371,Otu00425,Otu00499	Otu00471	0.0797101	1	0.0797101	5.75	11	Chlamydiales_unclassified(100),Diplorickettsia(100),Gp2_unclassified(100)	Acetobacteraceae_unclassified(100)	3	3	4	0	0	1	7.89474	17.6471	17.3913	0	0	6.66667	FALSE
102	Otu00425,Otu00462,Otu00499	Otu00471	0.0869565	1	0.0869565	5.75	12	Diplorickettsia(100),Rhizobiales_unclassified(81),Gp2_unclassified(100)	Acetobacteraceae_unclassified(100)	3	4	4	0	1	0	7.89474	23.5294	17.3913	0	3.33333	0	FALSE
103	Otu00462,Otu00487,Otu00601	Otu00499	0.0724638	1	0.0724638	5.75	10	Rhizobiales_unclassified(81),Gp1_unclassified(100),Thermomonosporaceae_unclassified(69)	Gp2_unclassified(100)	3	3	3	0	1	0	7.89474	17.6471	13.0435	0	3.33333	0	FALSE
104	Otu00462,Otu00531,Otu00601	Otu00499	0.0724638	1	0.0724638	5.75	10	Rhizobiales_unclassified(81),Rhizobiales_unclassified(99),Thermomonosporaceae_unclassified(69)	Gp2_unclassified(100)	2	3	4	0	1	0	5.26316	17.6471	17.3913	0	3.33333	0	FALSE
105	Otu00462,Otu00488,Otu00601	Otu00471	0.0724638	1	0.0724638	5.75	10	Rhizobiales_unclassified(81),Planctomycetaceae_unclassified(90),Thermomonosporaceae_unclassified(69)	Acetobacteraceae_unclassified(100)	4	3	2	0	1	0	10.5263	17.6471	8.69565	0	3.33333	0	FALSE
106	Otu00443,Otu00488,Otu00601	Otu00471	0.0724638	1	0.0724638	5.75	10	Chitinophagaceae_unclassified(100),Planctomycetaceae_unclassified(90),Thermomonosporaceae_unclassified(69)	Acetobacteraceae_unclassified(100)	3	3	2	0	1	1	7.89474	17.6471	8.69565	0	3.33333	6.66667	FALSE
107	Otu00487,Otu00531,Otu00541	Otu00499	0.0797101	1	0.0797101	5.75	11	Gp1_unclassified(100),Rhizobiales_unclassified(99),Betaproteobacteria_unclassified(99)	Gp2_unclassified(100)	2	3	4	1	1	0	5.26316	17.6471	17.3913	6.66667	3.33333	0	FALSE
108	Otu00487,Otu00531,Otu00535	Otu00499	0.0724638	1	0.0724638	5.75	10	Gp1_unclassified(100),Rhizobiales_unclassified(99),Gp7_unclassified(100)	Gp2_unclassified(100)	2	1	5	1	1	0	5.26316	5.88235	21.7391	6.66667	3.33333	0	FALSE
109	Otu00462,Otu00531,Otu00535	Otu00499	0.0724638	1	0.0724638	5.75	10	Rhizobiales_unclassified(81),Rhizobiales_unclassified(99),Gp7_unclassified(100)	Gp2_unclassified(100)	2	2	4	1	1	0	5.26316	11.7647	17.3913	6.66667	3.33333	0	FALSE
110	Otu00462,Otu00487,Otu00531	Otu00499	0.0724638	1	0.0724638	5.75	10	Rhizobiales_unclassified(81),Gp1_unclassified(100),Rhizobiales_unclassified(99)	Gp2_unclassified(100)	2	2	4	1	1	0	5.26316	11.7647	17.3913	6.66667	3.33333	0	FALSE
111	Otu00762	Otu00541	0.0724638	0.909091	0.0797101	5.70248	10	Spartobacteria_unclassified(100)	Betaproteobacteria_unclassified(99)	3	1	4	0	2	0	7.89474	5.88235	17.3913	0	6.66667	0	FALSE
112	Otu00292,Otu00308	Otu00386	0.0724638	0.909091	0.0797101	5.70248	10	Clostridiales_unclassified(100),Firmicutes_unclassified(98)	Porphyromonas(100)	3	0	0	0	1	6	7.89474	0	0	0	3.33333	40	FALSE
113	Otu00308,Otu00530	Otu00386	0.0724638	0.909091	0.0797101	5.70248	10	Firmicutes_unclassified(98),Porphyromonas(100)	Porphyromonas(100)	3	0	0	1	1	5	7.89474	0	0	6.66667	3.33333	33.3333	FALSE
114	Otu00586,Otu00589	Otu00541	0.0724638	0.909091	0.0797101	5.70248	10	Planctomycetaceae_unclassified(100),Proteobacteria_unclassified(89)	Betaproteobacteria_unclassified(99)	4	0	3	1	1	1	10.5263	0	13.0435	6.66667	3.33333	6.66667	FALSE
115	Otu00560,Otu00589	Otu00547	0.0724638	0.909091	0.0797101	5.70248	10	Gp1_unclassified(100),Proteobacteria_unclassified(89)	Verrucomicrobia_unclassified(99)	5	0	3	0	1	1	13.1579	0	13.0435	0	3.33333	6.66667	FALSE
116	Otu00578,Otu00624	Otu00531	0.0724638	0.909091	0.0797101	5.70248	10	Reyranella_unclassified(100),Rhodospirillaceae_unclassified(99)	Rhizobiales_unclassified(99)	4	2	3	0	1	0	10.5263	11.7647	13.0435	0	3.33333	0	FALSE
117	Otu00547,Otu00560	Otu00541	0.0724638	0.909091	0.0797101	5.70248	10	Verrucomicrobia_unclassified(99),Gp1_unclassified(100)	Betaproteobacteria_unclassified(99)	5	0	3	0	1	1	13.1579	0	13.0435	0	3.33333	6.66667	FALSE
118	Otu00609	Otu00578	0.0869565	0.857143	0.101449	5.63265	12	Candidatus_Solibacter_unclassified(100)	Reyranella_unclassified(100)	4	1	3	2	2	0	10.5263	5.88235	13.0435	13.3333	6.66667	0	TRUE
119	Otu00634	Otu00560	0.0724638	0.769231	0.0942029	5.58704	10	Granulicella_unclassified(59)	Gp1_unclassified(100)	4	1	4	0	0	1	10.5263	5.88235	17.3913	0	0	6.66667	FALSE
120	Otu00339	Otu00234	0.0797101	0.647059	0.123188	5.58088	11	Treponema(100)	Bacteroidetes_unclassified(100)	3	0	0	2	2	4	7.89474	0	0	13.3333	6.66667	26.6667	TRUE
121	Otu00505	Otu00474	0.0797101	0.846154	0.0942029	5.56044	11	Treponema(100)	Treponema(100)	2	0	0	2	3	4	5.26316	0	0	13.3333	10	26.6667	TRUE
122	Otu00496	Otu00348	0.0942029	0.764706	0.123188	5.55418	13	Bacteroidales_unclassified(98)	Bacteria_unclassified(79)	2	0	4	3	4	0	5.26316	0	17.3913	20	13.3333	0	TRUE
123	Otu00541,Otu00589	Otu00535	0.0869565	0.8	0.108696	5.52	12	Betaproteobacteria_unclassified(99),Proteobacteria_unclassified(89)	Gp7_unclassified(100)	4	0	5	1	1	1	10.5263	0	21.7391	6.66667	3.33333	6.66667	FALSE
124	Otu00428	Otu00245	0.0797101	1	0.0797101	5.52	11	Firmicutes_unclassified(100)	Bacteroidales_unclassified(98)	3	0	0	1	5	2	7.89474	0	0	6.66667	16.6667	13.3333	TRUE
125	Otu00704	Otu00462	0.0724638	1	0.0724638	5.52	10	Rhodospirillales_unclassified(91)	Rhizobiales_unclassified(81)	3	3	4	0	0	0	7.89474	17.6471	17.3913	0	0	0	FALSE
126	Otu00819	Otu00369	0.0797101	1	0.0797101	5.52	11	Propionibacteriaceae_unclassified(99)	Luteococcus(100)	6	3	2	0	0	0	15.7895	17.6471	8.69565	0	0	0	FALSE
127	Otu00790	Otu00462	0.0797101	1	0.0797101	5.52	11	Acidobacteria_Gp1_unclassified(100)	Rhizobiales_unclassified(81)	4	4	3	0	0	0	10.5263	23.5294	13.0435	0	0	0	FALSE
128	Otu00530,Otu00533	Otu00477	0.0797101	1	0.0797101	5.52	11	Porphyromonas(100),Peptoniphilaceae_unclassified(100)	Ruminococcaceae_unclassified(98)	3	1	0	2	1	4	7.89474	5.88235	0	13.3333	3.33333	26.6667	FALSE
129	Otu00598,Otu00788	Otu00462	0.0724638	1	0.0724638	5.52	10	Gp2_unclassified(100),Gp2_unclassified(100)	Rhizobiales_unclassified(81)	4	2	4	0	0	0	10.5263	11.7647	17.3913	0	0	0	FALSE
130	Otu00487,Otu00614	Otu00462	0.0724638	1	0.0724638	5.52	10	Gp1_unclassified(100),Acidobacteria_Gp1_unclassified(93)	Rhizobiales_unclassified(81)	4	2	3	0	1	0	10.5263	11.7647	13.0435	0	3.33333	0	FALSE
131	Otu00601,Otu00672	Otu00462	0.0724638	1	0.0724638	5.52	10	Thermomonosporaceae_unclassified(69),Aquicella(100)	Rhizobiales_unclassified(81)	4	2	3	0	1	0	10.5263	11.7647	13.0435	0	3.33333	0	FALSE
132	Otu00425,Otu00559	Otu00462	0.0724638	1	0.0724638	5.52	10	Diplorickettsia(100),Planctomycetaceae_unclassified(100)	Rhizobiales_unclassified(81)	3	3	3	0	1	0	7.89474	17.6471	13.0435	0	3.33333	0	FALSE
133	Otu00487,Otu00601	Otu00462	0.0724638	1	0.0724638	5.52	10	Gp1_unclassified(100),Thermomonosporaceae_unclassified(69)	Rhizobiales_unclassified(81)	3	3	3	0	1	0	7.89474	17.6471	13.0435	0	3.33333	0	FALSE
134	Otu00528,Otu00554	Otu00487	0.0797101	0.916667	0.0869565	5.5	11	Conexibacter(96),Rhodospirillales_unclassified(100)	Gp1_unclassified(100)	3	3	5	0	0	0	7.89474	17.6471	21.7391	0	0	0	FALSE
135	Otu00554,Otu00560	Otu00487	0.0797101	0.916667	0.0869565	5.5	11	Rhodospirillales_unclassified(100),Gp1_unclassified(100)	Gp1_unclassified(100)	4	1	6	0	0	0	10.5263	5.88235	26.087	0	0	0	FALSE
136	Otu00467	Otu00494	0.0724638	0.714286	0.101449	5.47619	10	Prevotella(100)	Bacteria_unclassified(100)	1	2	0	1	2	4	2.63158	11.7647	0	6.66667	6.66667	26.6667	FALSE
137	Otu00375	Otu00419	0.0797101	0.785714	0.101449	5.42143	11	Petrimonas(100)	Firmicutes_unclassified(98)	2	0	4	3	0	2	5.26316	0	17.3913	20	0	13.3333	FALSE
138	Otu00265	Otu00496	0.0724638	0.666667	0.108696	5.41176	10	Peptoniphilaceae_unclassified(98)	Bacteroidales_unclassified(98)	1	1	3	3	2	0	2.63158	5.88235	13.0435	20	6.66667	0	TRUE
139	Otu00607	Otu00624	0.0869565	0.705882	0.123188	5.41176	12	Gaiella(100)	Rhodospirillaceae_unclassified(99)	3	2	4	0	2	1	7.89474	11.7647	17.3913	0	6.66667	6.66667	FALSE
140	Otu00490	Otu00540	0.0724638	0.625	0.115942	5.39062	10	Flavobacterium(100)	Pedobacter(83)	5	2	1	0	1	1	13.1579	11.7647	4.34783	0	3.33333	6.66667	FALSE
141	Otu00525	Otu00338	0.0724638	0.625	0.115942	5.39062	10	Flavobacteriaceae_unclassified(85)	Flavobacteriaceae_unclassified(100)	5	0	4	1	0	0	13.1579	0	17.3913	6.66667	0	0	FALSE
142	Otu00462,Otu00487	Otu00499	0.101449	0.933333	0.108696	5.36667	14	Rhizobiales_unclassified(81),Gp1_unclassified(100)	Gp2_unclassified(100)	4	4	4	1	1	0	10.5263	23.5294	17.3913	6.66667	3.33333	0	FALSE
143	Otu00425,Otu00499	Otu00471	0.0942029	0.928571	0.101449	5.33929	13	Diplorickettsia(100),Gp2_unclassified(100)	Acetobacteraceae_unclassified(100)	3	4	4	0	1	1	7.89474	23.5294	17.3913	0	3.33333	6.66667	FALSE
144	Otu00462,Otu00601	Otu00499	0.0942029	0.928571	0.101449	5.33929	13	Rhizobiales_unclassified(81),Thermomonosporaceae_unclassified(69)	Gp2_unclassified(100)	4	4	4	0	1	0	10.5263	23.5294	17.3913	0	3.33333	0	FALSE
145	Otu00462,Otu00601	Otu00471	0.0942029	0.928571	0.101449	5.33929	13	Rhizobiales_unclassified(81),Thermomonosporaceae_unclassified(69)	Acetobacteraceae_unclassified(100)	4	5	3	0	1	0	10.5263	29.4118	13.0435	0	3.33333	0	FALSE
146	Otu00371,Otu00499	Otu00471	0.0942029	0.928571	0.101449	5.33929	13	Chlamydiales_unclassified(100),Gp2_unclassified(100)	Acetobacteraceae_unclassified(100)	3	4	5	0	0	1	7.89474	23.5294	21.7391	0	0	6.66667	FALSE
147	Otu00547,Otu00589	Otu00535	0.0724638	0.769231	0.0942029	5.30769	10	Verrucomicrobia_unclassified(99),Proteobacteria_unclassified(89)	Gp7_unclassified(100)	4	0	4	0	1	1	10.5263	0	17.3913	0	3.33333	6.66667	FALSE
148	Otu00557	Otu00257	0.0869565	1	0.0869565	5.30769	12	Bacteroidetes_unclassified(94)	Treponema(100)	3	2	0	1	3	3	7.89474	11.7647	0	6.66667	10	20	FALSE
149	Otu00299	Otu00308	0.0797101	0.846154	0.0942029	5.30769	11	Bacteroidales_unclassified(100)	Firmicutes_unclassified(98)	3	0	1	2	1	4	7.89474	0	4.34783	13.3333	3.33333	26.6667	FALSE
150	Otu00386,Otu00552	Otu00473	0.0724638	1	0.0724638	5.30769	10	Porphyromonas(100),Firmicutes_unclassified(93)	Erysipelotrichaceae_unclassified(95)	1	1	0	2	3	3	2.63158	5.88235	0	13.3333	10	20	TRUE
151	Otu00462,Otu00614	Otu00499	0.0869565	0.923077	0.0942029	5.30769	12	Rhizobiales_unclassified(81),Acidobacteria_Gp1_unclassified(93)	Gp2_unclassified(100)	3	3	5	0	1	0	7.89474	17.6471	21.7391	0	3.33333	0	FALSE
152	Otu00499,Otu00672	Otu00471	0.0869565	0.923077	0.0942029	5.30769	12	Gp2_unclassified(100),Aquicella(100)	Acetobacteraceae_unclassified(100)	4	1	6	0	1	0	10.5263	5.88235	26.087	0	3.33333	0	FALSE
153	Otu00478,Otu00493	Otu00427	0.0724638	1	0.0724638	5.30769	10	Sphingomonadaceae_unclassified(100),Devosia(89)	Rhizobacter(55)	5	2	0	1	1	1	13.1579	11.7647	0	6.66667	3.33333	6.66667	FALSE
154	Otu00425,Otu00462	Otu00499	0.0869565	0.923077	0.0942029	5.30769	12	Diplorickettsia(100),Rhizobiales_unclassified(81)	Gp2_unclassified(100)	3	4	4	0	1	0	7.89474	23.5294	17.3913	0	3.33333	0	FALSE
155	Otu00425,Otu00462	Otu00471	0.0869565	0.923077	0.0942029	5.30769	12	Diplorickettsia(100),Rhizobiales_unclassified(81)	Acetobacteraceae_unclassified(100)	3	4	4	0	1	0	7.89474	23.5294	17.3913	0	3.33333	0	FALSE
156	Otu00493,Otu00517	Otu00427	0.0724638	1	0.0724638	5.30769	10	Devosia(89),Burkholderiales_unclassified(94)	Rhizobacter(55)	4	0	3	1	1	1	10.5263	0	13.0435	6.66667	3.33333	6.66667	FALSE
157	Otu00499,Otu00601	Otu00471	0.0869565	0.923077	0.0942029	5.30769	12	Gp2_unclassified(100),Thermomonosporaceae_unclassified(69)	Acetobacteraceae_unclassified(100)	4	4	3	0	1	0	10.5263	23.5294	13.0435	0	3.33333	0	FALSE
158	Otu00487,Otu00541	Otu00531	0.0797101	0.846154	0.0942029	5.30769	11	Gp1_unclassified(100),Betaproteobacteria_unclassified(99)	Rhizobiales_unclassified(99)	2	3	4	1	1	0	5.26316	17.6471	17.3913	6.66667	3.33333	0	FALSE
159	Otu00487,Otu00541	Otu00499	0.0869565	0.923077	0.0942029	5.30769	12	Gp1_unclassified(100),Betaproteobacteria_unclassified(99)	Gp2_unclassified(100)	3	3	4	1	1	0	7.89474	17.6471	17.3913	6.66667	3.33333	0	FALSE
160	Otu00462,Otu00535	Otu00499	0.0869565	0.923077	0.0942029	5.30769	12	Rhizobiales_unclassified(81),Gp7_unclassified(100)	Gp2_unclassified(100)	2	3	4	2	1	0	5.26316	17.6471	17.3913	13.3333	3.33333	0	FALSE
161	Otu00487,Otu00531	Otu00499	0.0869565	0.923077	0.0942029	5.30769	12	Gp1_unclassified(100),Rhizobiales_unclassified(99)	Gp2_unclassified(100)	2	3	5	1	1	0	5.26316	17.6471	21.7391	6.66667	3.33333	0	FALSE
162	Otu00462,Otu00555	Otu00499	0.0869565	0.923077	0.0942029	5.30769	12	Rhizobiales_unclassified(81),Beijerinckiaceae_unclassified(73)	Gp2_unclassified(100)	5	2	3	1	1	0	13.1579	11.7647	13.0435	6.66667	3.33333	0	FALSE
163	Otu00415,Otu00477,Otu00552	Otu00473	0.0724638	1	0.0724638	5.30769	10	Bacteria_unclassified(100),Ruminococcaceae_unclassified(98),Firmicutes_unclassified(93)	Erysipelotrichaceae_unclassified(95)	0	0	0	4	3	3	0	0	0	26.6667	10	20	TRUE
164	Otu00415,Otu00477,Otu00485	Otu00473	0.0724638	1	0.0724638	5.30769	10	Bacteria_unclassified(100),Ruminococcaceae_unclassified(98),Eubacterium(85)	Erysipelotrichaceae_unclassified(95)	1	1	0	3	3	2	2.63158	5.88235	0	20	10	13.3333	TRUE
165	Otu00308,Otu00386,Otu00393	Otu00315	0.0724638	1	0.0724638	5.30769	10	Firmicutes_unclassified(98),Porphyromonas(100),Porphyromonas(100)	Bacteria_unclassified(100)	2	0	0	1	1	6	5.26316	0	0	6.66667	3.33333	40	FALSE
166	Otu00386,Otu00477,Otu00533	Otu00473	0.0797101	1	0.0797101	5.30769	11	Porphyromonas(100),Ruminococcaceae_unclassified(98),Peptoniphilaceae_unclassified(100)	Erysipelotrichaceae_unclassified(95)	2	0	0	2	3	4	5.26316	0	0	13.3333	10	26.6667	TRUE
167	Otu00393,Otu00477,Otu00533	Otu00473	0.0797101	1	0.0797101	5.30769	11	Porphyromonas(100),Ruminococcaceae_unclassified(98),Peptoniphilaceae_unclassified(100)	Erysipelotrichaceae_unclassified(95)	3	0	0	3	1	4	7.89474	0	0	20	3.33333	26.6667	FALSE
168	Otu00541,Otu00586,Otu00589	Otu00488	0.0724638	1	0.0724638	5.30769	10	Betaproteobacteria_unclassified(99),Planctomycetaceae_unclassified(100),Proteobacteria_unclassified(89)	Planctomycetaceae_unclassified(90)	4	0	3	1	1	1	10.5263	0	13.0435	6.66667	3.33333	6.66667	FALSE
169	Otu00535,Otu00586,Otu00589	Otu00488	0.0724638	1	0.0724638	5.30769	10	Gp7_unclassified(100),Planctomycetaceae_unclassified(100),Proteobacteria_unclassified(89)	Planctomycetaceae_unclassified(90)	4	0	3	1	1	1	10.5263	0	13.0435	6.66667	3.33333	6.66667	FALSE
170	Otu00462,Otu00499,Otu00601	Otu00471	0.0869565	0.923077	0.0942029	5.30769	12	Rhizobiales_unclassified(81),Gp2_unclassified(100),Thermomonosporaceae_unclassified(69)	Acetobacteraceae_unclassified(100)	4	4	3	0	1	0	10.5263	23.5294	13.0435	0	3.33333	0	FALSE
171	Otu00753	Otu00499	0.0797101	0.916667	0.0869565	5.27083	11	Reyranella_unclassified(100)	Gp2_unclassified(100)	3	3	3	1	1	0	7.89474	17.6471	13.0435	6.66667	3.33333	0	FALSE
172	Otu00499,Otu00614	Otu00471	0.0797101	0.916667	0.0869565	5.27083	11	Gp2_unclassified(100),Acidobacteria_Gp1_unclassified(93)	Acetobacteraceae_unclassified(100)	3	3	4	0	1	0	7.89474	17.6471	17.3913	0	3.33333	0	FALSE
173	Otu00462,Otu00672	Otu00499	0.0797101	0.916667	0.0869565	5.27083	11	Rhizobiales_unclassified(81),Aquicella(100)	Gp2_unclassified(100)	4	1	5	0	1	0	10.5263	5.88235	21.7391	0	3.33333	0	FALSE
174	Otu00462,Otu00559	Otu00499	0.0797101	0.916667	0.0869565	5.27083	11	Rhizobiales_unclassified(81),Planctomycetaceae_unclassified(100)	Gp2_unclassified(100)	3	3	3	1	1	0	7.89474	17.6471	13.0435	6.66667	3.33333	0	FALSE
175	Otu00499,Otu00559	Otu00471	0.0797101	0.916667	0.0869565	5.27083	11	Gp2_unclassified(100),Planctomycetaceae_unclassified(100)	Acetobacteraceae_unclassified(100)	3	3	4	0	1	0	7.89474	17.6471	17.3913	0	3.33333	0	FALSE
176	Otu00535,Otu00586	Otu00499	0.0797101	0.916667	0.0869565	5.27083	11	Gp7_unclassified(100),Planctomycetaceae_unclassified(100)	Gp2_unclassified(100)	3	1	4	1	1	1	7.89474	5.88235	17.3913	6.66667	3.33333	6.66667	FALSE
177	Otu00462,Otu00607	Otu00499	0.0797101	0.916667	0.0869565	5.27083	11	Rhizobiales_unclassified(81),Gaiella(100)	Gp2_unclassified(100)	3	2	4	1	1	0	7.89474	11.7647	17.3913	6.66667	3.33333	0	FALSE
178	Otu00462,Otu00598	Otu00499	0.0797101	0.916667	0.0869565	5.27083	11	Rhizobiales_unclassified(81),Gp2_unclassified(100)	Gp2_unclassified(100)	4	2	5	0	0	0	10.5263	11.7647	21.7391	0	0	0	FALSE
179	Otu00462,Otu00598	Otu00471	0.0797101	0.916667	0.0869565	5.27083	11	Rhizobiales_unclassified(81),Gp2_unclassified(100)	Acetobacteraceae_unclassified(100)	4	3	4	0	0	0	10.5263	17.6471	17.3913	0	0	0	FALSE
180	Otu00462,Otu00556	Otu00499	0.0797101	0.916667	0.0869565	5.27083	11	Rhizobiales_unclassified(81),Aquisphaera(72)	Gp2_unclassified(100)	3	2	4	1	1	0	7.89474	11.7647	17.3913	6.66667	3.33333	0	FALSE
181	Otu00462,Otu00528	Otu00499	0.0797101	0.916667	0.0869565	5.27083	11	Rhizobiales_unclassified(81),Conexibacter(96)	Gp2_unclassified(100)	3	4	4	0	0	0	7.89474	23.5294	17.3913	0	0	0	FALSE
182	Otu00499,Otu00599	Otu00471	0.0797101	0.916667	0.0869565	5.27083	11	Gp2_unclassified(100),Planctomycetaceae_unclassified(100)	Acetobacteraceae_unclassified(100)	3	3	3	0	1	1	7.89474	17.6471	13.0435	0	3.33333	6.66667	FALSE
183	Otu00499,Otu00624	Otu00471	0.0797101	0.916667	0.0869565	5.27083	11	Gp2_unclassified(100),Rhodospirillaceae_unclassified(99)	Acetobacteraceae_unclassified(100)	3	2	4	0	1	1	7.89474	11.7647	17.3913	0	3.33333	6.66667	FALSE
184	Otu00535,Otu00560	Otu00499	0.0797101	0.916667	0.0869565	5.27083	11	Gp7_unclassified(100),Gp1_unclassified(100)	Gp2_unclassified(100)	3	1	5	0	1	1	7.89474	5.88235	21.7391	0	3.33333	6.66667	FALSE
185	Otu00462,Otu00560	Otu00499	0.0797101	0.916667	0.0869565	5.27083	11	Rhizobiales_unclassified(81),Gp1_unclassified(100)	Gp2_unclassified(100)	5	1	4	0	1	0	13.1579	5.88235	17.3913	0	3.33333	0	FALSE
186	Otu00371,Otu00554	Otu00499	0.0797101	0.916667	0.0869565	5.27083	11	Chlamydiales_unclassified(100),Rhodospirillales_unclassified(100)	Gp2_unclassified(100)	2	3	5	0	0	1	5.26316	17.6471	21.7391	0	0	6.66667	FALSE
187	Otu00488,Otu00601	Otu00471	0.0797101	0.916667	0.0869565	5.27083	11	Planctomycetaceae_unclassified(90),Thermomonosporaceae_unclassified(69)	Acetobacteraceae_unclassified(100)	4	3	2	0	1	1	10.5263	17.6471	8.69565	0	3.33333	6.66667	FALSE
188	Otu00369,Otu00462	Otu00499	0.0797101	0.916667	0.0869565	5.27083	11	Luteococcus(100),Rhizobiales_unclassified(81)	Gp2_unclassified(100)	3	5	3	0	0	0	7.89474	29.4118	13.0435	0	0	0	FALSE
189	Otu00369,Otu00462	Otu00471	0.0797101	0.916667	0.0869565	5.27083	11	Luteococcus(100),Rhizobiales_unclassified(81)	Acetobacteraceae_unclassified(100)	2	6	3	0	0	0	5.26316	35.2941	13.0435	0	0	0	FALSE
190	Otu00462,Otu00541	Otu00499	0.0797101	0.916667	0.0869565	5.27083	11	Rhizobiales_unclassified(81),Betaproteobacteria_unclassified(99)	Gp2_unclassified(100)	3	2	3	2	1	0	7.89474	11.7647	13.0435	13.3333	3.33333	0	FALSE
191	Otu00488,Otu00535	Otu00499	0.0797101	0.916667	0.0869565	5.27083	11	Planctomycetaceae_unclassified(90),Gp7_unclassified(100)	Gp2_unclassified(100)	3	1	3	2	1	1	7.89474	5.88235	13.0435	13.3333	3.33333	6.66667	FALSE
192	Otu00371,Otu00462	Otu00471	0.0797101	0.916667	0.0869565	5.27083	11	Chlamydiales_unclassified(100),Rhizobiales_unclassified(81)	Acetobacteraceae_unclassified(100)	3	4	4	0	0	0	7.89474	23.5294	17.3913	0	0	0	FALSE
193	Otu00462,Otu00499,Otu00614	Otu00471	0.0797101	0.916667	0.0869565	5.27083	11	Rhizobiales_unclassified(81),Gp2_unclassified(100),Acidobacteria_Gp1_unclassified(93)	Acetobacteraceae_unclassified(100)	3	3	4	0	1	0	7.89474	17.6471	17.3913	0	3.33333	0	FALSE
194	Otu00371,Otu00462,Otu00499	Otu00471	0.0797101	0.916667	0.0869565	5.27083	11	Chlamydiales_unclassified(100),Rhizobiales_unclassified(81),Gp2_unclassified(100)	Acetobacteraceae_unclassified(100)	3	4	4	0	0	0	7.89474	23.5294	17.3913	0	0	0	FALSE
195	Otu00546	Otu00382	0.0724638	0.909091	0.0797101	5.22727	10	Prevotella(99)	Peptococcus(100)	1	0	3	3	3	0	2.63158	0	13.0435	20	10	0	TRUE
196	Otu00736	Otu00308	0.0724638	0.833333	0.0869565	5.22727	10	Veillonella(89)	Firmicutes_unclassified(98)	2	0	0	3	2	3	5.26316	0	0	20	6.66667	20	TRUE
197	Otu00788	Otu00471	0.0724638	0.909091	0.0797101	5.22727	10	Gp2_unclassified(100)	Acetobacteraceae_unclassified(100)	4	2	4	0	0	0	10.5263	11.7647	17.3913	0	0	0	FALSE
198	Otu00777	Otu00531	0.0724638	0.833333	0.0869565	5.22727	10	Bacteria_unclassified(98)	Rhizobiales_unclassified(99)	3	0	5	1	1	0	7.89474	0	21.7391	6.66667	3.33333	0	FALSE
199	Otu00771	Otu00471	0.0724638	0.909091	0.0797101	5.22727	10	Gp2_unclassified(100)	Acetobacteraceae_unclassified(100)	2	4	3	0	0	1	5.26316	23.5294	13.0435	0	0	6.66667	FALSE
200	Otu00685	Otu00499	0.0724638	0.909091	0.0797101	5.22727	10	Spartobacteria_unclassified(100)	Gp2_unclassified(100)	3	2	4	0	1	0	7.89474	11.7647	17.3913	0	3.33333	0	FALSE
201	Otu00685	Otu00471	0.0724638	0.909091	0.0797101	5.22727	10	Spartobacteria_unclassified(100)	Acetobacteraceae_unclassified(100)	3	2	4	0	1	0	7.89474	11.7647	17.3913	0	3.33333	0	FALSE
202	Otu00734	Otu00531	0.0724638	0.833333	0.0869565	5.22727	10	Gp6_unclassified(100)	Rhizobiales_unclassified(99)	4	0	5	0	1	0	10.5263	0	21.7391	0	3.33333	0	FALSE
203	Otu00790	Otu00499	0.0724638	0.909091	0.0797101	5.22727	10	Acidobacteria_Gp1_unclassified(100)	Gp2_unclassified(100)	4	3	3	0	0	0	10.5263	17.6471	13.0435	0	0	0	FALSE
204	Otu00589	Otu00541	0.108696	0.833333	0.130435	5.22727	15	Proteobacteria_unclassified(89)	Betaproteobacteria_unclassified(99)	5	1	6	1	1	1	13.1579	5.88235	26.087	6.66667	3.33333	6.66667	FALSE
205	Otu00462,Otu00790	Otu00499	0.0724638	0.909091	0.0797101	5.22727	10	Rhizobiales_unclassified(81),Acidobacteria_Gp1_unclassified(100)	Gp2_unclassified(100)	4	3	3	0	0	0	10.5263	17.6471	13.0435	0	0	0	FALSE
206	Otu00499,Otu00753	Otu00471	0.0724638	0.909091	0.0797101	5.22727	10	Gp2_unclassified(100),Reyranella_unclassified(100)	Acetobacteraceae_unclassified(100)	3	3	3	0	1	0	7.89474	17.6471	13.0435	0	3.33333	0	FALSE
207	Otu00598,Otu00672	Otu00499	0.0724638	0.909091	0.0797101	5.22727	10	Gp2_unclassified(100),Aquicella(100)	Gp2_unclassified(100)	4	1	5	0	0	0	10.5263	5.88235	21.7391	0	0	0	FALSE
208	Otu00598,Otu00672	Otu00471	0.0724638	0.909091	0.0797101	5.22727	10	Gp2_unclassified(100),Aquicella(100)	Acetobacteraceae_unclassified(100)	4	1	5	0	0	0	10.5263	5.88235	21.7391	0	0	0	FALSE
209	Otu00425,Otu00672	Otu00499	0.0724638	0.909091	0.0797101	5.22727	10	Diplorickettsia(100),Aquicella(100)	Gp2_unclassified(100)	3	2	4	0	1	0	7.89474	11.7647	17.3913	0	3.33333	0	FALSE
210	Otu00531,Otu00559	Otu00499	0.0724638	0.909091	0.0797101	5.22727	10	Rhizobiales_unclassified(99),Planctomycetaceae_unclassified(100)	Gp2_unclassified(100)	2	2	4	1	1	0	5.26316	11.7647	17.3913	6.66667	3.33333	0	FALSE
211	Otu00462,Otu00616	Otu00499	0.0724638	0.909091	0.0797101	5.22727	10	Rhizobiales_unclassified(81),Planctomycetaceae_unclassified(85)	Gp2_unclassified(100)	4	3	3	0	0	0	10.5263	17.6471	13.0435	0	0	0	FALSE
212	Otu00586,Otu00589	Otu00499	0.0724638	0.909091	0.0797101	5.22727	10	Planctomycetaceae_unclassified(100),Proteobacteria_unclassified(89)	Gp2_unclassified(100)	3	1	3	1	1	1	7.89474	5.88235	13.0435	6.66667	3.33333	6.66667	FALSE
213	Otu00560,Otu00586	Otu00499	0.0724638	0.909091	0.0797101	5.22727	10	Gp1_unclassified(100),Planctomycetaceae_unclassified(100)	Gp2_unclassified(100)	4	0	4	0	1	1	10.5263	0	17.3913	0	3.33333	6.66667	FALSE
214	Otu00547,Otu00586	Otu00541	0.0724638	0.833333	0.0869565	5.22727	10	Verrucomicrobia_unclassified(99),Planctomycetaceae_unclassified(100)	Betaproteobacteria_unclassified(99)	4	1	2	0	2	1	10.5263	5.88235	8.69565	0	6.66667	6.66667	FALSE
215	Otu00462,Otu00586	Otu00499	0.0724638	0.909091	0.0797101	5.22727	10	Rhizobiales_unclassified(81),Planctomycetaceae_unclassified(100)	Gp2_unclassified(100)	3	2	3	1	1	0	7.89474	11.7647	13.0435	6.66667	3.33333	0	FALSE
216	Otu00488,Otu00586	Otu00499	0.0724638	0.909091	0.0797101	5.22727	10	Planctomycetaceae_unclassified(90),Planctomycetaceae_unclassified(100)	Gp2_unclassified(100)	4	0	3	1	1	1	10.5263	0	13.0435	6.66667	3.33333	6.66667	FALSE
217	Otu00493,Otu00607	Otu00499	0.0724638	0.909091	0.0797101	5.22727	10	Devosia(89),Gaiella(100)	Gp2_unclassified(100)	3	2	2	1	1	1	7.89474	11.7647	8.69565	6.66667	3.33333	6.66667	FALSE
218	Otu00531,Otu00607	Otu00499	0.0724638	0.909091	0.0797101	5.22727	10	Rhizobiales_unclassified(99),Gaiella(100)	Gp2_unclassified(100)	2	2	5	0	1	0	5.26316	11.7647	21.7391	0	3.33333	0	FALSE
219	Otu00531,Otu00607	Otu00471	0.0724638	0.909091	0.0797101	5.22727	10	Rhizobiales_unclassified(99),Gaiella(100)	Acetobacteraceae_unclassified(100)	3	2	4	0	1	0	7.89474	11.7647	17.3913	0	3.33333	0	FALSE
220	Otu00531,Otu00598	Otu00499	0.0724638	0.909091	0.0797101	5.22727	10	Rhizobiales_unclassified(99),Gp2_unclassified(100)	Gp2_unclassified(100)	2	3	5	0	0	0	5.26316	17.6471	21.7391	0	0	0	FALSE
221	Otu00556,Otu00599	Otu00499	0.0724638	0.909091	0.0797101	5.22727	10	Aquisphaera(72),Planctomycetaceae_unclassified(100)	Gp2_unclassified(100)	3	2	3	1	1	0	7.89474	11.7647	13.0435	6.66667	3.33333	0	FALSE
222	Otu00541,Otu00556	Otu00499	0.0724638	0.909091	0.0797101	5.22727	10	Betaproteobacteria_unclassified(99),Aquisphaera(72)	Gp2_unclassified(100)	4	1	3	1	1	0	10.5263	5.88235	13.0435	6.66667	3.33333	0	FALSE
223	Otu00560,Otu00589	Otu00499	0.0724638	0.909091	0.0797101	5.22727	10	Gp1_unclassified(100),Proteobacteria_unclassified(89)	Gp2_unclassified(100)	4	0	4	0	1	1	10.5263	0	17.3913	0	3.33333	6.66667	FALSE
224	Otu00487,Otu00528	Otu00499	0.0724638	0.909091	0.0797101	5.22727	10	Gp1_unclassified(100),Conexibacter(96)	Gp2_unclassified(100)	3	3	4	0	0	0	7.89474	17.6471	17.3913	0	0	0	FALSE
225	Otu00493,Otu00599	Otu00499	0.0724638	0.909091	0.0797101	5.22727	10	Devosia(89),Planctomycetaceae_unclassified(100)	Gp2_unclassified(100)	3	3	1	1	1	1	7.89474	17.6471	4.34783	6.66667	3.33333	6.66667	FALSE
226	Otu00541,Otu00599	Otu00499	0.0724638	0.909091	0.0797101	5.22727	10	Betaproteobacteria_unclassified(99),Planctomycetaceae_unclassified(100)	Gp2_unclassified(100)	3	1	3	1	1	1	7.89474	5.88235	13.0435	6.66667	3.33333	6.66667	FALSE
227	Otu00535,Otu00599	Otu00499	0.0724638	0.909091	0.0797101	5.22727	10	Gp7_unclassified(100),Planctomycetaceae_unclassified(100)	Gp2_unclassified(100)	2	2	3	1	1	1	5.26316	11.7647	13.0435	6.66667	3.33333	6.66667	FALSE
228	Otu00371,Otu00624	Otu00499	0.0724638	0.909091	0.0797101	5.22727	10	Chlamydiales_unclassified(100),Rhodospirillaceae_unclassified(99)	Gp2_unclassified(100)	2	2	5	0	0	1	5.26316	11.7647	21.7391	0	0	6.66667	FALSE
229	Otu00541,Otu00560	Otu00499	0.0724638	0.909091	0.0797101	5.22727	10	Betaproteobacteria_unclassified(99),Gp1_unclassified(100)	Gp2_unclassified(100)	4	0	4	0	1	1	10.5263	0	17.3913	0	3.33333	6.66667	FALSE
230	Otu00425,Otu00601	Otu00499	0.0724638	0.909091	0.0797101	5.22727	10	Diplorickettsia(100),Thermomonosporaceae_unclassified(69)	Gp2_unclassified(100)	3	3	3	0	1	0	7.89474	17.6471	13.0435	0	3.33333	0	FALSE
231	Otu00531,Otu00601	Otu00499	0.0724638	0.909091	0.0797101	5.22727	10	Rhizobiales_unclassified(99),Thermomonosporaceae_unclassified(69)	Gp2_unclassified(100)	2	3	4	0	1	0	5.26316	17.6471	17.3913	0	3.33333	0	FALSE
232	Otu00531,Otu00601	Otu00471	0.0724638	0.909091	0.0797101	5.22727	10	Rhizobiales_unclassified(99),Thermomonosporaceae_unclassified(69)	Acetobacteraceae_unclassified(100)	2	3	3	0	1	1	5.26316	17.6471	13.0435	0	3.33333	6.66667	FALSE
233	Otu00499,Otu00547	Otu00471	0.0724638	0.909091	0.0797101	5.22727	10	Gp2_unclassified(100),Verrucomicrobia_unclassified(99)	Acetobacteraceae_unclassified(100)	3	2	3	0	1	1	7.89474	11.7647	13.0435	0	3.33333	6.66667	FALSE
234	Otu00369,Otu00499	Otu00471	0.0724638	0.909091	0.0797101	5.22727	10	Luteococcus(100),Gp2_unclassified(100)	Acetobacteraceae_unclassified(100)	2	5	3	0	0	0	5.26316	29.4118	13.0435	0	0	0	FALSE
235	Otu00462,Otu00499,Otu00559	Otu00471	0.0724638	0.909091	0.0797101	5.22727	10	Rhizobiales_unclassified(81),Gp2_unclassified(100),Planctomycetaceae_unclassified(100)	Acetobacteraceae_unclassified(100)	3	3	3	0	1	0	7.89474	17.6471	13.0435	0	3.33333	0	FALSE
236	Otu00535,Otu00541,Otu00586	Otu00499	0.0724638	0.909091	0.0797101	5.22727	10	Gp7_unclassified(100),Betaproteobacteria_unclassified(99),Planctomycetaceae_unclassified(100)	Gp2_unclassified(100)	3	1	3	1	1	1	7.89474	5.88235	13.0435	6.66667	3.33333	6.66667	FALSE
237	Otu00462,Otu00499,Otu00598	Otu00471	0.0724638	0.909091	0.0797101	5.22727	10	Rhizobiales_unclassified(81),Gp2_unclassified(100),Gp2_unclassified(100)	Acetobacteraceae_unclassified(100)	4	2	4	0	0	0	10.5263	11.7647	17.3913	0	0	0	FALSE
238	Otu00462,Otu00499,Otu00556	Otu00471	0.0724638	0.909091	0.0797101	5.22727	10	Rhizobiales_unclassified(81),Gp2_unclassified(100),Aquisphaera(72)	Acetobacteraceae_unclassified(100)	3	2	4	0	1	0	7.89474	11.7647	17.3913	0	3.33333	0	FALSE
239	Otu00541,Otu00560,Otu00589	Otu00499	0.0724638	0.909091	0.0797101	5.22727	10	Betaproteobacteria_unclassified(99),Gp1_unclassified(100),Proteobacteria_unclassified(89)	Gp2_unclassified(100)	4	0	4	0	1	1	10.5263	0	17.3913	0	3.33333	6.66667	FALSE
240	Otu00488,Otu00541,Otu00589	Otu00499	0.0724638	0.909091	0.0797101	5.22727	10	Planctomycetaceae_unclassified(90),Betaproteobacteria_unclassified(99),Proteobacteria_unclassified(89)	Gp2_unclassified(100)	4	0	3	1	1	1	10.5263	0	13.0435	6.66667	3.33333	6.66667	FALSE
241	Otu00443,Otu00579,Otu00601	Otu00471	0.0724638	0.909091	0.0797101	5.22727	10	Chitinophagaceae_unclassified(100),Gammaproteobacteria_unclassified(87),Thermomonosporaceae_unclassified(69)	Acetobacteraceae_unclassified(100)	3	4	1	0	1	1	7.89474	23.5294	4.34783	0	3.33333	6.66667	FALSE
242	Otu00462,Otu00487,Otu00579	Otu00499	0.0724638	0.909091	0.0797101	5.22727	10	Rhizobiales_unclassified(81),Gp1_unclassified(100),Gammaproteobacteria_unclassified(87)	Gp2_unclassified(100)	4	2	2	1	1	0	10.5263	11.7647	8.69565	6.66667	3.33333	0	FALSE
243	Otu00487,Otu00528,Otu00554	Otu00499	0.0724638	0.909091	0.0797101	5.22727	10	Gp1_unclassified(100),Conexibacter(96),Rhodospirillales_unclassified(100)	Gp2_unclassified(100)	3	3	4	0	0	0	7.89474	17.6471	17.3913	0	0	0	FALSE
244	Otu00462,Otu00528,Otu00554	Otu00499	0.0724638	0.909091	0.0797101	5.22727	10	Rhizobiales_unclassified(81),Conexibacter(96),Rhodospirillales_unclassified(100)	Gp2_unclassified(100)	3	3	4	0	0	0	7.89474	17.6471	17.3913	0	0	0	FALSE
245	Otu00443,Otu00488,Otu00599	Otu00471	0.0724638	0.909091	0.0797101	5.22727	10	Chitinophagaceae_unclassified(100),Planctomycetaceae_unclassified(90),Planctomycetaceae_unclassified(100)	Acetobacteraceae_unclassified(100)	3	2	3	0	1	1	7.89474	11.7647	13.0435	0	3.33333	6.66667	FALSE
246	Otu00443,Otu00499,Otu00599	Otu00471	0.0724638	0.909091	0.0797101	5.22727	10	Chitinophagaceae_unclassified(100),Gp2_unclassified(100),Planctomycetaceae_unclassified(100)	Acetobacteraceae_unclassified(100)	3	2	3	0	1	1	7.89474	11.7647	13.0435	0	3.33333	6.66667	FALSE
247	Otu00462,Otu00487,Otu00560	Otu00499	0.0724638	0.909091	0.0797101	5.22727	10	Rhizobiales_unclassified(81),Gp1_unclassified(100),Gp1_unclassified(100)	Gp2_unclassified(100)	4	1	4	0	1	0	10.5263	5.88235	17.3913	0	3.33333	0	FALSE
248	Otu00488,Otu00499,Otu00560	Otu00471	0.0724638	0.909091	0.0797101	5.22727	10	Planctomycetaceae_unclassified(90),Gp2_unclassified(100),Gp1_unclassified(100)	Acetobacteraceae_unclassified(100)	4	1	3	0	1	1	10.5263	5.88235	13.0435	0	3.33333	6.66667	FALSE
249	Otu00462,Otu00487,Otu00554	Otu00499	0.0724638	0.909091	0.0797101	5.22727	10	Rhizobiales_unclassified(81),Gp1_unclassified(100),Rhodospirillales_unclassified(100)	Gp2_unclassified(100)	3	3	4	0	0	0	7.89474	17.6471	17.3913	0	0	0	FALSE
250	Otu00371,Otu00499,Otu00554	Otu00471	0.0724638	0.909091	0.0797101	5.22727	10	Chlamydiales_unclassified(100),Gp2_unclassified(100),Rhodospirillales_unclassified(100)	Acetobacteraceae_unclassified(100)	2	3	4	0	0	1	5.26316	17.6471	17.3913	0	0	6.66667	FALSE
251	Otu00443,Otu00462,Otu00601	Otu00471	0.0724638	0.909091	0.0797101	5.22727	10	Chitinophagaceae_unclassified(100),Rhizobiales_unclassified(81),Thermomonosporaceae_unclassified(69)	Acetobacteraceae_unclassified(100)	3	4	2	0	1	0	7.89474	23.5294	8.69565	0	3.33333	0	FALSE
252	Otu00369,Otu00462,Otu00499	Otu00471	0.0724638	0.909091	0.0797101	5.22727	10	Luteococcus(100),Rhizobiales_unclassified(81),Gp2_unclassified(100)	Acetobacteraceae_unclassified(100)	2	5	3	0	0	0	5.26316	29.4118	13.0435	0	0	0	FALSE
253	Otu00488,Otu00535,Otu00541	Otu00499	0.0724638	0.909091	0.0797101	5.22727	10	Planctomycetaceae_unclassified(90),Gp7_unclassified(100),Betaproteobacteria_unclassified(99)	Gp2_unclassified(100)	3	0	3	2	1	1	7.89474	0	13.0435	13.3333	3.33333	6.66667	FALSE
254	Otu00462,Otu00487,Otu00541	Otu00499	0.0724638	0.909091	0.0797101	5.22727	10	Rhizobiales_unclassified(81),Gp1_unclassified(100),Betaproteobacteria_unclassified(99)	Gp2_unclassified(100)	3	2	3	1	1	0	7.89474	11.7647	13.0435	6.66667	3.33333	0	FALSE
255	Otu00462,Otu00487,Otu00535	Otu00499	0.0724638	0.909091	0.0797101	5.22727	10	Rhizobiales_unclassified(81),Gp1_unclassified(100),Gp7_unclassified(100)	Gp2_unclassified(100)	2	2	4	1	1	0	5.26316	11.7647	17.3913	6.66667	3.33333	0	FALSE
256	Otu00694	Otu00426	0.0724638	0.714286	0.101449	5.18797	10	Petrimonas(100)	Lachnospiraceae_unclassified(100)	1	2	0	0	6	1	2.63158	11.7647	0	0	20	6.66667	FALSE
257	Otu00375	Otu00348	0.0724638	0.714286	0.101449	5.18797	10	Petrimonas(100)	Bacteria_unclassified(79)	2	0	4	3	0	1	5.26316	0	17.3913	20	0	6.66667	FALSE
258	Otu00609	Otu00579	0.0724638	0.714286	0.101449	5.18797	10	Candidatus_Solibacter_unclassified(100)	Gammaproteobacteria_unclassified(87)	4	1	2	1	2	0	10.5263	5.88235	8.69565	6.66667	6.66667	0	TRUE
259	Otu00535,Otu00587	Otu00578	0.0797101	0.785714	0.101449	5.16326	11	Gp7_unclassified(100),Betaproteobacteria_unclassified(100)	Reyranella_unclassified(100)	6	1	2	1	1	0	15.7895	5.88235	8.69565	6.66667	3.33333	0	FALSE
260	Otu00609	Otu00487	0.0869565	0.857143	0.101449	5.14286	12	Candidatus_Solibacter_unclassified(100)	Gp1_unclassified(100)	5	1	4	1	1	0	13.1579	5.88235	17.3913	6.66667	3.33333	0	FALSE
261	Otu00614	Otu00462	0.0942029	0.928571	0.101449	5.12571	13	Acidobacteria_Gp1_unclassified(93)	Rhizobiales_unclassified(81)	4	3	5	0	1	0	10.5263	17.6471	21.7391	0	3.33333	0	FALSE
262	Otu00672	Otu00599	0.0724638	0.666667	0.108696	5.11111	10	Aquicella(100)	Planctomycetaceae_unclassified(100)	4	2	3	0	1	0	10.5263	11.7647	13.0435	0	3.33333	0	FALSE
263	Otu00559	Otu00599	0.0724638	0.666667	0.108696	5.11111	10	Planctomycetaceae_unclassified(100)	Planctomycetaceae_unclassified(100)	3	2	4	0	1	0	7.89474	11.7647	17.3913	0	3.33333	0	FALSE
264	Otu00315,Otu00467	Otu00266	0.0724638	1	0.0724638	5.11111	10	Bacteria_unclassified(100),Prevotella(100)	Bacteroides(100)	1	2	0	1	2	4	2.63158	11.7647	0	6.66667	6.66667	26.6667	FALSE
265	Otu00315,Otu00502	Otu00266	0.0724638	1	0.0724638	5.11111	10	Bacteria_unclassified(100),Clostridiales_unclassified(99)	Bacteroides(100)	2	2	0	1	1	4	5.26316	11.7647	0	6.66667	3.33333	26.6667	FALSE
266	Otu00523,Otu00714	Otu00512	0.0797101	1	0.0797101	5.11111	11	Gp16_unclassified(100),Myxococcales_unclassified(79)	Rhodopseudomonas(75)	4	1	4	0	1	1	10.5263	5.88235	17.3913	0	3.33333	6.66667	FALSE
267	Otu00460,Otu00714	Otu00512	0.0724638	1	0.0724638	5.11111	10	Hyphomicrobium(74),Myxococcales_unclassified(79)	Rhodopseudomonas(75)	3	1	4	0	1	1	7.89474	5.88235	17.3913	0	3.33333	6.66667	FALSE
268	Otu00599,Otu00753	Otu00460	0.0724638	1	0.0724638	5.11111	10	Planctomycetaceae_unclassified(100),Reyranella_unclassified(100)	Hyphomicrobium(74)	3	2	3	1	1	0	7.89474	11.7647	13.0435	6.66667	3.33333	0	FALSE
269	Otu00488,Otu00753	Otu00460	0.0724638	1	0.0724638	5.11111	10	Planctomycetaceae_unclassified(90),Reyranella_unclassified(100)	Hyphomicrobium(74)	3	1	4	1	1	0	7.89474	5.88235	17.3913	6.66667	3.33333	0	FALSE
270	Otu00443,Otu00753	Otu00460	0.0797101	1	0.0797101	5.11111	11	Chitinophagaceae_unclassified(100),Reyranella_unclassified(100)	Hyphomicrobium(74)	3	2	4	1	1	0	7.89474	11.7647	17.3913	6.66667	3.33333	0	FALSE
271	Otu00488,Otu00660	Otu00512	0.0797101	1	0.0797101	5.11111	11	Planctomycetaceae_unclassified(90),Rhizobium(63)	Rhodopseudomonas(75)	5	0	2	0	3	1	13.1579	0	8.69565	0	10	6.66667	FALSE
272	Otu00488,Otu00672	Otu00460	0.0724638	1	0.0724638	5.11111	10	Planctomycetaceae_unclassified(90),Aquicella(100)	Hyphomicrobium(74)	4	2	3	0	1	0	10.5263	11.7647	13.0435	0	3.33333	0	FALSE
273	Otu00559,Otu00599	Otu00460	0.0724638	1	0.0724638	5.11111	10	Planctomycetaceae_unclassified(100),Planctomycetaceae_unclassified(100)	Hyphomicrobium(74)	3	2	4	0	1	0	7.89474	11.7647	17.3913	0	3.33333	0	FALSE
274	Otu00559,Otu00599	Otu00512	0.0724638	1	0.0724638	5.11111	10	Planctomycetaceae_unclassified(100),Planctomycetaceae_unclassified(100)	Rhodopseudomonas(75)	3	2	4	0	1	0	7.89474	11.7647	17.3913	0	3.33333	0	FALSE
275	Otu00460,Otu00559	Otu00512	0.0724638	1	0.0724638	5.11111	10	Hyphomicrobium(74),Planctomycetaceae_unclassified(100)	Rhodopseudomonas(75)	3	2	4	0	1	0	7.89474	11.7647	17.3913	0	3.33333	0	FALSE
276	Otu00586,Otu00607	Otu00460	0.0724638	1	0.0724638	5.11111	10	Planctomycetaceae_unclassified(100),Gaiella(100)	Hyphomicrobium(74)	3	1	3	1	1	1	7.89474	5.88235	13.0435	6.66667	3.33333	6.66667	FALSE
277	Otu00586,Otu00624	Otu00523	0.0724638	1	0.0724638	5.11111	10	Planctomycetaceae_unclassified(100),Rhodospirillaceae_unclassified(99)	Gp16_unclassified(100)	3	1	4	0	1	1	7.89474	5.88235	17.3913	0	3.33333	6.66667	FALSE
278	Otu00586,Otu00624	Otu00460	0.0724638	1	0.0724638	5.11111	10	Planctomycetaceae_unclassified(100),Rhodospirillaceae_unclassified(99)	Hyphomicrobium(74)	3	1	4	0	1	1	7.89474	5.88235	17.3913	0	3.33333	6.66667	FALSE
279	Otu00586,Otu00624	Otu00512	0.0724638	1	0.0724638	5.11111	10	Planctomycetaceae_unclassified(100),Rhodospirillaceae_unclassified(99)	Rhodopseudomonas(75)	3	1	4	0	1	1	7.89474	5.88235	17.3913	0	3.33333	6.66667	FALSE
280	Otu00599,Otu00607	Otu00460	0.0724638	1	0.0724638	5.11111	10	Planctomycetaceae_unclassified(100),Gaiella(100)	Hyphomicrobium(74)	3	2	2	1	1	1	7.89474	11.7647	8.69565	6.66667	3.33333	6.66667	FALSE
281	Otu00488,Otu00607	Otu00460	0.0724638	1	0.0724638	5.11111	10	Planctomycetaceae_unclassified(90),Gaiella(100)	Hyphomicrobium(74)	4	1	2	1	1	1	10.5263	5.88235	8.69565	6.66667	3.33333	6.66667	FALSE
282	Otu00443,Otu00607	Otu00460	0.0869565	1	0.0869565	5.11111	12	Chitinophagaceae_unclassified(100),Gaiella(100)	Hyphomicrobium(74)	4	2	3	1	1	1	10.5263	11.7647	13.0435	6.66667	3.33333	6.66667	FALSE
283	Otu00589,Otu00599	Otu00460	0.0724638	1	0.0724638	5.11111	10	Proteobacteria_unclassified(89),Planctomycetaceae_unclassified(100)	Hyphomicrobium(74)	3	0	4	1	1	1	7.89474	0	17.3913	6.66667	3.33333	6.66667	FALSE
284	Otu00538,Otu00624	Otu00512	0.0724638	1	0.0724638	5.11111	10	Cellulomonas(100),Rhodospirillaceae_unclassified(99)	Rhodopseudomonas(75)	3	1	3	0	2	1	7.89474	5.88235	13.0435	0	6.66667	6.66667	FALSE
285	Otu00599,Otu00624	Otu00460	0.0724638	1	0.0724638	5.11111	10	Planctomycetaceae_unclassified(100),Rhodospirillaceae_unclassified(99)	Hyphomicrobium(74)	2	2	4	0	1	1	5.26316	11.7647	17.3913	0	3.33333	6.66667	FALSE
286	Otu00599,Otu00624	Otu00512	0.0724638	1	0.0724638	5.11111	10	Planctomycetaceae_unclassified(100),Rhodospirillaceae_unclassified(99)	Rhodopseudomonas(75)	2	2	4	0	1	1	5.26316	11.7647	17.3913	0	3.33333	6.66667	FALSE
287	Otu00493,Otu00599	Otu00460	0.0797101	1	0.0797101	5.11111	11	Devosia(89),Planctomycetaceae_unclassified(100)	Hyphomicrobium(74)	3	3	2	1	1	1	7.89474	17.6471	8.69565	6.66667	3.33333	6.66667	FALSE
288	Otu00541,Otu00599	Otu00460	0.0797101	1	0.0797101	5.11111	11	Betaproteobacteria_unclassified(99),Planctomycetaceae_unclassified(100)	Hyphomicrobium(74)	3	1	4	1	1	1	7.89474	5.88235	17.3913	6.66667	3.33333	6.66667	FALSE
289	Otu00535,Otu00599	Otu00460	0.0797101	1	0.0797101	5.11111	11	Gp7_unclassified(100),Planctomycetaceae_unclassified(100)	Hyphomicrobium(74)	2	2	4	1	1	1	5.26316	11.7647	17.3913	6.66667	3.33333	6.66667	FALSE
290	Otu00499,Otu00599	Otu00460	0.0869565	1	0.0869565	5.11111	12	Gp2_unclassified(100),Planctomycetaceae_unclassified(100)	Hyphomicrobium(74)	3	3	3	1	1	1	7.89474	17.6471	13.0435	6.66667	3.33333	6.66667	FALSE
291	Otu00471,Otu00599	Otu00460	0.0869565	1	0.0869565	5.11111	12	Acetobacteraceae_unclassified(100),Planctomycetaceae_unclassified(100)	Hyphomicrobium(74)	3	4	3	0	1	1	7.89474	23.5294	13.0435	0	3.33333	6.66667	FALSE
292	Otu00523,Otu00599	Otu00460	0.0724638	1	0.0724638	5.11111	10	Gp16_unclassified(100),Planctomycetaceae_unclassified(100)	Hyphomicrobium(74)	2	1	4	1	1	1	5.26316	5.88235	17.3913	6.66667	3.33333	6.66667	FALSE
293	Otu00493,Otu00624	Otu00512	0.0797101	1	0.0797101	5.11111	11	Devosia(89),Rhodospirillaceae_unclassified(99)	Rhodopseudomonas(75)	4	2	3	0	1	1	10.5263	11.7647	13.0435	0	3.33333	6.66667	FALSE
294	Otu00535,Otu00624	Otu00523	0.0797101	1	0.0797101	5.11111	11	Gp7_unclassified(100),Rhodospirillaceae_unclassified(99)	Gp16_unclassified(100)	3	1	5	0	1	1	7.89474	5.88235	21.7391	0	3.33333	6.66667	FALSE
295	Otu00535,Otu00624	Otu00512	0.0797101	1	0.0797101	5.11111	11	Gp7_unclassified(100),Rhodospirillaceae_unclassified(99)	Rhodopseudomonas(75)	3	1	5	0	1	1	7.89474	5.88235	21.7391	0	3.33333	6.66667	FALSE
296	Otu00578,Otu00624	Otu00512	0.0797101	1	0.0797101	5.11111	11	Reyranella_unclassified(100),Rhodospirillaceae_unclassified(99)	Rhodopseudomonas(75)	4	2	3	0	2	0	10.5263	11.7647	13.0435	0	6.66667	0	FALSE
297	Otu00531,Otu00624	Otu00512	0.0797101	1	0.0797101	5.11111	11	Rhizobiales_unclassified(99),Rhodospirillaceae_unclassified(99)	Rhodopseudomonas(75)	4	2	4	0	1	0	10.5263	11.7647	17.3913	0	3.33333	0	FALSE
298	Otu00555,Otu00624	Otu00512	0.0724638	1	0.0724638	5.11111	10	Beijerinckiaceae_unclassified(73),Rhodospirillaceae_unclassified(99)	Rhodopseudomonas(75)	5	0	3	0	2	0	13.1579	0	13.0435	0	6.66667	0	FALSE
299	Otu00488,Otu00624	Otu00512	0.0797101	1	0.0797101	5.11111	11	Planctomycetaceae_unclassified(90),Rhodospirillaceae_unclassified(99)	Rhodopseudomonas(75)	4	1	3	0	2	1	10.5263	5.88235	13.0435	0	6.66667	6.66667	FALSE
300	Otu00427,Otu00624	Otu00512	0.0869565	1	0.0869565	5.11111	12	Rhizobacter(55),Rhodospirillaceae_unclassified(99)	Rhodopseudomonas(75)	5	1	4	0	1	1	13.1579	5.88235	17.3913	0	3.33333	6.66667	FALSE
301	Otu00443,Otu00624	Otu00512	0.0797101	1	0.0797101	5.11111	11	Chitinophagaceae_unclassified(100),Rhodospirillaceae_unclassified(99)	Rhodopseudomonas(75)	2	2	4	0	2	1	5.26316	11.7647	17.3913	0	6.66667	6.66667	FALSE
302	Otu00523,Otu00624	Otu00512	0.0942029	1	0.0942029	5.11111	13	Gp16_unclassified(100),Rhodospirillaceae_unclassified(99)	Rhodopseudomonas(75)	5	1	5	0	1	1	13.1579	5.88235	21.7391	0	3.33333	6.66667	FALSE
303	Otu00460,Otu00624	Otu00512	0.0869565	1	0.0869565	5.11111	12	Hyphomicrobium(74),Rhodospirillaceae_unclassified(99)	Rhodopseudomonas(75)	3	2	5	0	1	1	7.89474	11.7647	21.7391	0	3.33333	6.66667	FALSE
304	Otu00425,Otu00443	Otu00512	0.0724638	1	0.0724638	5.11111	10	Diplorickettsia(100),Chitinophagaceae_unclassified(100)	Rhodopseudomonas(75)	3	2	2	0	1	2	7.89474	11.7647	8.69565	0	3.33333	13.3333	FALSE
305	Otu00425,Otu00460	Otu00512	0.0724638	1	0.0724638	5.11111	10	Diplorickettsia(100),Hyphomicrobium(74)	Rhodopseudomonas(75)	4	2	2	0	1	1	10.5263	11.7647	8.69565	0	3.33333	6.66667	FALSE
306	Otu00493,Otu00541	Otu00460	0.0724638	1	0.0724638	5.11111	10	Devosia(89),Betaproteobacteria_unclassified(99)	Hyphomicrobium(74)	3	1	3	1	1	1	7.89474	5.88235	13.0435	6.66667	3.33333	6.66667	FALSE
307	Otu00371,Otu00493	Otu00460	0.0724638	1	0.0724638	5.11111	10	Chlamydiales_unclassified(100),Devosia(89)	Hyphomicrobium(74)	2	3	4	0	0	1	5.26316	17.6471	17.3913	0	0	6.66667	FALSE
308	Otu00493,Otu00499	Otu00460	0.0797101	1	0.0797101	5.11111	11	Devosia(89),Gp2_unclassified(100)	Hyphomicrobium(74)	3	3	2	1	1	1	7.89474	17.6471	8.69565	6.66667	3.33333	6.66667	FALSE
309	Otu00443,Otu00493	Otu00460	0.0724638	1	0.0724638	5.11111	10	Chitinophagaceae_unclassified(100),Devosia(89)	Hyphomicrobium(74)	3	2	2	1	1	1	7.89474	11.7647	8.69565	6.66667	3.33333	6.66667	FALSE
310	Otu00517,Otu00535	Otu00512	0.0724638	1	0.0724638	5.11111	10	Burkholderiales_unclassified(94),Gp7_unclassified(100)	Rhodopseudomonas(75)	4	0	4	0	1	1	10.5263	0	17.3913	0	3.33333	6.66667	FALSE
311	Otu00460,Otu00517	Otu00512	0.0797101	1	0.0797101	5.11111	11	Hyphomicrobium(74),Burkholderiales_unclassified(94)	Rhodopseudomonas(75)	5	0	4	0	1	1	13.1579	0	17.3913	0	3.33333	6.66667	FALSE
312	Otu00371,Otu00535	Otu00460	0.0724638	1	0.0724638	5.11111	10	Chlamydiales_unclassified(100),Gp7_unclassified(100)	Hyphomicrobium(74)	2	2	5	0	0	1	5.26316	11.7647	21.7391	0	0	6.66667	FALSE
313	Otu00471,Otu00578	Otu00512	0.0724638	1	0.0724638	5.11111	10	Acetobacteraceae_unclassified(100),Reyranella_unclassified(100)	Rhodopseudomonas(75)	5	2	2	0	1	0	13.1579	11.7647	8.69565	0	3.33333	0	FALSE
314	Otu00371,Otu00443	Otu00512	0.0869565	1	0.0869565	5.11111	12	Chlamydiales_unclassified(100),Chitinophagaceae_unclassified(100)	Rhodopseudomonas(75)	4	2	4	0	0	2	10.5263	11.7647	17.3913	0	0	13.3333	FALSE
315	Otu00427,Otu00523,Otu00714	Otu00512	0.0724638	1	0.0724638	5.11111	10	Rhizobacter(55),Gp16_unclassified(100),Myxococcales_unclassified(79)	Rhodopseudomonas(75)	4	0	4	0	1	1	10.5263	0	17.3913	0	3.33333	6.66667	FALSE
316	Otu00460,Otu00523,Otu00714	Otu00512	0.0724638	1	0.0724638	5.11111	10	Hyphomicrobium(74),Gp16_unclassified(100),Myxococcales_unclassified(79)	Rhodopseudomonas(75)	3	1	4	0	1	1	7.89474	5.88235	17.3913	0	3.33333	6.66667	FALSE
317	Otu00499,Otu00599,Otu00753	Otu00460	0.0724638	1	0.0724638	5.11111	10	Gp2_unclassified(100),Planctomycetaceae_unclassified(100),Reyranella_unclassified(100)	Hyphomicrobium(74)	3	2	3	1	1	0	7.89474	11.7647	13.0435	6.66667	3.33333	0	FALSE
318	Otu00443,Otu00599,Otu00753	Otu00460	0.0724638	1	0.0724638	5.11111	10	Chitinophagaceae_unclassified(100),Planctomycetaceae_unclassified(100),Reyranella_unclassified(100)	Hyphomicrobium(74)	3	2	3	1	1	0	7.89474	11.7647	13.0435	6.66667	3.33333	0	FALSE
319	Otu00443,Otu00488,Otu00753	Otu00460	0.0724638	1	0.0724638	5.11111	10	Chitinophagaceae_unclassified(100),Planctomycetaceae_unclassified(90),Reyranella_unclassified(100)	Hyphomicrobium(74)	3	1	4	1	1	0	7.89474	5.88235	17.3913	6.66667	3.33333	0	FALSE
320	Otu00443,Otu00499,Otu00753	Otu00460	0.0724638	1	0.0724638	5.11111	10	Chitinophagaceae_unclassified(100),Gp2_unclassified(100),Reyranella_unclassified(100)	Hyphomicrobium(74)	3	2	3	1	1	0	7.89474	11.7647	13.0435	6.66667	3.33333	0	FALSE
321	Otu00471,Otu00488,Otu00672	Otu00460	0.0724638	1	0.0724638	5.11111	10	Acetobacteraceae_unclassified(100),Planctomycetaceae_unclassified(90),Aquicella(100)	Hyphomicrobium(74)	4	2	3	0	1	0	10.5263	11.7647	13.0435	0	3.33333	0	FALSE
322	Otu00460,Otu00559,Otu00599	Otu00512	0.0724638	1	0.0724638	5.11111	10	Hyphomicrobium(74),Planctomycetaceae_unclassified(100),Planctomycetaceae_unclassified(100)	Rhodopseudomonas(75)	3	2	4	0	1	0	7.89474	11.7647	17.3913	0	3.33333	0	FALSE
323	Otu00535,Otu00586,Otu00607	Otu00460	0.0724638	1	0.0724638	5.11111	10	Gp7_unclassified(100),Planctomycetaceae_unclassified(100),Gaiella(100)	Hyphomicrobium(74)	3	1	3	1	1	1	7.89474	5.88235	13.0435	6.66667	3.33333	6.66667	FALSE
324	Otu00443,Otu00586,Otu00607	Otu00460	0.0724638	1	0.0724638	5.11111	10	Chitinophagaceae_unclassified(100),Planctomycetaceae_unclassified(100),Gaiella(100)	Hyphomicrobium(74)	3	1	3	1	1	1	7.89474	5.88235	13.0435	6.66667	3.33333	6.66667	FALSE
325	Otu00499,Otu00586,Otu00624	Otu00523	0.0724638	1	0.0724638	5.11111	10	Gp2_unclassified(100),Planctomycetaceae_unclassified(100),Rhodospirillaceae_unclassified(99)	Gp16_unclassified(100)	3	1	4	0	1	1	7.89474	5.88235	17.3913	0	3.33333	6.66667	FALSE
326	Otu00499,Otu00586,Otu00624	Otu00460	0.0724638	1	0.0724638	5.11111	10	Gp2_unclassified(100),Planctomycetaceae_unclassified(100),Rhodospirillaceae_unclassified(99)	Hyphomicrobium(74)	3	1	4	0	1	1	7.89474	5.88235	17.3913	0	3.33333	6.66667	FALSE
327	Otu00499,Otu00586,Otu00624	Otu00512	0.0724638	1	0.0724638	5.11111	10	Gp2_unclassified(100),Planctomycetaceae_unclassified(100),Rhodospirillaceae_unclassified(99)	Rhodopseudomonas(75)	3	1	4	0	1	1	7.89474	5.88235	17.3913	0	3.33333	6.66667	FALSE
328	Otu00523,Otu00586,Otu00624	Otu00460	0.0724638	1	0.0724638	5.11111	10	Gp16_unclassified(100),Planctomycetaceae_unclassified(100),Rhodospirillaceae_unclassified(99)	Hyphomicrobium(74)	3	1	4	0	1	1	7.89474	5.88235	17.3913	0	3.33333	6.66667	FALSE
329	Otu00523,Otu00586,Otu00624	Otu00512	0.0724638	1	0.0724638	5.11111	10	Gp16_unclassified(100),Planctomycetaceae_unclassified(100),Rhodospirillaceae_unclassified(99)	Rhodopseudomonas(75)	3	1	4	0	1	1	7.89474	5.88235	17.3913	0	3.33333	6.66667	FALSE
330	Otu00460,Otu00586,Otu00624	Otu00512	0.0724638	1	0.0724638	5.11111	10	Hyphomicrobium(74),Planctomycetaceae_unclassified(100),Rhodospirillaceae_unclassified(99)	Rhodopseudomonas(75)	3	1	4	0	1	1	7.89474	5.88235	17.3913	0	3.33333	6.66667	FALSE
331	Otu00499,Otu00560,Otu00586	Otu00523	0.0724638	1	0.0724638	5.11111	10	Gp2_unclassified(100),Gp1_unclassified(100),Planctomycetaceae_unclassified(100)	Gp16_unclassified(100)	4	0	4	0	1	1	10.5263	0	17.3913	0	3.33333	6.66667	FALSE
332	Otu00499,Otu00560,Otu00586	Otu00512	0.0724638	1	0.0724638	5.11111	10	Gp2_unclassified(100),Gp1_unclassified(100),Planctomycetaceae_unclassified(100)	Rhodopseudomonas(75)	4	0	4	0	1	1	10.5263	0	17.3913	0	3.33333	6.66667	FALSE
333	Otu00523,Otu00560,Otu00586	Otu00512	0.0724638	1	0.0724638	5.11111	10	Gp16_unclassified(100),Gp1_unclassified(100),Planctomycetaceae_unclassified(100)	Rhodopseudomonas(75)	4	0	4	0	1	1	10.5263	0	17.3913	0	3.33333	6.66667	FALSE
334	Otu00499,Otu00541,Otu00586	Otu00523	0.0724638	1	0.0724638	5.11111	10	Gp2_unclassified(100),Betaproteobacteria_unclassified(99),Planctomycetaceae_unclassified(100)	Gp16_unclassified(100)	3	1	3	1	1	1	7.89474	5.88235	13.0435	6.66667	3.33333	6.66667	FALSE
335	Otu00499,Otu00535,Otu00586	Otu00523	0.0797101	1	0.0797101	5.11111	11	Gp2_unclassified(100),Gp7_unclassified(100),Planctomycetaceae_unclassified(100)	Gp16_unclassified(100)	3	1	4	1	1	1	7.89474	5.88235	17.3913	6.66667	3.33333	6.66667	FALSE
336	Otu00488,Otu00499,Otu00586	Otu00523	0.0724638	1	0.0724638	5.11111	10	Planctomycetaceae_unclassified(90),Gp2_unclassified(100),Planctomycetaceae_unclassified(100)	Gp16_unclassified(100)	4	0	3	1	1	1	10.5263	0	13.0435	6.66667	3.33333	6.66667	FALSE
337	Otu00443,Otu00499,Otu00586	Otu00523	0.0797101	1	0.0797101	5.11111	11	Chitinophagaceae_unclassified(100),Gp2_unclassified(100),Planctomycetaceae_unclassified(100)	Gp16_unclassified(100)	3	1	4	1	1	1	7.89474	5.88235	17.3913	6.66667	3.33333	6.66667	FALSE
338	Otu00499,Otu00599,Otu00607	Otu00460	0.0724638	1	0.0724638	5.11111	10	Gp2_unclassified(100),Planctomycetaceae_unclassified(100),Gaiella(100)	Hyphomicrobium(74)	3	2	2	1	1	1	7.89474	11.7647	8.69565	6.66667	3.33333	6.66667	FALSE
339	Otu00443,Otu00599,Otu00607	Otu00460	0.0724638	1	0.0724638	5.11111	10	Chitinophagaceae_unclassified(100),Planctomycetaceae_unclassified(100),Gaiella(100)	Hyphomicrobium(74)	3	2	2	1	1	1	7.89474	11.7647	8.69565	6.66667	3.33333	6.66667	FALSE
340	Otu00493,Otu00499,Otu00607	Otu00460	0.0724638	1	0.0724638	5.11111	10	Devosia(89),Gp2_unclassified(100),Gaiella(100)	Hyphomicrobium(74)	3	2	2	1	1	1	7.89474	11.7647	8.69565	6.66667	3.33333	6.66667	FALSE
341	Otu00443,Otu00493,Otu00607	Otu00460	0.0724638	1	0.0724638	5.11111	10	Chitinophagaceae_unclassified(100),Devosia(89),Gaiella(100)	Hyphomicrobium(74)	3	2	2	1	1	1	7.89474	11.7647	8.69565	6.66667	3.33333	6.66667	FALSE
342	Otu00443,Otu00541,Otu00607	Otu00460	0.0724638	1	0.0724638	5.11111	10	Chitinophagaceae_unclassified(100),Betaproteobacteria_unclassified(99),Gaiella(100)	Hyphomicrobium(74)	4	1	2	1	1	1	10.5263	5.88235	8.69565	6.66667	3.33333	6.66667	FALSE
343	Otu00499,Otu00535,Otu00607	Otu00523	0.0724638	1	0.0724638	5.11111	10	Gp2_unclassified(100),Gp7_unclassified(100),Gaiella(100)	Gp16_unclassified(100)	2	1	4	1	1	1	5.26316	5.88235	17.3913	6.66667	3.33333	6.66667	FALSE
344	Otu00443,Otu00535,Otu00607	Otu00460	0.0724638	1	0.0724638	5.11111	10	Chitinophagaceae_unclassified(100),Gp7_unclassified(100),Gaiella(100)	Hyphomicrobium(74)	3	1	3	1	1	1	7.89474	5.88235	13.0435	6.66667	3.33333	6.66667	FALSE
345	Otu00443,Otu00578,Otu00607	Otu00460	0.0724638	1	0.0724638	5.11111	10	Chitinophagaceae_unclassified(100),Reyranella_unclassified(100),Gaiella(100)	Hyphomicrobium(74)	4	2	3	0	1	0	10.5263	11.7647	13.0435	0	3.33333	0	FALSE
346	Otu00443,Otu00462,Otu00607	Otu00460	0.0724638	1	0.0724638	5.11111	10	Chitinophagaceae_unclassified(100),Rhizobiales_unclassified(81),Gaiella(100)	Hyphomicrobium(74)	4	2	2	1	1	0	10.5263	11.7647	8.69565	6.66667	3.33333	0	FALSE
347	Otu00443,Otu00488,Otu00607	Otu00460	0.0724638	1	0.0724638	5.11111	10	Chitinophagaceae_unclassified(100),Planctomycetaceae_unclassified(90),Gaiella(100)	Hyphomicrobium(74)	4	1	2	1	1	1	10.5263	5.88235	8.69565	6.66667	3.33333	6.66667	FALSE
348	Otu00443,Otu00499,Otu00607	Otu00460	0.0797101	1	0.0797101	5.11111	11	Chitinophagaceae_unclassified(100),Gp2_unclassified(100),Gaiella(100)	Hyphomicrobium(74)	3	2	3	1	1	1	7.89474	11.7647	13.0435	6.66667	3.33333	6.66667	FALSE
349	Otu00499,Otu00556,Otu00599	Otu00460	0.0724638	1	0.0724638	5.11111	10	Gp2_unclassified(100),Aquisphaera(72),Planctomycetaceae_unclassified(100)	Hyphomicrobium(74)	3	2	3	1	1	0	7.89474	11.7647	13.0435	6.66667	3.33333	0	FALSE
350	Otu00541,Otu00589,Otu00599	Otu00460	0.0724638	1	0.0724638	5.11111	10	Betaproteobacteria_unclassified(99),Proteobacteria_unclassified(89),Planctomycetaceae_unclassified(100)	Hyphomicrobium(74)	3	0	4	1	1	1	7.89474	0	17.3913	6.66667	3.33333	6.66667	FALSE
351	Otu00499,Otu00535,Otu00589	Otu00523	0.0724638	1	0.0724638	5.11111	10	Gp2_unclassified(100),Gp7_unclassified(100),Proteobacteria_unclassified(89)	Gp16_unclassified(100)	3	0	4	1	1	1	7.89474	0	17.3913	6.66667	3.33333	6.66667	FALSE
352	Otu00462,Otu00579,Otu00601	Otu00460	0.0724638	1	0.0724638	5.11111	10	Rhizobiales_unclassified(81),Gammaproteobacteria_unclassified(87),Thermomonosporaceae_unclassified(69)	Hyphomicrobium(74)	3	4	2	0	1	0	7.89474	23.5294	8.69565	0	3.33333	0	FALSE
353	Otu00460,Otu00599,Otu00624	Otu00512	0.0724638	1	0.0724638	5.11111	10	Hyphomicrobium(74),Planctomycetaceae_unclassified(100),Rhodospirillaceae_unclassified(99)	Rhodopseudomonas(75)	2	2	4	0	1	1	5.26316	11.7647	17.3913	0	3.33333	6.66667	FALSE
354	Otu00493,Otu00499,Otu00599	Otu00460	0.0724638	1	0.0724638	5.11111	10	Devosia(89),Gp2_unclassified(100),Planctomycetaceae_unclassified(100)	Hyphomicrobium(74)	3	3	1	1	1	1	7.89474	17.6471	4.34783	6.66667	3.33333	6.66667	FALSE
355	Otu00535,Otu00541,Otu00599	Otu00523	0.0724638	1	0.0724638	5.11111	10	Gp7_unclassified(100),Betaproteobacteria_unclassified(99),Planctomycetaceae_unclassified(100)	Gp16_unclassified(100)	2	1	4	1	1	1	5.26316	5.88235	17.3913	6.66667	3.33333	6.66667	FALSE
356	Otu00535,Otu00541,Otu00599	Otu00460	0.0724638	1	0.0724638	5.11111	10	Gp7_unclassified(100),Betaproteobacteria_unclassified(99),Planctomycetaceae_unclassified(100)	Hyphomicrobium(74)	2	1	4	1	1	1	5.26316	5.88235	17.3913	6.66667	3.33333	6.66667	FALSE
357	Otu00499,Otu00541,Otu00599	Otu00460	0.0724638	1	0.0724638	5.11111	10	Gp2_unclassified(100),Betaproteobacteria_unclassified(99),Planctomycetaceae_unclassified(100)	Hyphomicrobium(74)	3	1	3	1	1	1	7.89474	5.88235	13.0435	6.66667	3.33333	6.66667	FALSE
358	Otu00443,Otu00541,Otu00599	Otu00460	0.0724638	1	0.0724638	5.11111	10	Chitinophagaceae_unclassified(100),Betaproteobacteria_unclassified(99),Planctomycetaceae_unclassified(100)	Hyphomicrobium(74)	3	1	3	1	1	1	7.89474	5.88235	13.0435	6.66667	3.33333	6.66667	FALSE
359	Otu00523,Otu00541,Otu00599	Otu00460	0.0724638	1	0.0724638	5.11111	10	Gp16_unclassified(100),Betaproteobacteria_unclassified(99),Planctomycetaceae_unclassified(100)	Hyphomicrobium(74)	2	1	4	1	1	1	5.26316	5.88235	17.3913	6.66667	3.33333	6.66667	FALSE
360	Otu00499,Otu00535,Otu00599	Otu00460	0.0724638	1	0.0724638	5.11111	10	Gp2_unclassified(100),Gp7_unclassified(100),Planctomycetaceae_unclassified(100)	Hyphomicrobium(74)	2	2	3	1	1	1	5.26316	11.7647	13.0435	6.66667	3.33333	6.66667	FALSE
361	Otu00523,Otu00535,Otu00599	Otu00460	0.0724638	1	0.0724638	5.11111	10	Gp16_unclassified(100),Gp7_unclassified(100),Planctomycetaceae_unclassified(100)	Hyphomicrobium(74)	2	1	4	1	1	1	5.26316	5.88235	17.3913	6.66667	3.33333	6.66667	FALSE
362	Otu00462,Otu00499,Otu00599	Otu00460	0.0724638	1	0.0724638	5.11111	10	Rhizobiales_unclassified(81),Gp2_unclassified(100),Planctomycetaceae_unclassified(100)	Hyphomicrobium(74)	3	3	2	1	1	0	7.89474	17.6471	8.69565	6.66667	3.33333	0	FALSE
363	Otu00443,Otu00462,Otu00599	Otu00460	0.0724638	1	0.0724638	5.11111	10	Chitinophagaceae_unclassified(100),Rhizobiales_unclassified(81),Planctomycetaceae_unclassified(100)	Hyphomicrobium(74)	3	3	2	1	1	0	7.89474	17.6471	8.69565	6.66667	3.33333	0	FALSE
364	Otu00462,Otu00471,Otu00599	Otu00460	0.0724638	1	0.0724638	5.11111	10	Rhizobiales_unclassified(81),Acetobacteraceae_unclassified(100),Planctomycetaceae_unclassified(100)	Hyphomicrobium(74)	3	4	2	0	1	0	7.89474	23.5294	8.69565	0	3.33333	0	FALSE
365	Otu00488,Otu00499,Otu00599	Otu00460	0.0724638	1	0.0724638	5.11111	10	Planctomycetaceae_unclassified(90),Gp2_unclassified(100),Planctomycetaceae_unclassified(100)	Hyphomicrobium(74)	3	1	3	1	1	1	7.89474	5.88235	13.0435	6.66667	3.33333	6.66667	FALSE
366	Otu00443,Otu00488,Otu00599	Otu00460	0.0797101	1	0.0797101	5.11111	11	Chitinophagaceae_unclassified(100),Planctomycetaceae_unclassified(90),Planctomycetaceae_unclassified(100)	Hyphomicrobium(74)	3	2	3	1	1	1	7.89474	11.7647	13.0435	6.66667	3.33333	6.66667	FALSE
367	Otu00471,Otu00488,Otu00599	Otu00460	0.0724638	1	0.0724638	5.11111	10	Acetobacteraceae_unclassified(100),Planctomycetaceae_unclassified(90),Planctomycetaceae_unclassified(100)	Hyphomicrobium(74)	3	2	3	0	1	1	7.89474	11.7647	13.0435	0	3.33333	6.66667	FALSE
368	Otu00443,Otu00499,Otu00599	Otu00460	0.0797101	1	0.0797101	5.11111	11	Chitinophagaceae_unclassified(100),Gp2_unclassified(100),Planctomycetaceae_unclassified(100)	Hyphomicrobium(74)	3	2	3	1	1	1	7.89474	11.7647	13.0435	6.66667	3.33333	6.66667	FALSE
369	Otu00471,Otu00499,Otu00599	Otu00460	0.0797101	1	0.0797101	5.11111	11	Acetobacteraceae_unclassified(100),Gp2_unclassified(100),Planctomycetaceae_unclassified(100)	Hyphomicrobium(74)	3	3	3	0	1	1	7.89474	17.6471	13.0435	0	3.33333	6.66667	FALSE
370	Otu00443,Otu00471,Otu00599	Otu00460	0.0797101	1	0.0797101	5.11111	11	Chitinophagaceae_unclassified(100),Acetobacteraceae_unclassified(100),Planctomycetaceae_unclassified(100)	Hyphomicrobium(74)	3	3	3	0	1	1	7.89474	17.6471	13.0435	0	3.33333	6.66667	FALSE
371	Otu00427,Otu00493,Otu00624	Otu00512	0.0724638	1	0.0724638	5.11111	10	Rhizobacter(55),Devosia(89),Rhodospirillaceae_unclassified(99)	Rhodopseudomonas(75)	4	1	3	0	1	1	10.5263	5.88235	13.0435	0	3.33333	6.66667	FALSE
372	Otu00493,Otu00523,Otu00624	Otu00512	0.0724638	1	0.0724638	5.11111	10	Devosia(89),Gp16_unclassified(100),Rhodospirillaceae_unclassified(99)	Rhodopseudomonas(75)	4	1	3	0	1	1	10.5263	5.88235	13.0435	0	3.33333	6.66667	FALSE
373	Otu00523,Otu00535,Otu00624	Otu00512	0.0797101	1	0.0797101	5.11111	11	Gp16_unclassified(100),Gp7_unclassified(100),Rhodospirillaceae_unclassified(99)	Rhodopseudomonas(75)	3	1	5	0	1	1	7.89474	5.88235	21.7391	0	3.33333	6.66667	FALSE
374	Otu00460,Otu00535,Otu00624	Otu00512	0.0724638	1	0.0724638	5.11111	10	Hyphomicrobium(74),Gp7_unclassified(100),Rhodospirillaceae_unclassified(99)	Rhodopseudomonas(75)	2	1	5	0	1	1	5.26316	5.88235	21.7391	0	3.33333	6.66667	FALSE
375	Otu00531,Otu00578,Otu00624	Otu00512	0.0724638	1	0.0724638	5.11111	10	Rhizobiales_unclassified(99),Reyranella_unclassified(100),Rhodospirillaceae_unclassified(99)	Rhodopseudomonas(75)	4	2	3	0	1	0	10.5263	11.7647	13.0435	0	3.33333	0	FALSE
376	Otu00523,Otu00531,Otu00624	Otu00512	0.0724638	1	0.0724638	5.11111	10	Gp16_unclassified(100),Rhizobiales_unclassified(99),Rhodospirillaceae_unclassified(99)	Rhodopseudomonas(75)	4	1	4	0	1	0	10.5263	5.88235	17.3913	0	3.33333	0	FALSE
377	Otu00371,Otu00460,Otu00624	Otu00512	0.0724638	1	0.0724638	5.11111	10	Chlamydiales_unclassified(100),Hyphomicrobium(74),Rhodospirillaceae_unclassified(99)	Rhodopseudomonas(75)	2	2	5	0	0	1	5.26316	11.7647	21.7391	0	0	6.66667	FALSE
378	Otu00443,Otu00499,Otu00624	Otu00460	0.0724638	1	0.0724638	5.11111	10	Chitinophagaceae_unclassified(100),Gp2_unclassified(100),Rhodospirillaceae_unclassified(99)	Hyphomicrobium(74)	2	2	4	0	1	1	5.26316	11.7647	17.3913	0	3.33333	6.66667	FALSE
379	Otu00443,Otu00499,Otu00624	Otu00512	0.0724638	1	0.0724638	5.11111	10	Chitinophagaceae_unclassified(100),Gp2_unclassified(100),Rhodospirillaceae_unclassified(99)	Rhodopseudomonas(75)	2	2	4	0	1	1	5.26316	11.7647	17.3913	0	3.33333	6.66667	FALSE
380	Otu00499,Otu00523,Otu00624	Otu00460	0.0724638	1	0.0724638	5.11111	10	Gp2_unclassified(100),Gp16_unclassified(100),Rhodospirillaceae_unclassified(99)	Hyphomicrobium(74)	3	1	4	0	1	1	7.89474	5.88235	17.3913	0	3.33333	6.66667	FALSE
381	Otu00499,Otu00523,Otu00624	Otu00512	0.0724638	1	0.0724638	5.11111	10	Gp2_unclassified(100),Gp16_unclassified(100),Rhodospirillaceae_unclassified(99)	Rhodopseudomonas(75)	3	1	4	0	1	1	7.89474	5.88235	17.3913	0	3.33333	6.66667	FALSE
382	Otu00460,Otu00499,Otu00624	Otu00512	0.0797101	1	0.0797101	5.11111	11	Hyphomicrobium(74),Gp2_unclassified(100),Rhodospirillaceae_unclassified(99)	Rhodopseudomonas(75)	3	2	4	0	1	1	7.89474	11.7647	17.3913	0	3.33333	6.66667	FALSE
383	Otu00427,Otu00523,Otu00624	Otu00512	0.0797101	1	0.0797101	5.11111	11	Rhizobacter(55),Gp16_unclassified(100),Rhodospirillaceae_unclassified(99)	Rhodopseudomonas(75)	5	0	4	0	1	1	13.1579	0	17.3913	0	3.33333	6.66667	FALSE
384	Otu00427,Otu00460,Otu00624	Otu00512	0.0724638	1	0.0724638	5.11111	10	Rhizobacter(55),Hyphomicrobium(74),Rhodospirillaceae_unclassified(99)	Rhodopseudomonas(75)	3	1	4	0	1	1	7.89474	5.88235	17.3913	0	3.33333	6.66667	FALSE
385	Otu00443,Otu00460,Otu00624	Otu00512	0.0724638	1	0.0724638	5.11111	10	Chitinophagaceae_unclassified(100),Hyphomicrobium(74),Rhodospirillaceae_unclassified(99)	Rhodopseudomonas(75)	2	2	4	0	1	1	5.26316	11.7647	17.3913	0	3.33333	6.66667	FALSE
386	Otu00471,Otu00523,Otu00624	Otu00512	0.0724638	1	0.0724638	5.11111	10	Acetobacteraceae_unclassified(100),Gp16_unclassified(100),Rhodospirillaceae_unclassified(99)	Rhodopseudomonas(75)	4	1	3	0	1	1	10.5263	5.88235	13.0435	0	3.33333	6.66667	FALSE
387	Otu00460,Otu00471,Otu00624	Otu00512	0.0724638	1	0.0724638	5.11111	10	Hyphomicrobium(74),Acetobacteraceae_unclassified(100),Rhodospirillaceae_unclassified(99)	Rhodopseudomonas(75)	3	2	3	0	1	1	7.89474	11.7647	13.0435	0	3.33333	6.66667	FALSE
388	Otu00460,Otu00523,Otu00624	Otu00512	0.0797101	1	0.0797101	5.11111	11	Hyphomicrobium(74),Gp16_unclassified(100),Rhodospirillaceae_unclassified(99)	Rhodopseudomonas(75)	3	1	5	0	1	1	7.89474	5.88235	21.7391	0	3.33333	6.66667	FALSE
389	Otu00488,Otu00523,Otu00560	Otu00512	0.0724638	1	0.0724638	5.11111	10	Planctomycetaceae_unclassified(90),Gp16_unclassified(100),Gp1_unclassified(100)	Rhodopseudomonas(75)	4	0	3	0	1	2	10.5263	0	13.0435	0	3.33333	13.3333	FALSE
390	Otu00443,Otu00523,Otu00560	Otu00512	0.0724638	1	0.0724638	5.11111	10	Chitinophagaceae_unclassified(100),Gp16_unclassified(100),Gp1_unclassified(100)	Rhodopseudomonas(75)	3	0	4	0	1	2	7.89474	0	17.3913	0	3.33333	13.3333	FALSE
391	Otu00371,Otu00460,Otu00554	Otu00512	0.0724638	1	0.0724638	5.11111	10	Chlamydiales_unclassified(100),Hyphomicrobium(74),Rhodospirillales_unclassified(100)	Rhodopseudomonas(75)	2	2	5	0	0	1	5.26316	11.7647	21.7391	0	0	6.66667	FALSE
392	Otu00443,Otu00488,Otu00554	Otu00460	0.0724638	1	0.0724638	5.11111	10	Chitinophagaceae_unclassified(100),Planctomycetaceae_unclassified(90),Rhodospirillales_unclassified(100)	Hyphomicrobium(74)	3	3	3	0	0	1	7.89474	17.6471	13.0435	0	0	6.66667	FALSE
393	Otu00443,Otu00471,Otu00554	Otu00460	0.0724638	1	0.0724638	5.11111	10	Chitinophagaceae_unclassified(100),Acetobacteraceae_unclassified(100),Rhodospirillales_unclassified(100)	Hyphomicrobium(74)	2	4	3	0	0	1	5.26316	23.5294	13.0435	0	0	6.66667	FALSE
394	Otu00443,Otu00493,Otu00499	Otu00460	0.0724638	1	0.0724638	5.11111	10	Chitinophagaceae_unclassified(100),Devosia(89),Gp2_unclassified(100)	Hyphomicrobium(74)	3	2	2	1	1	1	7.89474	11.7647	8.69565	6.66667	3.33333	6.66667	FALSE
395	Otu00462,Otu00488,Otu00601	Otu00460	0.0724638	1	0.0724638	5.11111	10	Rhizobiales_unclassified(81),Planctomycetaceae_unclassified(90),Thermomonosporaceae_unclassified(69)	Hyphomicrobium(74)	4	3	2	0	1	0	10.5263	17.6471	8.69565	0	3.33333	0	FALSE
396	Otu00443,Otu00462,Otu00601	Otu00460	0.0797101	1	0.0797101	5.11111	11	Chitinophagaceae_unclassified(100),Rhizobiales_unclassified(81),Thermomonosporaceae_unclassified(69)	Hyphomicrobium(74)	3	4	3	0	1	0	7.89474	23.5294	13.0435	0	3.33333	0	FALSE
397	Otu00443,Otu00499,Otu00601	Otu00460	0.0724638	1	0.0724638	5.11111	10	Chitinophagaceae_unclassified(100),Gp2_unclassified(100),Thermomonosporaceae_unclassified(69)	Hyphomicrobium(74)	3	3	3	0	1	0	7.89474	17.6471	13.0435	0	3.33333	0	FALSE
398	Otu00499,Otu00535,Otu00541	Otu00523	0.0869565	1	0.0869565	5.11111	12	Gp2_unclassified(100),Gp7_unclassified(100),Betaproteobacteria_unclassified(99)	Gp16_unclassified(100)	3	1	4	2	1	1	7.89474	5.88235	17.3913	13.3333	3.33333	6.66667	FALSE
399	Otu00487,Otu00531,Otu00535	Otu00523	0.0724638	1	0.0724638	5.11111	10	Gp1_unclassified(100),Rhizobiales_unclassified(99),Gp7_unclassified(100)	Gp16_unclassified(100)	2	1	5	1	1	0	5.26316	5.88235	21.7391	6.66667	3.33333	0	FALSE
400	Otu00427,Otu00523,Otu00535	Otu00512	0.0724638	1	0.0724638	5.11111	10	Rhizobacter(55),Gp16_unclassified(100),Gp7_unclassified(100)	Rhodopseudomonas(75)	4	0	4	0	1	1	10.5263	0	17.3913	0	3.33333	6.66667	FALSE
401	Otu00443,Otu00460,Otu00531	Otu00512	0.0724638	1	0.0724638	5.11111	10	Chitinophagaceae_unclassified(100),Hyphomicrobium(74),Rhizobiales_unclassified(99)	Rhodopseudomonas(75)	3	2	4	0	1	0	7.89474	11.7647	17.3913	0	3.33333	0	FALSE
402	Otu00371,Otu00443,Otu00460	Otu00512	0.0797101	1	0.0797101	5.11111	11	Chlamydiales_unclassified(100),Chitinophagaceae_unclassified(100),Hyphomicrobium(74)	Rhodopseudomonas(75)	4	2	4	0	0	1	10.5263	11.7647	17.3913	0	0	6.66667	FALSE
403	Otu00371,Otu00460,Otu00523	Otu00512	0.0724638	1	0.0724638	5.11111	10	Chlamydiales_unclassified(100),Hyphomicrobium(74),Gp16_unclassified(100)	Rhodopseudomonas(75)	2	1	6	0	0	1	5.26316	5.88235	26.087	0	0	6.66667	FALSE
404	Otu00462,Otu00471,Otu00488	Otu00460	0.0724638	1	0.0724638	5.11111	10	Rhizobiales_unclassified(81),Acetobacteraceae_unclassified(100),Planctomycetaceae_unclassified(90)	Hyphomicrobium(74)	4	3	2	0	1	0	10.5263	17.6471	8.69565	0	3.33333	0	FALSE
405	Otu00443,Otu00462,Otu00471	Otu00460	0.0724638	1	0.0724638	5.11111	10	Chitinophagaceae_unclassified(100),Rhizobiales_unclassified(81),Acetobacteraceae_unclassified(100)	Hyphomicrobium(74)	3	4	2	0	1	0	7.89474	23.5294	8.69565	0	3.33333	0	FALSE
406	Otu00471,Otu00488,Otu00499	Otu00460	0.0797101	1	0.0797101	5.11111	11	Acetobacteraceae_unclassified(100),Planctomycetaceae_unclassified(90),Gp2_unclassified(100)	Hyphomicrobium(74)	4	2	3	0	1	1	10.5263	11.7647	13.0435	0	3.33333	6.66667	FALSE
407	Otu00443,Otu00471,Otu00499	Otu00460	0.0797101	1	0.0797101	5.11111	11	Chitinophagaceae_unclassified(100),Acetobacteraceae_unclassified(100),Gp2_unclassified(100)	Hyphomicrobium(74)	3	3	3	0	1	1	7.89474	17.6471	13.0435	0	3.33333	6.66667	FALSE
408	Otu00427,Otu00443,Otu00460	Otu00512	0.0724638	1	0.0724638	5.11111	10	Rhizobacter(55),Chitinophagaceae_unclassified(100),Hyphomicrobium(74)	Rhodopseudomonas(75)	4	1	3	0	1	1	10.5263	5.88235	13.0435	0	3.33333	6.66667	FALSE
409	Otu00427,Otu00460,Otu00523	Otu00512	0.0797101	1	0.0797101	5.11111	11	Rhizobacter(55),Hyphomicrobium(74),Gp16_unclassified(100)	Rhodopseudomonas(75)	4	0	5	0	1	1	10.5263	0	21.7391	0	3.33333	6.66667	FALSE
410	Otu00460,Otu00471,Otu00523	Otu00512	0.0724638	1	0.0724638	5.11111	10	Hyphomicrobium(74),Acetobacteraceae_unclassified(100),Gp16_unclassified(100)	Rhodopseudomonas(75)	4	1	3	0	1	1	10.5263	5.88235	13.0435	0	3.33333	6.66667	FALSE
411	Otu00711	Otu00363	0.0797101	0.846154	0.0942029	5.07692	11	Aeromicrobium(100)	Mogibacterium(100)	2	1	2	0	4	2	5.26316	5.88235	8.69565	0	13.3333	13.3333	FALSE
412	Otu00587	Otu00607	0.0724638	0.625	0.115942	5.07353	10	Betaproteobacteria_unclassified(100)	Gaiella(100)	3	1	3	1	1	1	7.89474	5.88235	13.0435	6.66667	3.33333	6.66667	FALSE
413	Otu00315,Otu00530	Otu00477	0.0797101	0.916667	0.0869565	5.06	11	Bacteria_unclassified(100),Porphyromonas(100)	Ruminococcaceae_unclassified(98)	3	1	0	1	0	6	7.89474	5.88235	0	6.66667	0	40	FALSE
414	Otu00533,Otu00552	Otu00477	0.0797101	0.916667	0.0869565	5.06	11	Peptoniphilaceae_unclassified(100),Firmicutes_unclassified(93)	Ruminococcaceae_unclassified(98)	1	0	0	5	3	2	2.63158	0	0	33.3333	10	13.3333	TRUE
415	Otu00264,Otu00377	Otu00156	0.0797101	0.916667	0.0869565	5.06	11	Tissierella(100),Desulfovibrio(100)	Treponema(100)	2	0	0	1	4	4	5.26316	0	0	6.66667	13.3333	26.6667	TRUE
416	Otu00554,Otu00579	Otu00462	0.0797101	0.916667	0.0869565	5.06	11	Rhodospirillales_unclassified(100),Gammaproteobacteria_unclassified(87)	Rhizobiales_unclassified(81)	4	4	3	0	0	0	10.5263	23.5294	13.0435	0	0	0	FALSE
417	Otu00487,Otu00579	Otu00462	0.0797101	0.916667	0.0869565	5.06	11	Gp1_unclassified(100),Gammaproteobacteria_unclassified(87)	Rhizobiales_unclassified(81)	5	2	2	1	1	0	13.1579	11.7647	8.69565	6.66667	3.33333	0	FALSE
418	Otu00528,Otu00554	Otu00462	0.0797101	0.916667	0.0869565	5.06	11	Conexibacter(96),Rhodospirillales_unclassified(100)	Rhizobiales_unclassified(81)	3	4	4	0	0	0	7.89474	23.5294	17.3913	0	0	0	FALSE
419	Otu00369,Otu00425	Otu00371	0.0797101	0.916667	0.0869565	5.06	11	Luteococcus(100),Diplorickettsia(100)	Chlamydiales_unclassified(100)	4	3	3	0	0	1	10.5263	17.6471	13.0435	0	0	6.66667	FALSE
420	Otu00541,Otu00547	Otu00535	0.0797101	0.733333	0.108696	5.06	11	Betaproteobacteria_unclassified(99),Verrucomicrobia_unclassified(99)	Gp7_unclassified(100)	4	1	4	0	1	1	10.5263	5.88235	17.3913	0	3.33333	6.66667	FALSE
421	Otu00408	Otu00232	0.0724638	0.909091	0.0797101	5.01818	10	Porphyromonas(99)	Porphyromonas(98)	3	2	1	0	2	2	7.89474	11.7647	4.34783	0	6.66667	13.3333	FALSE
422	Otu00788	Otu00462	0.0724638	0.909091	0.0797101	5.01818	10	Gp2_unclassified(100)	Rhizobiales_unclassified(81)	4	2	4	0	0	0	10.5263	11.7647	17.3913	0	0	0	FALSE
423	Otu00685	Otu00462	0.0724638	0.909091	0.0797101	5.01818	10	Spartobacteria_unclassified(100)	Rhizobiales_unclassified(81)	3	2	4	0	1	0	7.89474	11.7647	17.3913	0	3.33333	0	FALSE
424	Otu00264,Otu00474	Otu00156	0.0724638	0.909091	0.0797101	5.01818	10	Tissierella(100),Treponema(100)	Treponema(100)	1	1	0	1	5	2	2.63158	5.88235	0	6.66667	16.6667	13.3333	TRUE
425	Otu00485,Otu00533	Otu00477	0.0724638	0.909091	0.0797101	5.01818	10	Eubacterium(85),Peptoniphilaceae_unclassified(100)	Ruminococcaceae_unclassified(98)	1	1	0	4	2	2	2.63158	5.88235	0	26.6667	6.66667	13.3333	TRUE
426	Otu00257,Otu00264	Otu00156	0.0724638	0.909091	0.0797101	5.01818	10	Treponema(100),Tissierella(100)	Treponema(100)	1	1	0	1	4	3	2.63158	5.88235	0	6.66667	13.3333	20	TRUE
427	Otu00556,Otu00599	Otu00462	0.0724638	0.909091	0.0797101	5.01818	10	Aquisphaera(72),Planctomycetaceae_unclassified(100)	Rhizobiales_unclassified(81)	4	2	2	1	1	0	10.5263	11.7647	8.69565	6.66667	3.33333	0	FALSE
428	Otu00487,Otu00528	Otu00462	0.0724638	0.909091	0.0797101	5.01818	10	Gp1_unclassified(100),Conexibacter(96)	Rhizobiales_unclassified(81)	3	3	4	0	0	0	7.89474	17.6471	17.3913	0	0	0	FALSE
429	Otu00425,Otu00601	Otu00462	0.0724638	0.909091	0.0797101	5.01818	10	Diplorickettsia(100),Thermomonosporaceae_unclassified(69)	Rhizobiales_unclassified(81)	3	3	3	0	1	0	7.89474	17.6471	13.0435	0	3.33333	0	FALSE
430	Otu00531,Otu00601	Otu00462	0.0724638	0.909091	0.0797101	5.01818	10	Rhizobiales_unclassified(99),Thermomonosporaceae_unclassified(69)	Rhizobiales_unclassified(81)	2	3	4	0	1	0	5.26316	17.6471	17.3913	0	3.33333	0	FALSE
431	Otu00487,Otu00528,Otu00554	Otu00462	0.0724638	0.909091	0.0797101	5.01818	10	Gp1_unclassified(100),Conexibacter(96),Rhodospirillales_unclassified(100)	Rhizobiales_unclassified(81)	3	3	4	0	0	0	7.89474	17.6471	17.3913	0	0	0	FALSE
432	Otu00454	Otu00128	0.0724638	0.833333	0.0869565	5	10	Bacteria_unclassified(99)	Clostridiales_unclassified(100)	1	1	2	4	1	1	2.63158	5.88235	8.69565	26.6667	3.33333	6.66667	FALSE
433	Otu00578,Otu00609	Otu00487	0.0724638	0.833333	0.0869565	5	10	Reyranella_unclassified(100),Candidatus_Solibacter_unclassified(100)	Gp1_unclassified(100)	4	1	3	1	1	0	10.5263	5.88235	13.0435	6.66667	3.33333	0	FALSE
434	Otu00578,Otu00579	Otu00487	0.0724638	0.833333	0.0869565	5	10	Reyranella_unclassified(100),Gammaproteobacteria_unclassified(87)	Gp1_unclassified(100)	4	1	2	1	2	0	10.5263	5.88235	8.69565	6.66667	6.66667	0	TRUE
435	Otu00535,Otu00560	Otu00487	0.0724638	0.833333	0.0869565	5	10	Gp7_unclassified(100),Gp1_unclassified(100)	Gp1_unclassified(100)	3	1	5	0	1	0	7.89474	5.88235	21.7391	0	3.33333	0	FALSE
436	Otu00617	Otu00348	0.0797101	0.6875	0.115942	4.99342	11	Gallicola(80)	Bacteria_unclassified(79)	2	0	3	3	3	0	5.26316	0	13.0435	20	10	0	FALSE
437	Otu00672	Otu00499	0.0942029	0.866667	0.108696	4.98333	13	Aquicella(100)	Gp2_unclassified(100)	4	2	6	0	1	0	10.5263	11.7647	26.087	0	3.33333	0	FALSE
438	Otu00672	Otu00471	0.0942029	0.866667	0.108696	4.98333	13	Aquicella(100)	Acetobacteraceae_unclassified(100)	4	2	6	0	1	0	10.5263	11.7647	26.087	0	3.33333	0	FALSE
439	Otu00586	Otu00589	0.0797101	0.647059	0.123188	4.96078	11	Planctomycetaceae_unclassified(100)	Proteobacteria_unclassified(89)	4	1	3	1	1	1	10.5263	5.88235	13.0435	6.66667	3.33333	6.66667	FALSE
440	Otu00556	Otu00599	0.0797101	0.647059	0.123188	4.96078	11	Aquisphaera(72)	Planctomycetaceae_unclassified(100)	4	2	3	1	1	0	10.5263	11.7647	13.0435	6.66667	3.33333	0	FALSE
441	Otu00415,Otu00477	Otu00473	0.101449	0.933333	0.108696	4.95385	14	Bacteria_unclassified(100),Ruminococcaceae_unclassified(98)	Erysipelotrichaceae_unclassified(95)	2	1	0	4	4	3	5.26316	5.88235	0	26.6667	13.3333	20	FALSE
442	Otu00785	Otu00443	0.0724638	1	0.0724638	4.92857	10	Gp1_unclassified(100)	Chitinophagaceae_unclassified(100)	6	1	2	1	0	0	15.7895	5.88235	8.69565	6.66667	0	0	FALSE
443	Otu00708	Otu00531	0.0797101	0.785714	0.101449	4.92857	11	Acidobacteria_Gp1_unclassified(96)	Rhizobiales_unclassified(99)	1	3	6	0	0	1	2.63158	17.6471	26.087	0	0	6.66667	FALSE
444	Otu00587	Otu00578	0.0869565	0.75	0.115942	4.92857	12	Betaproteobacteria_unclassified(100)	Reyranella_unclassified(100)	6	1	2	1	2	0	15.7895	5.88235	8.69565	6.66667	6.66667	0	FALSE
445	Otu00609	Otu00535	0.0724638	0.714286	0.101449	4.92857	10	Candidatus_Solibacter_unclassified(100)	Gp7_unclassified(100)	3	1	4	1	1	0	7.89474	5.88235	17.3913	6.66667	3.33333	0	FALSE
446	Otu00128,Otu00454	Otu00157	0.0724638	1	0.0724638	4.92857	10	Clostridiales_unclassified(100),Bacteria_unclassified(99)	Clostridiales_unclassified(99)	1	1	2	4	1	1	2.63158	5.88235	8.69565	26.6667	3.33333	6.66667	FALSE
447	Otu00191,Otu00356	Otu00157	0.0724638	1	0.0724638	4.92857	10	Clostridiales_unclassified(100),Bacteria_unclassified(100)	Clostridiales_unclassified(99)	0	1	0	4	3	2	0	5.88235	0	26.6667	10	13.3333	FALSE
448	Otu00128,Otu00337	Otu00157	0.0724638	1	0.0724638	4.92857	10	Clostridiales_unclassified(100),Bacteria_unclassified(100)	Clostridiales_unclassified(99)	1	1	2	4	1	1	2.63158	5.88235	8.69565	26.6667	3.33333	6.66667	FALSE
449	Otu00599,Otu00753	Otu00443	0.0724638	1	0.0724638	4.92857	10	Planctomycetaceae_unclassified(100),Reyranella_unclassified(100)	Chitinophagaceae_unclassified(100)	3	2	3	1	1	0	7.89474	11.7647	13.0435	6.66667	3.33333	0	FALSE
450	Otu00488,Otu00753	Otu00443	0.0724638	1	0.0724638	4.92857	10	Planctomycetaceae_unclassified(90),Reyranella_unclassified(100)	Chitinophagaceae_unclassified(100)	3	1	4	1	1	0	7.89474	5.88235	17.3913	6.66667	3.33333	0	FALSE
451	Otu00128,Otu00419	Otu00157	0.0797101	1	0.0797101	4.92857	11	Clostridiales_unclassified(100),Firmicutes_unclassified(98)	Clostridiales_unclassified(99)	2	1	3	3	1	1	5.26316	5.88235	13.0435	20	3.33333	6.66667	FALSE
452	Otu00541,Otu00609	Otu00443	0.0724638	1	0.0724638	4.92857	10	Betaproteobacteria_unclassified(99),Candidatus_Solibacter_unclassified(100)	Chitinophagaceae_unclassified(100)	4	1	3	1	1	0	10.5263	5.88235	13.0435	6.66667	3.33333	0	FALSE
453	Otu00535,Otu00609	Otu00443	0.0724638	1	0.0724638	4.92857	10	Gp7_unclassified(100),Candidatus_Solibacter_unclassified(100)	Chitinophagaceae_unclassified(100)	3	1	4	1	1	0	7.89474	5.88235	17.3913	6.66667	3.33333	0	FALSE
454	Otu00462,Otu00609	Otu00443	0.0724638	1	0.0724638	4.92857	10	Rhizobiales_unclassified(81),Candidatus_Solibacter_unclassified(100)	Chitinophagaceae_unclassified(100)	4	1	3	1	1	0	10.5263	5.88235	13.0435	6.66667	3.33333	0	FALSE
455	Otu00499,Otu00609	Otu00443	0.0724638	1	0.0724638	4.92857	10	Gp2_unclassified(100),Candidatus_Solibacter_unclassified(100)	Chitinophagaceae_unclassified(100)	3	1	4	1	1	0	7.89474	5.88235	17.3913	6.66667	3.33333	0	FALSE
456	Otu00586,Otu00607	Otu00443	0.0724638	1	0.0724638	4.92857	10	Planctomycetaceae_unclassified(100),Gaiella(100)	Chitinophagaceae_unclassified(100)	3	1	3	1	1	1	7.89474	5.88235	13.0435	6.66667	3.33333	6.66667	FALSE
457	Otu00556,Otu00586	Otu00443	0.0724638	1	0.0724638	4.92857	10	Aquisphaera(72),Planctomycetaceae_unclassified(100)	Chitinophagaceae_unclassified(100)	4	1	3	1	1	0	10.5263	5.88235	13.0435	6.66667	3.33333	0	FALSE
458	Otu00541,Otu00586	Otu00443	0.0869565	1	0.0869565	4.92857	12	Betaproteobacteria_unclassified(99),Planctomycetaceae_unclassified(100)	Chitinophagaceae_unclassified(100)	4	1	3	1	2	1	10.5263	5.88235	13.0435	6.66667	6.66667	6.66667	FALSE
459	Otu00535,Otu00586	Otu00443	0.0869565	1	0.0869565	4.92857	12	Gp7_unclassified(100),Planctomycetaceae_unclassified(100)	Chitinophagaceae_unclassified(100)	4	1	4	1	1	1	10.5263	5.88235	17.3913	6.66667	3.33333	6.66667	FALSE
460	Otu00599,Otu00607	Otu00443	0.0724638	1	0.0724638	4.92857	10	Planctomycetaceae_unclassified(100),Gaiella(100)	Chitinophagaceae_unclassified(100)	3	2	2	1	1	1	7.89474	11.7647	8.69565	6.66667	3.33333	6.66667	FALSE
461	Otu00488,Otu00607	Otu00443	0.0724638	1	0.0724638	4.92857	10	Planctomycetaceae_unclassified(90),Gaiella(100)	Chitinophagaceae_unclassified(100)	4	1	2	1	1	1	10.5263	5.88235	8.69565	6.66667	3.33333	6.66667	FALSE
462	Otu00488,Otu00589	Otu00443	0.0869565	1	0.0869565	4.92857	12	Planctomycetaceae_unclassified(90),Proteobacteria_unclassified(89)	Chitinophagaceae_unclassified(100)	5	0	3	1	2	1	13.1579	0	13.0435	6.66667	6.66667	6.66667	FALSE
463	Otu00560,Otu00579	Otu00443	0.0724638	1	0.0724638	4.92857	10	Gp1_unclassified(100),Gammaproteobacteria_unclassified(87)	Chitinophagaceae_unclassified(100)	5	1	2	0	1	1	13.1579	5.88235	8.69565	0	3.33333	6.66667	FALSE
464	Otu00487,Otu00579	Otu00443	0.0869565	1	0.0869565	4.92857	12	Gp1_unclassified(100),Gammaproteobacteria_unclassified(87)	Chitinophagaceae_unclassified(100)	5	2	2	1	2	0	13.1579	11.7647	8.69565	6.66667	6.66667	0	FALSE
465	Otu00547,Otu00578	Otu00443	0.0724638	1	0.0724638	4.92857	10	Verrucomicrobia_unclassified(99),Reyranella_unclassified(100)	Chitinophagaceae_unclassified(100)	6	1	2	0	1	0	15.7895	5.88235	8.69565	0	3.33333	0	FALSE
466	Otu00541,Otu00578	Otu00443	0.0724638	1	0.0724638	4.92857	10	Betaproteobacteria_unclassified(99),Reyranella_unclassified(100)	Chitinophagaceae_unclassified(100)	5	1	2	1	1	0	13.1579	5.88235	8.69565	6.66667	3.33333	0	FALSE
467	Otu00488,Otu00535	Otu00443	0.0869565	1	0.0869565	4.92857	12	Planctomycetaceae_unclassified(90),Gp7_unclassified(100)	Chitinophagaceae_unclassified(100)	4	1	3	2	1	1	10.5263	5.88235	13.0435	13.3333	3.33333	6.66667	FALSE
468	Otu00462,Otu00578	Otu00443	0.0724638	1	0.0724638	4.92857	10	Rhizobiales_unclassified(81),Reyranella_unclassified(100)	Chitinophagaceae_unclassified(100)	4	2	2	1	1	0	10.5263	11.7647	8.69565	6.66667	3.33333	0	FALSE
469	Otu00499,Otu00578	Otu00443	0.0797101	1	0.0797101	4.92857	11	Gp2_unclassified(100),Reyranella_unclassified(100)	Chitinophagaceae_unclassified(100)	4	2	3	1	1	0	10.5263	11.7647	13.0435	6.66667	3.33333	0	FALSE
470	Otu00487,Otu00488	Otu00443	0.0797101	1	0.0797101	4.92857	11	Gp1_unclassified(100),Planctomycetaceae_unclassified(90)	Chitinophagaceae_unclassified(100)	4	1	3	1	2	0	10.5263	5.88235	13.0435	6.66667	6.66667	0	FALSE
471	Otu00499,Otu00599,Otu00753	Otu00443	0.0724638	1	0.0724638	4.92857	10	Gp2_unclassified(100),Planctomycetaceae_unclassified(100),Reyranella_unclassified(100)	Chitinophagaceae_unclassified(100)	3	2	3	1	1	0	7.89474	11.7647	13.0435	6.66667	3.33333	0	FALSE
472	Otu00487,Otu00541,Otu00609	Otu00443	0.0724638	1	0.0724638	4.92857	10	Gp1_unclassified(100),Betaproteobacteria_unclassified(99),Candidatus_Solibacter_unclassified(100)	Chitinophagaceae_unclassified(100)	4	1	3	1	1	0	10.5263	5.88235	13.0435	6.66667	3.33333	0	FALSE
473	Otu00487,Otu00535,Otu00609	Otu00443	0.0724638	1	0.0724638	4.92857	10	Gp1_unclassified(100),Gp7_unclassified(100),Candidatus_Solibacter_unclassified(100)	Chitinophagaceae_unclassified(100)	3	1	4	1	1	0	7.89474	5.88235	17.3913	6.66667	3.33333	0	FALSE
474	Otu00487,Otu00578,Otu00609	Otu00443	0.0724638	1	0.0724638	4.92857	10	Gp1_unclassified(100),Reyranella_unclassified(100),Candidatus_Solibacter_unclassified(100)	Chitinophagaceae_unclassified(100)	4	1	3	1	1	0	10.5263	5.88235	13.0435	6.66667	3.33333	0	FALSE
475	Otu00462,Otu00487,Otu00609	Otu00443	0.0724638	1	0.0724638	4.92857	10	Rhizobiales_unclassified(81),Gp1_unclassified(100),Candidatus_Solibacter_unclassified(100)	Chitinophagaceae_unclassified(100)	4	1	3	1	1	0	10.5263	5.88235	13.0435	6.66667	3.33333	0	FALSE
476	Otu00487,Otu00499,Otu00609	Otu00443	0.0724638	1	0.0724638	4.92857	10	Gp1_unclassified(100),Gp2_unclassified(100),Candidatus_Solibacter_unclassified(100)	Chitinophagaceae_unclassified(100)	3	1	4	1	1	0	7.89474	5.88235	17.3913	6.66667	3.33333	0	FALSE
477	Otu00250,Otu00252,Otu00402	Otu00345	0.0724638	1	0.0724638	4.92857	10	Petrimonas(98),Odoribacter(100),Clostridiales_unclassified(75)	Clostridiales_unclassified(96)	2	1	0	0	6	1	5.26316	5.88235	0	0	20	6.66667	FALSE
478	Otu00535,Otu00586,Otu00607	Otu00443	0.0724638	1	0.0724638	4.92857	10	Gp7_unclassified(100),Planctomycetaceae_unclassified(100),Gaiella(100)	Chitinophagaceae_unclassified(100)	3	1	3	1	1	1	7.89474	5.88235	13.0435	6.66667	3.33333	6.66667	FALSE
479	Otu00541,Otu00586,Otu00589	Otu00443	0.0724638	1	0.0724638	4.92857	10	Betaproteobacteria_unclassified(99),Planctomycetaceae_unclassified(100),Proteobacteria_unclassified(89)	Chitinophagaceae_unclassified(100)	4	0	3	1	1	1	10.5263	0	13.0435	6.66667	3.33333	6.66667	FALSE
480	Otu00535,Otu00586,Otu00589	Otu00443	0.0724638	1	0.0724638	4.92857	10	Gp7_unclassified(100),Planctomycetaceae_unclassified(100),Proteobacteria_unclassified(89)	Chitinophagaceae_unclassified(100)	4	0	3	1	1	1	10.5263	0	13.0435	6.66667	3.33333	6.66667	FALSE
481	Otu00488,Otu00586,Otu00589	Otu00443	0.0724638	1	0.0724638	4.92857	10	Planctomycetaceae_unclassified(90),Planctomycetaceae_unclassified(100),Proteobacteria_unclassified(89)	Chitinophagaceae_unclassified(100)	4	0	3	1	1	1	10.5263	0	13.0435	6.66667	3.33333	6.66667	FALSE
482	Otu00535,Otu00560,Otu00586	Otu00443	0.0724638	1	0.0724638	4.92857	10	Gp7_unclassified(100),Gp1_unclassified(100),Planctomycetaceae_unclassified(100)	Chitinophagaceae_unclassified(100)	4	0	4	0	1	1	10.5263	0	17.3913	0	3.33333	6.66667	FALSE
483	Otu00541,Otu00547,Otu00586	Otu00443	0.0724638	1	0.0724638	4.92857	10	Betaproteobacteria_unclassified(99),Verrucomicrobia_unclassified(99),Planctomycetaceae_unclassified(100)	Chitinophagaceae_unclassified(100)	4	1	2	0	2	1	10.5263	5.88235	8.69565	0	6.66667	6.66667	FALSE
484	Otu00535,Otu00541,Otu00586	Otu00443	0.0797101	1	0.0797101	4.92857	11	Gp7_unclassified(100),Betaproteobacteria_unclassified(99),Planctomycetaceae_unclassified(100)	Chitinophagaceae_unclassified(100)	4	1	3	1	1	1	10.5263	5.88235	13.0435	6.66667	3.33333	6.66667	FALSE
485	Otu00488,Otu00541,Otu00586	Otu00443	0.0724638	1	0.0724638	4.92857	10	Planctomycetaceae_unclassified(90),Betaproteobacteria_unclassified(99),Planctomycetaceae_unclassified(100)	Chitinophagaceae_unclassified(100)	4	0	3	1	1	1	10.5263	0	13.0435	6.66667	3.33333	6.66667	FALSE
486	Otu00499,Otu00541,Otu00586	Otu00443	0.0724638	1	0.0724638	4.92857	10	Gp2_unclassified(100),Betaproteobacteria_unclassified(99),Planctomycetaceae_unclassified(100)	Chitinophagaceae_unclassified(100)	3	1	3	1	1	1	7.89474	5.88235	13.0435	6.66667	3.33333	6.66667	FALSE
487	Otu00488,Otu00535,Otu00586	Otu00443	0.0724638	1	0.0724638	4.92857	10	Planctomycetaceae_unclassified(90),Gp7_unclassified(100),Planctomycetaceae_unclassified(100)	Chitinophagaceae_unclassified(100)	4	0	3	1	1	1	10.5263	0	13.0435	6.66667	3.33333	6.66667	FALSE
488	Otu00499,Otu00535,Otu00586	Otu00443	0.0797101	1	0.0797101	4.92857	11	Gp2_unclassified(100),Gp7_unclassified(100),Planctomycetaceae_unclassified(100)	Chitinophagaceae_unclassified(100)	3	1	4	1	1	1	7.89474	5.88235	17.3913	6.66667	3.33333	6.66667	FALSE
489	Otu00499,Otu00599,Otu00607	Otu00443	0.0724638	1	0.0724638	4.92857	10	Gp2_unclassified(100),Planctomycetaceae_unclassified(100),Gaiella(100)	Chitinophagaceae_unclassified(100)	3	2	2	1	1	1	7.89474	11.7647	8.69565	6.66667	3.33333	6.66667	FALSE
490	Otu00493,Otu00499,Otu00607	Otu00443	0.0724638	1	0.0724638	4.92857	10	Devosia(89),Gp2_unclassified(100),Gaiella(100)	Chitinophagaceae_unclassified(100)	3	2	2	1	1	1	7.89474	11.7647	8.69565	6.66667	3.33333	6.66667	FALSE
491	Otu00499,Otu00541,Otu00556	Otu00443	0.0724638	1	0.0724638	4.92857	10	Gp2_unclassified(100),Betaproteobacteria_unclassified(99),Aquisphaera(72)	Chitinophagaceae_unclassified(100)	4	1	3	1	1	0	10.5263	5.88235	13.0435	6.66667	3.33333	0	FALSE
492	Otu00488,Otu00560,Otu00589	Otu00443	0.0724638	1	0.0724638	4.92857	10	Planctomycetaceae_unclassified(90),Gp1_unclassified(100),Proteobacteria_unclassified(89)	Chitinophagaceae_unclassified(100)	5	0	3	0	1	1	13.1579	0	13.0435	0	3.33333	6.66667	FALSE
493	Otu00488,Otu00541,Otu00589	Otu00443	0.0797101	1	0.0797101	4.92857	11	Planctomycetaceae_unclassified(90),Betaproteobacteria_unclassified(99),Proteobacteria_unclassified(89)	Chitinophagaceae_unclassified(100)	5	0	3	1	1	1	13.1579	0	13.0435	6.66667	3.33333	6.66667	FALSE
494	Otu00488,Otu00535,Otu00589	Otu00443	0.0724638	1	0.0724638	4.92857	10	Planctomycetaceae_unclassified(90),Gp7_unclassified(100),Proteobacteria_unclassified(89)	Chitinophagaceae_unclassified(100)	4	0	3	1	1	1	10.5263	0	13.0435	6.66667	3.33333	6.66667	FALSE
495	Otu00488,Otu00499,Otu00589	Otu00443	0.0724638	1	0.0724638	4.92857	10	Planctomycetaceae_unclassified(90),Gp2_unclassified(100),Proteobacteria_unclassified(89)	Chitinophagaceae_unclassified(100)	4	0	3	1	1	1	10.5263	0	13.0435	6.66667	3.33333	6.66667	FALSE
496	Otu00462,Otu00579,Otu00601	Otu00443	0.0724638	1	0.0724638	4.92857	10	Rhizobiales_unclassified(81),Gammaproteobacteria_unclassified(87),Thermomonosporaceae_unclassified(69)	Chitinophagaceae_unclassified(100)	3	4	2	0	1	0	7.89474	23.5294	8.69565	0	3.33333	0	FALSE
497	Otu00487,Otu00578,Otu00579	Otu00443	0.0724638	1	0.0724638	4.92857	10	Gp1_unclassified(100),Reyranella_unclassified(100),Gammaproteobacteria_unclassified(87)	Chitinophagaceae_unclassified(100)	4	1	2	1	2	0	10.5263	5.88235	8.69565	6.66667	6.66667	0	FALSE
498	Otu00462,Otu00578,Otu00579	Otu00443	0.0724638	1	0.0724638	4.92857	10	Rhizobiales_unclassified(81),Reyranella_unclassified(100),Gammaproteobacteria_unclassified(87)	Chitinophagaceae_unclassified(100)	4	2	2	1	1	0	10.5263	11.7647	8.69565	6.66667	3.33333	0	FALSE
499	Otu00462,Otu00487,Otu00579	Otu00443	0.0797101	1	0.0797101	4.92857	11	Rhizobiales_unclassified(81),Gp1_unclassified(100),Gammaproteobacteria_unclassified(87)	Chitinophagaceae_unclassified(100)	5	2	2	1	1	0	13.1579	11.7647	8.69565	6.66667	3.33333	0	FALSE
500	Otu00487,Otu00499,Otu00579	Otu00443	0.0724638	1	0.0724638	4.92857	10	Gp1_unclassified(100),Gp2_unclassified(100),Gammaproteobacteria_unclassified(87)	Chitinophagaceae_unclassified(100)	4	2	2	1	1	0	10.5263	11.7647	8.69565	6.66667	3.33333	0	FALSE
501	Otu00462,Otu00488,Otu00579	Otu00443	0.0724638	1	0.0724638	4.92857	10	Rhizobiales_unclassified(81),Planctomycetaceae_unclassified(90),Gammaproteobacteria_unclassified(87)	Chitinophagaceae_unclassified(100)	4	3	1	1	1	0	10.5263	17.6471	4.34783	6.66667	3.33333	0	FALSE
502	Otu00499,Otu00541,Otu00599	Otu00443	0.0724638	1	0.0724638	4.92857	10	Gp2_unclassified(100),Betaproteobacteria_unclassified(99),Planctomycetaceae_unclassified(100)	Chitinophagaceae_unclassified(100)	3	1	3	1	1	1	7.89474	5.88235	13.0435	6.66667	3.33333	6.66667	FALSE
503	Otu00488,Otu00499,Otu00599	Otu00443	0.0724638	1	0.0724638	4.92857	10	Planctomycetaceae_unclassified(90),Gp2_unclassified(100),Planctomycetaceae_unclassified(100)	Chitinophagaceae_unclassified(100)	3	1	3	1	1	1	7.89474	5.88235	13.0435	6.66667	3.33333	6.66667	FALSE
504	Otu00488,Otu00541,Otu00560	Otu00443	0.0724638	1	0.0724638	4.92857	10	Planctomycetaceae_unclassified(90),Betaproteobacteria_unclassified(99),Gp1_unclassified(100)	Chitinophagaceae_unclassified(100)	5	0	3	0	1	1	13.1579	0	13.0435	0	3.33333	6.66667	FALSE
505	Otu00488,Otu00535,Otu00560	Otu00443	0.0724638	1	0.0724638	4.92857	10	Planctomycetaceae_unclassified(90),Gp7_unclassified(100),Gp1_unclassified(100)	Chitinophagaceae_unclassified(100)	4	1	3	0	1	1	10.5263	5.88235	13.0435	0	3.33333	6.66667	FALSE
506	Otu00488,Otu00535,Otu00541	Otu00443	0.0797101	1	0.0797101	4.92857	11	Planctomycetaceae_unclassified(90),Gp7_unclassified(100),Betaproteobacteria_unclassified(99)	Chitinophagaceae_unclassified(100)	4	0	3	2	1	1	10.5263	0	13.0435	13.3333	3.33333	6.66667	FALSE
507	Otu00488,Otu00499,Otu00541	Otu00443	0.0797101	1	0.0797101	4.92857	11	Planctomycetaceae_unclassified(90),Gp2_unclassified(100),Betaproteobacteria_unclassified(99)	Chitinophagaceae_unclassified(100)	4	0	3	2	1	1	10.5263	0	13.0435	13.3333	3.33333	6.66667	FALSE
508	Otu00488,Otu00499,Otu00535	Otu00443	0.0797101	1	0.0797101	4.92857	11	Planctomycetaceae_unclassified(90),Gp2_unclassified(100),Gp7_unclassified(100)	Chitinophagaceae_unclassified(100)	3	1	3	2	1	1	7.89474	5.88235	13.0435	13.3333	3.33333	6.66667	FALSE
509	Otu00614	Otu00499	0.0869565	0.857143	0.101449	4.92857	12	Acidobacteria_Gp1_unclassified(93)	Gp2_unclassified(100)	3	3	5	0	1	0	7.89474	17.6471	21.7391	0	3.33333	0	FALSE
510	Otu00462,Otu00579	Otu00499	0.0869565	0.857143	0.101449	4.92857	12	Rhizobiales_unclassified(81),Gammaproteobacteria_unclassified(87)	Gp2_unclassified(100)	4	3	3	1	1	0	10.5263	17.6471	13.0435	6.66667	3.33333	0	FALSE
511	Otu00499,Otu00554	Otu00471	0.0869565	0.857143	0.101449	4.92857	12	Gp2_unclassified(100),Rhodospirillales_unclassified(100)	Acetobacteraceae_unclassified(100)	2	4	5	0	0	1	5.26316	23.5294	21.7391	0	0	6.66667	FALSE
512	Otu00535,Otu00541	Otu00499	0.0869565	0.857143	0.101449	4.92857	12	Gp7_unclassified(100),Betaproteobacteria_unclassified(99)	Gp2_unclassified(100)	3	1	4	2	1	1	7.89474	5.88235	17.3913	13.3333	3.33333	6.66667	FALSE
513	Otu00393,Otu00533	Otu00473	0.0869565	0.923077	0.0942029	4.89941	12	Porphyromonas(100),Peptoniphilaceae_unclassified(100)	Erysipelotrichaceae_unclassified(95)	3	0	0	3	1	5	7.89474	0	0	20	3.33333	33.3333	FALSE
514	Otu00415,Otu00477,Otu00533	Otu00473	0.0869565	0.923077	0.0942029	4.89941	12	Bacteria_unclassified(100),Ruminococcaceae_unclassified(98),Peptoniphilaceae_unclassified(100)	Erysipelotrichaceae_unclassified(95)	2	1	0	4	3	2	5.26316	5.88235	0	26.6667	10	13.3333	FALSE
515	Otu00586	Otu00535	0.0869565	0.705882	0.123188	4.87059	12	Planctomycetaceae_unclassified(100)	Gp7_unclassified(100)	4	1	4	1	1	1	10.5263	5.88235	17.3913	6.66667	3.33333	6.66667	FALSE
516	Otu00607	Otu00535	0.0869565	0.705882	0.123188	4.87059	12	Gaiella(100)	Gp7_unclassified(100)	4	1	4	1	1	1	10.5263	5.88235	17.3913	6.66667	3.33333	6.66667	FALSE
517	Otu00673	Otu00499	0.0797101	0.846154	0.0942029	4.86538	11	Rhizobiales_unclassified(55)	Gp2_unclassified(100)	4	3	3	0	1	0	10.5263	17.6471	13.0435	0	3.33333	0	FALSE
518	Otu00673	Otu00471	0.0797101	0.846154	0.0942029	4.86538	11	Rhizobiales_unclassified(55)	Acetobacteraceae_unclassified(100)	4	3	3	0	1	0	10.5263	17.6471	13.0435	0	3.33333	0	FALSE
519	Otu00462,Otu00614	Otu00471	0.0797101	0.846154	0.0942029	4.86538	11	Rhizobiales_unclassified(81),Acidobacteria_Gp1_unclassified(93)	Acetobacteraceae_unclassified(100)	3	3	4	0	1	0	7.89474	17.6471	17.3913	0	3.33333	0	FALSE
520	Otu00499,Otu00607	Otu00471	0.0797101	0.846154	0.0942029	4.86538	11	Gp2_unclassified(100),Gaiella(100)	Acetobacteraceae_unclassified(100)	3	2	4	0	1	1	7.89474	11.7647	17.3913	0	3.33333	6.66667	FALSE
521	Otu00499,Otu00598	Otu00471	0.0797101	0.846154	0.0942029	4.86538	11	Gp2_unclassified(100),Gp2_unclassified(100)	Acetobacteraceae_unclassified(100)	4	2	5	0	0	0	10.5263	11.7647	21.7391	0	0	0	FALSE
522	Otu00499,Otu00556	Otu00471	0.0797101	0.846154	0.0942029	4.86538	11	Gp2_unclassified(100),Aquisphaera(72)	Acetobacteraceae_unclassified(100)	3	2	5	0	1	0	7.89474	11.7647	21.7391	0	3.33333	0	FALSE
523	Otu00443,Otu00599	Otu00471	0.0797101	0.846154	0.0942029	4.86538	11	Chitinophagaceae_unclassified(100),Planctomycetaceae_unclassified(100)	Acetobacteraceae_unclassified(100)	3	3	3	0	1	1	7.89474	17.6471	13.0435	0	3.33333	6.66667	FALSE
524	Otu00487,Otu00560	Otu00499	0.0797101	0.846154	0.0942029	4.86538	11	Gp1_unclassified(100),Gp1_unclassified(100)	Gp2_unclassified(100)	4	1	5	0	1	0	10.5263	5.88235	21.7391	0	3.33333	0	FALSE
525	Otu00487,Otu00554	Otu00499	0.0797101	0.846154	0.0942029	4.86538	11	Gp1_unclassified(100),Rhodospirillales_unclassified(100)	Gp2_unclassified(100)	3	3	5	0	0	0	7.89474	17.6471	21.7391	0	0	0	FALSE
526	Otu00443,Otu00601	Otu00471	0.0797101	0.846154	0.0942029	4.86538	11	Chitinophagaceae_unclassified(100),Thermomonosporaceae_unclassified(69)	Acetobacteraceae_unclassified(100)	3	4	2	0	1	1	7.89474	23.5294	8.69565	0	3.33333	6.66667	FALSE
527	Otu00488,Otu00541	Otu00499	0.0797101	0.846154	0.0942029	4.86538	11	Planctomycetaceae_unclassified(90),Betaproteobacteria_unclassified(99)	Gp2_unclassified(100)	4	0	3	2	1	1	10.5263	0	13.0435	13.3333	3.33333	6.66667	FALSE
528	Otu00487,Otu00535	Otu00499	0.0797101	0.846154	0.0942029	4.86538	11	Gp1_unclassified(100),Gp7_unclassified(100)	Gp2_unclassified(100)	2	2	5	1	1	0	5.26316	11.7647	21.7391	6.66667	3.33333	0	FALSE
529	Otu00531,Otu00535	Otu00499	0.0797101	0.846154	0.0942029	4.86538	11	Rhizobiales_unclassified(99),Gp7_unclassified(100)	Gp2_unclassified(100)	2	2	5	1	1	0	5.26316	11.7647	21.7391	6.66667	3.33333	0	FALSE
530	Otu00462,Otu00531	Otu00471	0.0797101	0.846154	0.0942029	4.86538	11	Rhizobiales_unclassified(81),Rhizobiales_unclassified(99)	Acetobacteraceae_unclassified(100)	2	4	4	0	1	0	5.26316	23.5294	17.3913	0	3.33333	0	FALSE
531	Otu00462,Otu00488	Otu00499	0.0797101	0.846154	0.0942029	4.86538	11	Rhizobiales_unclassified(81),Planctomycetaceae_unclassified(90)	Gp2_unclassified(100)	4	2	2	2	1	0	10.5263	11.7647	8.69565	13.3333	3.33333	0	FALSE
532	Otu00427,Otu00499	Otu00471	0.0797101	0.846154	0.0942029	4.86538	11	Rhizobacter(55),Gp2_unclassified(100)	Acetobacteraceae_unclassified(100)	4	3	2	0	1	1	10.5263	17.6471	8.69565	0	3.33333	6.66667	FALSE
533	Otu00462,Otu00499,Otu00531	Otu00471	0.0797101	0.846154	0.0942029	4.86538	11	Rhizobiales_unclassified(81),Gp2_unclassified(100),Rhizobiales_unclassified(99)	Acetobacteraceae_unclassified(100)	2	4	4	0	1	0	5.26316	23.5294	17.3913	0	3.33333	0	FALSE
534	Otu00516	Otu00312	0.0797101	0.916667	0.0869565	4.86538	11	Firmicutes_unclassified(84)	Microbacteriaceae_unclassified(100)	3	2	0	1	3	2	7.89474	11.7647	0	6.66667	10	13.3333	FALSE
535	Otu00533,Otu00552	Otu00473	0.0797101	0.916667	0.0869565	4.86538	11	Peptoniphilaceae_unclassified(100),Firmicutes_unclassified(93)	Erysipelotrichaceae_unclassified(95)	1	0	0	4	3	3	2.63158	0	0	26.6667	10	20	FALSE
536	Otu00477,Otu00552	Otu00473	0.0797101	0.916667	0.0869565	4.86538	11	Ruminococcaceae_unclassified(98),Firmicutes_unclassified(93)	Erysipelotrichaceae_unclassified(95)	1	0	0	4	3	3	2.63158	0	0	26.6667	10	20	FALSE
537	Otu00415,Otu00552	Otu00473	0.0797101	0.916667	0.0869565	4.86538	11	Bacteria_unclassified(100),Firmicutes_unclassified(93)	Erysipelotrichaceae_unclassified(95)	0	1	0	4	3	3	0	5.88235	0	26.6667	10	20	FALSE
538	Otu00273,Otu00477	Otu00415	0.0797101	0.916667	0.0869565	4.86538	11	Filifactor(100),Ruminococcaceae_unclassified(98)	Bacteria_unclassified(100)	2	1	0	2	3	3	5.26316	5.88235	0	13.3333	10	20	FALSE
539	Otu00673	Otu00541	0.0724638	0.769231	0.0942029	4.82517	10	Rhizobiales_unclassified(55)	Betaproteobacteria_unclassified(99)	3	2	4	0	1	0	7.89474	11.7647	17.3913	0	3.33333	0	FALSE
540	Otu00535,Otu00578	Otu00531	0.0724638	0.769231	0.0942029	4.82517	10	Gp7_unclassified(100),Reyranella_unclassified(100)	Rhizobiales_unclassified(99)	4	1	3	1	1	0	10.5263	5.88235	13.0435	6.66667	3.33333	0	FALSE
541	Otu00487,Otu00535	Otu00531	0.0724638	0.769231	0.0942029	4.82517	10	Gp1_unclassified(100),Gp7_unclassified(100)	Rhizobiales_unclassified(99)	2	1	5	1	1	0	5.26316	5.88235	21.7391	6.66667	3.33333	0	FALSE
542	Otu00428	Otu00312	0.0724638	0.909091	0.0797101	4.82517	10	Firmicutes_unclassified(100)	Microbacteriaceae_unclassified(100)	3	0	0	0	5	2	7.89474	0	0	0	16.6667	13.3333	FALSE
543	Otu00326,Otu00694	Otu00402	0.0724638	0.909091	0.0797101	4.82517	10	Bacteroidetes_unclassified(100),Petrimonas(100)	Clostridiales_unclassified(75)	1	2	0	1	5	1	2.63158	11.7647	0	6.66667	16.6667	6.66667	FALSE
544	Otu00245,Otu00428	Otu00312	0.0724638	0.909091	0.0797101	4.82517	10	Bacteroidales_unclassified(98),Firmicutes_unclassified(100)	Microbacteriaceae_unclassified(100)	3	0	0	0	5	2	7.89474	0	0	0	16.6667	13.3333	FALSE
545	Otu00447,Otu00494	Otu00315	0.0724638	0.909091	0.0797101	4.82517	10	Prevotella(100),Bacteria_unclassified(100)	Bacteria_unclassified(100)	1	2	0	1	0	6	2.63158	11.7647	0	6.66667	0	40	FALSE
546	Otu00477,Otu00553	Otu00473	0.0724638	0.909091	0.0797101	4.82517	10	Ruminococcaceae_unclassified(98),Erysipelotrichaceae_unclassified(100)	Erysipelotrichaceae_unclassified(95)	1	1	0	3	2	3	2.63158	5.88235	0	20	6.66667	20	FALSE
547	Otu00415,Otu00553	Otu00473	0.0724638	0.909091	0.0797101	4.82517	10	Bacteria_unclassified(100),Erysipelotrichaceae_unclassified(100)	Erysipelotrichaceae_unclassified(95)	2	1	0	3	2	2	5.26316	5.88235	0	20	6.66667	13.3333	FALSE
548	Otu00461,Otu00533	Otu00473	0.0724638	0.909091	0.0797101	4.82517	10	Clostridiales_unclassified(100),Peptoniphilaceae_unclassified(100)	Erysipelotrichaceae_unclassified(95)	1	1	0	3	2	3	2.63158	5.88235	0	20	6.66667	20	FALSE
549	Otu00485,Otu00533	Otu00415	0.0724638	0.909091	0.0797101	4.82517	10	Eubacterium(85),Peptoniphilaceae_unclassified(100)	Bacteria_unclassified(100)	1	1	0	3	3	2	2.63158	5.88235	0	20	10	13.3333	FALSE
550	Otu00308,Otu00393	Otu00315	0.0724638	0.909091	0.0797101	4.82517	10	Firmicutes_unclassified(98),Porphyromonas(100)	Bacteria_unclassified(100)	2	0	0	1	1	6	5.26316	0	0	6.66667	3.33333	40	FALSE
551	Otu00273,Otu00386	Otu00415	0.0724638	0.909091	0.0797101	4.82517	10	Filifactor(100),Porphyromonas(100)	Bacteria_unclassified(100)	2	0	0	2	2	4	5.26316	0	0	13.3333	6.66667	26.6667	FALSE
552	Otu00232,Otu00386	Otu00315	0.0724638	0.909091	0.0797101	4.82517	10	Porphyromonas(98),Porphyromonas(100)	Bacteria_unclassified(100)	2	1	0	0	2	5	5.26316	5.88235	0	0	6.66667	33.3333	FALSE
553	Otu00273,Otu00533	Otu00415	0.0724638	0.909091	0.0797101	4.82517	10	Filifactor(100),Peptoniphilaceae_unclassified(100)	Bacteria_unclassified(100)	2	1	0	2	2	3	5.26316	5.88235	0	13.3333	6.66667	20	FALSE
554	Otu00273,Otu00315	Otu00415	0.0724638	0.909091	0.0797101	4.82517	10	Filifactor(100),Bacteria_unclassified(100)	Bacteria_unclassified(100)	2	1	0	1	2	4	5.26316	5.88235	0	6.66667	6.66667	26.6667	FALSE
555	Otu00393,Otu00415	Otu00473	0.0724638	0.909091	0.0797101	4.82517	10	Porphyromonas(100),Bacteria_unclassified(100)	Erysipelotrichaceae_unclassified(95)	2	1	0	3	2	2	5.26316	5.88235	0	20	6.66667	13.3333	FALSE
556	Otu00586,Otu00589	Otu00488	0.0724638	0.909091	0.0797101	4.82517	10	Planctomycetaceae_unclassified(100),Proteobacteria_unclassified(89)	Planctomycetaceae_unclassified(90)	4	0	3	1	1	1	10.5263	0	13.0435	6.66667	3.33333	6.66667	FALSE
557	Otu00560,Otu00586	Otu00488	0.0724638	0.909091	0.0797101	4.82517	10	Gp1_unclassified(100),Planctomycetaceae_unclassified(100)	Planctomycetaceae_unclassified(90)	5	0	3	0	1	1	13.1579	0	13.0435	0	3.33333	6.66667	FALSE
558	Otu00560,Otu00589	Otu00488	0.0724638	0.909091	0.0797101	4.82517	10	Gp1_unclassified(100),Proteobacteria_unclassified(89)	Planctomycetaceae_unclassified(90)	5	0	3	0	1	1	13.1579	0	13.0435	0	3.33333	6.66667	FALSE
559	Otu00493,Otu00624	Otu00427	0.0724638	0.909091	0.0797101	4.82517	10	Devosia(89),Rhodospirillaceae_unclassified(99)	Rhizobacter(55)	4	1	3	0	1	1	10.5263	5.88235	13.0435	0	3.33333	6.66667	FALSE
560	Otu00541,Otu00560	Otu00488	0.0724638	0.909091	0.0797101	4.82517	10	Betaproteobacteria_unclassified(99),Gp1_unclassified(100)	Planctomycetaceae_unclassified(90)	5	0	3	0	1	1	13.1579	0	13.0435	0	3.33333	6.66667	FALSE
561	Otu00493,Otu00578	Otu00427	0.0724638	0.909091	0.0797101	4.82517	10	Devosia(89),Reyranella_unclassified(100)	Rhizobacter(55)	5	1	2	1	1	0	13.1579	5.88235	8.69565	6.66667	3.33333	0	FALSE
562	Otu00555,Otu00601	Otu00488	0.0724638	0.909091	0.0797101	4.82517	10	Beijerinckiaceae_unclassified(73),Thermomonosporaceae_unclassified(69)	Planctomycetaceae_unclassified(90)	4	1	2	0	2	1	10.5263	5.88235	8.69565	0	6.66667	6.66667	FALSE
563	Otu00477,Otu00533,Otu00552	Otu00473	0.0724638	0.909091	0.0797101	4.82517	10	Ruminococcaceae_unclassified(98),Peptoniphilaceae_unclassified(100),Firmicutes_unclassified(93)	Erysipelotrichaceae_unclassified(95)	1	0	0	4	3	2	2.63158	0	0	26.6667	10	13.3333	FALSE
564	Otu00273,Otu00415,Otu00477	Otu00473	0.0724638	0.909091	0.0797101	4.82517	10	Filifactor(100),Bacteria_unclassified(100),Ruminococcaceae_unclassified(98)	Erysipelotrichaceae_unclassified(95)	1	1	0	2	3	3	2.63158	5.88235	0	13.3333	10	20	FALSE
565	Otu00535,Otu00541,Otu00586	Otu00488	0.0724638	0.909091	0.0797101	4.82517	10	Gp7_unclassified(100),Betaproteobacteria_unclassified(99),Planctomycetaceae_unclassified(100)	Planctomycetaceae_unclassified(90)	4	0	3	1	1	1	10.5263	0	13.0435	6.66667	3.33333	6.66667	FALSE
566	Otu00541,Otu00560,Otu00589	Otu00488	0.0724638	0.909091	0.0797101	4.82517	10	Betaproteobacteria_unclassified(99),Gp1_unclassified(100),Proteobacteria_unclassified(89)	Planctomycetaceae_unclassified(90)	5	0	3	0	1	1	13.1579	0	13.0435	0	3.33333	6.66667	FALSE
567	Otu00234	Otu00494	0.0724638	0.625	0.115942	4.79167	10	Bacteroidetes_unclassified(100)	Bacteria_unclassified(100)	3	0	0	1	2	4	7.89474	0	0	6.66667	6.66667	26.6667	FALSE
568	Otu00124	Otu00383	0.0724638	0.625	0.115942	4.79167	10	Chitinophagaceae_unclassified(100)	Sphingomonadaceae_unclassified(100)	5	2	0	1	1	1	13.1579	11.7647	0	6.66667	3.33333	6.66667	FALSE
569	Otu00676	Otu00499	0.0724638	0.833333	0.0869565	4.79167	10	Rhizobiales_unclassified(96)	Gp2_unclassified(100)	1	2	5	1	1	0	2.63158	11.7647	21.7391	6.66667	3.33333	0	FALSE
570	Otu00753	Otu00471	0.0724638	0.833333	0.0869565	4.79167	10	Reyranella_unclassified(100)	Acetobacteraceae_unclassified(100)	3	3	3	0	1	0	7.89474	17.6471	13.0435	0	3.33333	0	FALSE
571	Otu00635	Otu00589	0.0724638	0.625	0.115942	4.79167	10	Planctomycetaceae_unclassified(95)	Proteobacteria_unclassified(89)	4	1	4	0	0	1	10.5263	5.88235	17.3913	0	0	6.66667	FALSE
572	Otu00487,Otu00609	Otu00499	0.0724638	0.833333	0.0869565	4.79167	10	Gp1_unclassified(100),Candidatus_Solibacter_unclassified(100)	Gp2_unclassified(100)	3	1	4	1	1	0	7.89474	5.88235	17.3913	6.66667	3.33333	0	FALSE
573	Otu00499,Otu00635	Otu00471	0.0724638	0.833333	0.0869565	4.79167	10	Gp2_unclassified(100),Planctomycetaceae_unclassified(95)	Acetobacteraceae_unclassified(100)	3	3	3	0	0	1	7.89474	17.6471	13.0435	0	0	6.66667	FALSE
574	Otu00462,Otu00559	Otu00471	0.0724638	0.833333	0.0869565	4.79167	10	Rhizobiales_unclassified(81),Planctomycetaceae_unclassified(100)	Acetobacteraceae_unclassified(100)	3	3	3	0	1	0	7.89474	17.6471	13.0435	0	3.33333	0	FALSE
575	Otu00541,Otu00586	Otu00499	0.0724638	0.833333	0.0869565	4.79167	10	Betaproteobacteria_unclassified(99),Planctomycetaceae_unclassified(100)	Gp2_unclassified(100)	3	1	3	1	1	1	7.89474	5.88235	13.0435	6.66667	3.33333	6.66667	FALSE
576	Otu00607,Otu00624	Otu00471	0.0724638	0.833333	0.0869565	4.79167	10	Gaiella(100),Rhodospirillaceae_unclassified(99)	Acetobacteraceae_unclassified(100)	3	2	2	0	2	1	7.89474	11.7647	8.69565	0	6.66667	6.66667	FALSE
577	Otu00541,Otu00607	Otu00499	0.0724638	0.833333	0.0869565	4.79167	10	Betaproteobacteria_unclassified(99),Gaiella(100)	Gp2_unclassified(100)	3	1	3	1	1	1	7.89474	5.88235	13.0435	6.66667	3.33333	6.66667	FALSE
578	Otu00535,Otu00607	Otu00499	0.0724638	0.833333	0.0869565	4.79167	10	Gp7_unclassified(100),Gaiella(100)	Gp2_unclassified(100)	2	1	4	1	1	1	5.26316	5.88235	17.3913	6.66667	3.33333	6.66667	FALSE
579	Otu00462,Otu00556	Otu00471	0.0724638	0.833333	0.0869565	4.79167	10	Rhizobiales_unclassified(81),Aquisphaera(72)	Acetobacteraceae_unclassified(100)	3	2	4	0	1	0	7.89474	11.7647	17.3913	0	3.33333	0	FALSE
580	Otu00535,Otu00589	Otu00499	0.0724638	0.833333	0.0869565	4.79167	10	Gp7_unclassified(100),Proteobacteria_unclassified(89)	Gp2_unclassified(100)	3	0	4	1	1	1	7.89474	0	17.3913	6.66667	3.33333	6.66667	FALSE
581	Otu00487,Otu00589	Otu00499	0.0724638	0.833333	0.0869565	4.79167	10	Gp1_unclassified(100),Proteobacteria_unclassified(89)	Gp2_unclassified(100)	3	2	4	0	1	0	7.89474	11.7647	17.3913	0	3.33333	0	FALSE
582	Otu00488,Otu00589	Otu00499	0.0724638	0.833333	0.0869565	4.79167	10	Planctomycetaceae_unclassified(90),Proteobacteria_unclassified(89)	Gp2_unclassified(100)	4	0	3	1	1	1	10.5263	0	13.0435	6.66667	3.33333	6.66667	FALSE
583	Otu00579,Otu00601	Otu00471	0.0724638	0.833333	0.0869565	4.79167	10	Gammaproteobacteria_unclassified(87),Thermomonosporaceae_unclassified(69)	Acetobacteraceae_unclassified(100)	3	4	1	0	1	1	7.89474	23.5294	4.34783	0	3.33333	6.66667	FALSE
584	Otu00487,Otu00579	Otu00499	0.0724638	0.833333	0.0869565	4.79167	10	Gp1_unclassified(100),Gammaproteobacteria_unclassified(87)	Gp2_unclassified(100)	4	2	2	1	1	0	10.5263	11.7647	8.69565	6.66667	3.33333	0	FALSE
585	Otu00528,Otu00554	Otu00499	0.0724638	0.833333	0.0869565	4.79167	10	Conexibacter(96),Rhodospirillales_unclassified(100)	Gp2_unclassified(100)	3	3	4	0	0	0	7.89474	17.6471	17.3913	0	0	0	FALSE
586	Otu00528,Otu00554	Otu00471	0.0724638	0.833333	0.0869565	4.79167	10	Conexibacter(96),Rhodospirillales_unclassified(100)	Acetobacteraceae_unclassified(100)	2	4	4	0	0	0	5.26316	23.5294	17.3913	0	0	0	FALSE
587	Otu00462,Otu00528	Otu00471	0.0724638	0.833333	0.0869565	4.79167	10	Rhizobiales_unclassified(81),Conexibacter(96)	Acetobacteraceae_unclassified(100)	2	5	3	0	0	0	5.26316	29.4118	13.0435	0	0	0	FALSE
588	Otu00462,Otu00599	Otu00499	0.0724638	0.833333	0.0869565	4.79167	10	Rhizobiales_unclassified(81),Planctomycetaceae_unclassified(100)	Gp2_unclassified(100)	3	3	2	1	1	0	7.89474	17.6471	8.69565	6.66667	3.33333	0	FALSE
589	Otu00462,Otu00599	Otu00471	0.0724638	0.833333	0.0869565	4.79167	10	Rhizobiales_unclassified(81),Planctomycetaceae_unclassified(100)	Acetobacteraceae_unclassified(100)	3	4	2	0	1	0	7.89474	23.5294	8.69565	0	3.33333	0	FALSE
590	Otu00488,Otu00599	Otu00499	0.0724638	0.833333	0.0869565	4.79167	10	Planctomycetaceae_unclassified(90),Planctomycetaceae_unclassified(100)	Gp2_unclassified(100)	3	1	3	1	1	1	7.89474	5.88235	13.0435	6.66667	3.33333	6.66667	FALSE
591	Otu00488,Otu00599	Otu00471	0.0724638	0.833333	0.0869565	4.79167	10	Planctomycetaceae_unclassified(90),Planctomycetaceae_unclassified(100)	Acetobacteraceae_unclassified(100)	3	2	3	0	1	1	7.89474	11.7647	13.0435	0	3.33333	6.66667	FALSE
592	Otu00554,Otu00560	Otu00499	0.0724638	0.833333	0.0869565	4.79167	10	Rhodospirillales_unclassified(100),Gp1_unclassified(100)	Gp2_unclassified(100)	3	1	5	0	0	1	7.89474	5.88235	21.7391	0	0	6.66667	FALSE
593	Otu00371,Otu00554	Otu00471	0.0724638	0.833333	0.0869565	4.79167	10	Chlamydiales_unclassified(100),Rhodospirillales_unclassified(100)	Acetobacteraceae_unclassified(100)	2	3	4	0	0	1	5.26316	17.6471	17.3913	0	0	6.66667	FALSE
594	Otu00369,Otu00425	Otu00471	0.0724638	0.833333	0.0869565	4.79167	10	Luteococcus(100),Diplorickettsia(100)	Acetobacteraceae_unclassified(100)	2	4	3	0	0	1	5.26316	23.5294	13.0435	0	0	6.66667	FALSE
595	Otu00199,Otu00232,Otu00393	Otu00533	0.0724638	0.833333	0.0869565	4.79167	10	Clostridiales_unclassified(100),Porphyromonas(98),Porphyromonas(100)	Peptoniphilaceae_unclassified(100)	3	0	0	1	1	5	7.89474	0	0	6.66667	3.33333	33.3333	FALSE
596	Otu00535,Otu00541,Otu00589	Otu00499	0.0724638	0.833333	0.0869565	4.79167	10	Gp7_unclassified(100),Betaproteobacteria_unclassified(99),Proteobacteria_unclassified(89)	Gp2_unclassified(100)	3	0	4	1	1	1	7.89474	0	17.3913	6.66667	3.33333	6.66667	FALSE
597	Otu00443,Otu00488,Otu00560	Otu00471	0.0724638	0.833333	0.0869565	4.79167	10	Chitinophagaceae_unclassified(100),Planctomycetaceae_unclassified(90),Gp1_unclassified(100)	Acetobacteraceae_unclassified(100)	3	1	3	0	1	2	7.89474	5.88235	13.0435	0	3.33333	13.3333	FALSE
598	Otu00462,Otu00499,Otu00554	Otu00471	0.0724638	0.833333	0.0869565	4.79167	10	Rhizobiales_unclassified(81),Gp2_unclassified(100),Rhodospirillales_unclassified(100)	Acetobacteraceae_unclassified(100)	2	4	4	0	0	0	5.26316	23.5294	17.3913	0	0	0	FALSE
599	Otu00487,Otu00499,Otu00541	Otu00471	0.0724638	0.833333	0.0869565	4.79167	10	Gp1_unclassified(100),Gp2_unclassified(100),Betaproteobacteria_unclassified(99)	Acetobacteraceae_unclassified(100)	3	2	4	0	1	0	7.89474	11.7647	17.3913	0	3.33333	0	FALSE
600	Otu00339	Otu00292	0.0724638	0.588235	0.123188	4.77509	10	Treponema(100)	Clostridiales_unclassified(100)	4	0	0	0	2	4	10.5263	0	0	0	6.66667	26.6667	FALSE
601	Otu00586	Otu00607	0.0724638	0.588235	0.123188	4.77509	10	Planctomycetaceae_unclassified(100)	Gaiella(100)	3	1	3	1	1	1	7.89474	5.88235	13.0435	6.66667	3.33333	6.66667	FALSE
602	Otu00586	Otu00556	0.0724638	0.588235	0.123188	4.77509	10	Planctomycetaceae_unclassified(100)	Aquisphaera(72)	4	1	3	1	1	0	10.5263	5.88235	13.0435	6.66667	3.33333	0	FALSE
603	Otu00607	Otu00556	0.0724638	0.588235	0.123188	4.77509	10	Gaiella(100)	Aquisphaera(72)	3	1	4	1	1	0	7.89474	5.88235	17.3913	6.66667	3.33333	0	FALSE
604	Otu00371,Otu00460	Otu00512	0.101449	0.933333	0.108696	4.77037	14	Chlamydiales_unclassified(100),Hyphomicrobium(74)	Rhodopseudomonas(75)	5	2	6	0	0	1	13.1579	11.7647	26.087	0	0	6.66667	FALSE
605	Otu00427,Otu00460	Otu00512	0.101449	0.933333	0.108696	4.77037	14	Rhizobacter(55),Hyphomicrobium(74)	Rhodopseudomonas(75)	6	1	5	0	1	1	15.7895	5.88235	21.7391	0	3.33333	6.66667	FALSE
606	Otu00790	Otu00442	0.0797101	1	0.0797101	4.75862	11	Acidobacteria_Gp1_unclassified(100)	Acetobacteraceae_unclassified(100)	4	4	3	0	0	0	10.5263	23.5294	13.0435	0	0	0	FALSE
607	Otu00257,Otu00339	Otu00199	0.0724638	1	0.0724638	4.75862	10	Treponema(100),Treponema(100)	Clostridiales_unclassified(100)	3	0	0	1	2	4	7.89474	0	0	6.66667	6.66667	26.6667	FALSE
608	Otu00116,Otu00292	Otu00199	0.0942029	1	0.0942029	4.75862	13	Treponema(100),Clostridiales_unclassified(100)	Clostridiales_unclassified(100)	3	0	0	0	3	7	7.89474	0	0	0	10	46.6667	FALSE
609	Otu00257,Otu00292	Otu00199	0.0869565	1	0.0869565	4.75862	12	Treponema(100),Clostridiales_unclassified(100)	Clostridiales_unclassified(100)	3	0	0	1	3	5	7.89474	0	0	6.66667	10	33.3333	FALSE
610	Otu00461,Otu00473	Otu00439	0.0724638	1	0.0724638	4.75862	10	Clostridiales_unclassified(100),Erysipelotrichaceae_unclassified(95)	Paraeggerthella(100)	1	1	0	3	2	3	2.63158	5.88235	0	20	6.66667	20	FALSE
611	Otu00554,Otu00771	Otu00442	0.0724638	1	0.0724638	4.75862	10	Rhodospirillales_unclassified(100),Gp2_unclassified(100)	Acetobacteraceae_unclassified(100)	2	4	3	0	0	1	5.26316	23.5294	13.0435	0	0	6.66667	FALSE
612	Otu00471,Otu00771	Otu00442	0.0724638	1	0.0724638	4.75862	10	Acetobacteraceae_unclassified(100),Gp2_unclassified(100)	Acetobacteraceae_unclassified(100)	2	4	3	0	0	1	5.26316	23.5294	13.0435	0	0	6.66667	FALSE
613	Otu00460,Otu00659	Otu00442	0.0724638	1	0.0724638	4.75862	10	Hyphomicrobium(74),Rhizobiales_unclassified(100)	Acetobacteraceae_unclassified(100)	4	2	3	0	0	1	10.5263	11.7647	13.0435	0	0	6.66667	FALSE
614	Otu00512,Otu00659	Otu00442	0.0724638	1	0.0724638	4.75862	10	Rhodopseudomonas(75),Rhizobiales_unclassified(100)	Acetobacteraceae_unclassified(100)	4	1	3	0	1	1	10.5263	5.88235	13.0435	0	3.33333	6.66667	FALSE
615	Otu00499,Otu00676	Otu00429	0.0724638	1	0.0724638	4.75862	10	Gp2_unclassified(100),Rhizobiales_unclassified(96)	Hyphomicrobiaceae_unclassified(78)	1	2	5	1	1	0	2.63158	11.7647	21.7391	6.66667	3.33333	0	FALSE
616	Otu00462,Otu00790	Otu00442	0.0797101	1	0.0797101	4.75862	11	Rhizobiales_unclassified(81),Acidobacteria_Gp1_unclassified(100)	Acetobacteraceae_unclassified(100)	4	4	3	0	0	0	10.5263	23.5294	13.0435	0	0	0	FALSE
617	Otu00499,Otu00790	Otu00442	0.0724638	1	0.0724638	4.75862	10	Gp2_unclassified(100),Acidobacteria_Gp1_unclassified(100)	Acetobacteraceae_unclassified(100)	4	3	3	0	0	0	10.5263	17.6471	13.0435	0	0	0	FALSE
618	Otu00471,Otu00790	Otu00442	0.0797101	1	0.0797101	4.75862	11	Acetobacteraceae_unclassified(100),Acidobacteria_Gp1_unclassified(100)	Acetobacteraceae_unclassified(100)	4	4	3	0	0	0	10.5263	23.5294	13.0435	0	0	0	FALSE
619	Otu00460,Otu00790	Otu00442	0.0724638	1	0.0724638	4.75862	10	Hyphomicrobium(74),Acidobacteria_Gp1_unclassified(100)	Acetobacteraceae_unclassified(100)	4	4	2	0	0	0	10.5263	23.5294	8.69565	0	0	0	FALSE
620	Otu00621,Otu00634	Otu00442	0.0724638	1	0.0724638	4.75862	10	Gammaproteobacteria_unclassified(92),Granulicella_unclassified(59)	Acetobacteraceae_unclassified(100)	3	2	4	0	0	1	7.89474	11.7647	17.3913	0	0	6.66667	FALSE
621	Otu00462,Otu00634	Otu00442	0.0724638	1	0.0724638	4.75862	10	Rhizobiales_unclassified(81),Granulicella_unclassified(59)	Acetobacteraceae_unclassified(100)	4	2	4	0	0	0	10.5263	11.7647	17.3913	0	0	0	FALSE
622	Otu00443,Otu00634	Otu00442	0.0724638	1	0.0724638	4.75862	10	Chitinophagaceae_unclassified(100),Granulicella_unclassified(59)	Acetobacteraceae_unclassified(100)	5	1	3	0	0	1	13.1579	5.88235	13.0435	0	0	6.66667	FALSE
623	Otu00442,Otu00697	Otu00422	0.0724638	1	0.0724638	4.75862	10	Acetobacteraceae_unclassified(100),Polyangiaceae_unclassified(100)	Novosphingobium(96)	4	2	2	0	1	1	10.5263	11.7647	8.69565	0	3.33333	6.66667	FALSE
624	Otu00559,Otu00753	Otu00442	0.0724638	1	0.0724638	4.75862	10	Planctomycetaceae_unclassified(100),Reyranella_unclassified(100)	Acetobacteraceae_unclassified(100)	3	3	3	0	1	0	7.89474	17.6471	13.0435	0	3.33333	0	FALSE
625	Otu00471,Otu00753	Otu00442	0.0724638	1	0.0724638	4.75862	10	Acetobacteraceae_unclassified(100),Reyranella_unclassified(100)	Acetobacteraceae_unclassified(100)	3	3	3	0	1	0	7.89474	17.6471	13.0435	0	3.33333	0	FALSE
626	Otu00462,Otu00621	Otu00442	0.0724638	1	0.0724638	4.75862	10	Rhizobiales_unclassified(81),Gammaproteobacteria_unclassified(92)	Acetobacteraceae_unclassified(100)	3	3	4	0	0	0	7.89474	17.6471	17.3913	0	0	0	FALSE
627	Otu00499,Otu00621	Otu00442	0.0724638	1	0.0724638	4.75862	10	Gp2_unclassified(100),Gammaproteobacteria_unclassified(92)	Acetobacteraceae_unclassified(100)	3	2	4	0	0	1	7.89474	11.7647	17.3913	0	0	6.66667	FALSE
628	Otu00471,Otu00621	Otu00442	0.0797101	1	0.0797101	4.75862	11	Acetobacteraceae_unclassified(100),Gammaproteobacteria_unclassified(92)	Acetobacteraceae_unclassified(100)	3	3	3	0	0	2	7.89474	17.6471	13.0435	0	0	13.3333	FALSE
629	Otu00586,Otu00609	Otu00442	0.0724638	1	0.0724638	4.75862	10	Planctomycetaceae_unclassified(100),Candidatus_Solibacter_unclassified(100)	Acetobacteraceae_unclassified(100)	4	1	4	0	1	0	10.5263	5.88235	17.3913	0	3.33333	0	FALSE
630	Otu00460,Otu00609	Otu00442	0.0724638	1	0.0724638	4.75862	10	Hyphomicrobium(74),Candidatus_Solibacter_unclassified(100)	Acetobacteraceae_unclassified(100)	4	1	4	0	1	0	10.5263	5.88235	17.3913	0	3.33333	0	FALSE
631	Otu00512,Otu00609	Otu00442	0.0724638	1	0.0724638	4.75862	10	Rhodopseudomonas(75),Candidatus_Solibacter_unclassified(100)	Acetobacteraceae_unclassified(100)	3	1	4	0	2	0	7.89474	5.88235	17.3913	0	6.66667	0	FALSE
632	Otu00232,Otu00477	Otu00439	0.0797101	1	0.0797101	4.75862	11	Porphyromonas(98),Ruminococcaceae_unclassified(98)	Paraeggerthella(100)	4	1	0	1	1	4	10.5263	5.88235	0	6.66667	3.33333	26.6667	FALSE
633	Otu00554,Otu00635	Otu00442	0.0797101	1	0.0797101	4.75862	11	Rhodospirillales_unclassified(100),Planctomycetaceae_unclassified(95)	Acetobacteraceae_unclassified(100)	3	3	4	0	0	1	7.89474	17.6471	17.3913	0	0	6.66667	FALSE
634	Otu00471,Otu00635	Otu00442	0.0724638	1	0.0724638	4.75862	10	Acetobacteraceae_unclassified(100),Planctomycetaceae_unclassified(95)	Acetobacteraceae_unclassified(100)	3	3	3	0	0	1	7.89474	17.6471	13.0435	0	0	6.66667	FALSE
635	Otu00460,Otu00635	Otu00442	0.0797101	1	0.0797101	4.75862	11	Hyphomicrobium(74),Planctomycetaceae_unclassified(95)	Acetobacteraceae_unclassified(100)	4	3	3	0	0	1	10.5263	17.6471	13.0435	0	0	6.66667	FALSE
636	Otu00488,Otu00672	Otu00442	0.0724638	1	0.0724638	4.75862	10	Planctomycetaceae_unclassified(90),Aquicella(100)	Acetobacteraceae_unclassified(100)	4	2	3	0	1	0	10.5263	11.7647	13.0435	0	3.33333	0	FALSE
637	Otu00460,Otu00672	Otu00442	0.0724638	1	0.0724638	4.75862	10	Hyphomicrobium(74),Aquicella(100)	Acetobacteraceae_unclassified(100)	4	2	3	0	1	0	10.5263	11.7647	13.0435	0	3.33333	0	FALSE
638	Otu00579,Otu00616	Otu00442	0.0724638	1	0.0724638	4.75862	10	Gammaproteobacteria_unclassified(87),Planctomycetaceae_unclassified(85)	Acetobacteraceae_unclassified(100)	5	2	1	0	1	1	13.1579	11.7647	4.34783	0	3.33333	6.66667	FALSE
639	Otu00556,Otu00586	Otu00429	0.0724638	1	0.0724638	4.75862	10	Aquisphaera(72),Planctomycetaceae_unclassified(100)	Hyphomicrobiaceae_unclassified(78)	4	1	3	1	1	0	10.5263	5.88235	13.0435	6.66667	3.33333	0	FALSE
640	Otu00586,Otu00624	Otu00442	0.0724638	1	0.0724638	4.75862	10	Planctomycetaceae_unclassified(100),Rhodospirillaceae_unclassified(99)	Acetobacteraceae_unclassified(100)	3	1	4	0	1	1	7.89474	5.88235	17.3913	0	3.33333	6.66667	FALSE
641	Otu00586,Otu00624	Otu00429	0.0724638	1	0.0724638	4.75862	10	Planctomycetaceae_unclassified(100),Rhodospirillaceae_unclassified(99)	Hyphomicrobiaceae_unclassified(78)	3	1	4	0	1	1	7.89474	5.88235	17.3913	0	3.33333	6.66667	FALSE
642	Otu00487,Otu00586	Otu00442	0.0797101	1	0.0797101	4.75862	11	Gp1_unclassified(100),Planctomycetaceae_unclassified(100)	Acetobacteraceae_unclassified(100)	4	2	4	0	1	0	10.5263	11.7647	17.3913	0	3.33333	0	FALSE
643	Otu00371,Otu00586	Otu00442	0.0724638	1	0.0724638	4.75862	10	Chlamydiales_unclassified(100),Planctomycetaceae_unclassified(100)	Acetobacteraceae_unclassified(100)	3	2	4	0	0	1	7.89474	11.7647	17.3913	0	0	6.66667	FALSE
644	Otu00499,Otu00586	Otu00429	0.0942029	1	0.0942029	4.75862	13	Gp2_unclassified(100),Planctomycetaceae_unclassified(100)	Hyphomicrobiaceae_unclassified(78)	4	2	4	1	1	1	10.5263	11.7647	17.3913	6.66667	3.33333	6.66667	FALSE
645	Otu00471,Otu00586	Otu00442	0.0724638	1	0.0724638	4.75862	10	Acetobacteraceae_unclassified(100),Planctomycetaceae_unclassified(100)	Acetobacteraceae_unclassified(100)	3	2	3	0	1	1	7.89474	11.7647	13.0435	0	3.33333	6.66667	FALSE
646	Otu00471,Otu00586	Otu00429	0.0724638	1	0.0724638	4.75862	10	Acetobacteraceae_unclassified(100),Planctomycetaceae_unclassified(100)	Hyphomicrobiaceae_unclassified(78)	3	2	3	0	1	1	7.89474	11.7647	13.0435	0	3.33333	6.66667	FALSE
647	Otu00512,Otu00586	Otu00429	0.0797101	1	0.0797101	4.75862	11	Rhodopseudomonas(75),Planctomycetaceae_unclassified(100)	Hyphomicrobiaceae_unclassified(78)	4	1	4	0	1	1	10.5263	5.88235	17.3913	0	3.33333	6.66667	FALSE
648	Otu00560,Otu00607	Otu00442	0.0724638	1	0.0724638	4.75862	10	Gp1_unclassified(100),Gaiella(100)	Acetobacteraceae_unclassified(100)	4	0	4	0	1	1	10.5263	0	17.3913	0	3.33333	6.66667	FALSE
649	Otu00554,Otu00607	Otu00442	0.0724638	1	0.0724638	4.75862	10	Rhodospirillales_unclassified(100),Gaiella(100)	Acetobacteraceae_unclassified(100)	3	2	4	0	0	1	7.89474	11.7647	17.3913	0	0	6.66667	FALSE
650	Otu00547,Otu00607	Otu00442	0.0724638	1	0.0724638	4.75862	10	Verrucomicrobia_unclassified(99),Gaiella(100)	Acetobacteraceae_unclassified(100)	4	1	3	0	1	1	10.5263	5.88235	13.0435	0	3.33333	6.66667	FALSE
651	Otu00487,Otu00607	Otu00442	0.0724638	1	0.0724638	4.75862	10	Gp1_unclassified(100),Gaiella(100)	Acetobacteraceae_unclassified(100)	4	1	4	0	1	0	10.5263	5.88235	17.3913	0	3.33333	0	FALSE
652	Otu00476,Otu00598	Otu00422	0.0724638	1	0.0724638	4.75862	10	Rhizobium(100),Gp2_unclassified(100)	Novosphingobium(96)	4	2	4	0	0	0	10.5263	11.7647	17.3913	0	0	0	FALSE
653	Otu00554,Otu00589	Otu00442	0.0724638	1	0.0724638	4.75862	10	Rhodospirillales_unclassified(100),Proteobacteria_unclassified(89)	Acetobacteraceae_unclassified(100)	3	1	5	0	0	1	7.89474	5.88235	21.7391	0	0	6.66667	FALSE
654	Otu00471,Otu00589	Otu00442	0.0724638	1	0.0724638	4.75862	10	Acetobacteraceae_unclassified(100),Proteobacteria_unclassified(89)	Acetobacteraceae_unclassified(100)	3	1	4	0	1	1	7.89474	5.88235	17.3913	0	3.33333	6.66667	FALSE
655	Otu00560,Otu00579	Otu00442	0.0724638	1	0.0724638	4.75862	10	Gp1_unclassified(100),Gammaproteobacteria_unclassified(87)	Acetobacteraceae_unclassified(100)	5	1	2	0	1	1	13.1579	5.88235	8.69565	0	3.33333	6.66667	FALSE
656	Otu00554,Otu00579	Otu00442	0.0869565	1	0.0869565	4.75862	12	Rhodospirillales_unclassified(100),Gammaproteobacteria_unclassified(87)	Acetobacteraceae_unclassified(100)	4	4	3	0	1	0	10.5263	23.5294	13.0435	0	3.33333	0	FALSE
657	Otu00579,Otu00601	Otu00442	0.0869565	1	0.0869565	4.75862	12	Gammaproteobacteria_unclassified(87),Thermomonosporaceae_unclassified(69)	Acetobacteraceae_unclassified(100)	3	4	2	0	2	1	7.89474	23.5294	8.69565	0	6.66667	6.66667	FALSE
658	Otu00471,Otu00579	Otu00442	0.0797101	1	0.0797101	4.75862	11	Acetobacteraceae_unclassified(100),Gammaproteobacteria_unclassified(87)	Acetobacteraceae_unclassified(100)	3	4	2	0	1	1	7.89474	23.5294	8.69565	0	3.33333	6.66667	FALSE
659	Otu00462,Otu00528	Otu00442	0.0869565	1	0.0869565	4.75862	12	Rhizobiales_unclassified(81),Conexibacter(96)	Acetobacteraceae_unclassified(100)	3	5	4	0	0	0	7.89474	29.4118	17.3913	0	0	0	FALSE
660	Otu00499,Otu00528	Otu00442	0.0797101	1	0.0797101	4.75862	11	Gp2_unclassified(100),Conexibacter(96)	Acetobacteraceae_unclassified(100)	3	4	4	0	0	0	7.89474	23.5294	17.3913	0	0	0	FALSE
661	Otu00599,Otu00624	Otu00429	0.0724638	1	0.0724638	4.75862	10	Planctomycetaceae_unclassified(100),Rhodospirillaceae_unclassified(99)	Hyphomicrobiaceae_unclassified(78)	2	2	4	0	1	1	5.26316	11.7647	17.3913	0	3.33333	6.66667	FALSE
662	Otu00471,Otu00599	Otu00442	0.0869565	1	0.0869565	4.75862	12	Acetobacteraceae_unclassified(100),Planctomycetaceae_unclassified(100)	Acetobacteraceae_unclassified(100)	3	4	3	0	1	1	7.89474	23.5294	13.0435	0	3.33333	6.66667	FALSE
663	Otu00523,Otu00599	Otu00429	0.0724638	1	0.0724638	4.75862	10	Gp16_unclassified(100),Planctomycetaceae_unclassified(100)	Hyphomicrobiaceae_unclassified(78)	2	1	4	1	1	1	5.26316	5.88235	17.3913	6.66667	3.33333	6.66667	FALSE
664	Otu00541,Otu00624	Otu00429	0.0724638	1	0.0724638	4.75862	10	Betaproteobacteria_unclassified(99),Rhodospirillaceae_unclassified(99)	Hyphomicrobiaceae_unclassified(78)	2	1	5	0	1	1	5.26316	5.88235	21.7391	0	3.33333	6.66667	FALSE
665	Otu00462,Otu00624	Otu00442	0.0724638	1	0.0724638	4.75862	10	Rhizobiales_unclassified(81),Rhodospirillaceae_unclassified(99)	Acetobacteraceae_unclassified(100)	3	2	4	0	1	0	7.89474	11.7647	17.3913	0	3.33333	0	FALSE
666	Otu00499,Otu00624	Otu00442	0.0869565	1	0.0869565	4.75862	12	Gp2_unclassified(100),Rhodospirillaceae_unclassified(99)	Acetobacteraceae_unclassified(100)	3	2	5	0	1	1	7.89474	11.7647	21.7391	0	3.33333	6.66667	FALSE
667	Otu00460,Otu00624	Otu00429	0.0869565	1	0.0869565	4.75862	12	Hyphomicrobium(74),Rhodospirillaceae_unclassified(99)	Hyphomicrobiaceae_unclassified(78)	3	2	5	0	1	1	7.89474	11.7647	21.7391	0	3.33333	6.66667	FALSE
668	Otu00560,Otu00601	Otu00442	0.0724638	1	0.0724638	4.75862	10	Gp1_unclassified(100),Thermomonosporaceae_unclassified(69)	Acetobacteraceae_unclassified(100)	4	1	3	0	1	1	10.5263	5.88235	13.0435	0	3.33333	6.66667	FALSE
669	Otu00462,Otu00560	Otu00442	0.0869565	1	0.0869565	4.75862	12	Rhizobiales_unclassified(81),Gp1_unclassified(100)	Acetobacteraceae_unclassified(100)	6	1	4	0	1	0	15.7895	5.88235	17.3913	0	3.33333	0	FALSE
670	Otu00427,Otu00560	Otu00442	0.0724638	1	0.0724638	4.75862	10	Rhizobacter(55),Gp1_unclassified(100)	Acetobacteraceae_unclassified(100)	5	0	3	0	1	1	13.1579	0	13.0435	0	3.33333	6.66667	FALSE
671	Otu00523,Otu00560	Otu00429	0.0869565	1	0.0869565	4.75862	12	Gp16_unclassified(100),Gp1_unclassified(100)	Hyphomicrobiaceae_unclassified(78)	4	0	5	0	1	2	10.5263	0	21.7391	0	3.33333	13.3333	FALSE
672	Otu00554,Otu00601	Otu00442	0.0724638	1	0.0724638	4.75862	10	Rhodospirillales_unclassified(100),Thermomonosporaceae_unclassified(69)	Acetobacteraceae_unclassified(100)	2	4	3	0	1	0	5.26316	23.5294	13.0435	0	3.33333	0	FALSE
673	Otu00547,Otu00554	Otu00442	0.0724638	1	0.0724638	4.75862	10	Verrucomicrobia_unclassified(99),Rhodospirillales_unclassified(100)	Acetobacteraceae_unclassified(100)	3	2	4	0	0	1	7.89474	11.7647	17.3913	0	0	6.66667	FALSE
674	Otu00541,Otu00554	Otu00442	0.0724638	1	0.0724638	4.75862	10	Betaproteobacteria_unclassified(99),Rhodospirillales_unclassified(100)	Acetobacteraceae_unclassified(100)	3	1	5	0	0	1	7.89474	5.88235	21.7391	0	0	6.66667	FALSE
675	Otu00535,Otu00554	Otu00442	0.0724638	1	0.0724638	4.75862	10	Gp7_unclassified(100),Rhodospirillales_unclassified(100)	Acetobacteraceae_unclassified(100)	2	2	5	0	0	1	5.26316	11.7647	21.7391	0	0	6.66667	FALSE
676	Otu00371,Otu00554	Otu00442	0.0869565	1	0.0869565	4.75862	12	Chlamydiales_unclassified(100),Rhodospirillales_unclassified(100)	Acetobacteraceae_unclassified(100)	2	3	6	0	0	1	5.26316	17.6471	26.087	0	0	6.66667	FALSE
677	Otu00488,Otu00554	Otu00442	0.0797101	1	0.0797101	4.75862	11	Planctomycetaceae_unclassified(90),Rhodospirillales_unclassified(100)	Acetobacteraceae_unclassified(100)	3	3	3	0	1	1	7.89474	17.6471	13.0435	0	3.33333	6.66667	FALSE
678	Otu00499,Otu00554	Otu00442	0.101449	1	0.101449	4.75862	14	Gp2_unclassified(100),Rhodospirillales_unclassified(100)	Acetobacteraceae_unclassified(100)	3	4	6	0	0	1	7.89474	23.5294	26.087	0	0	6.66667	FALSE
679	Otu00427,Otu00554	Otu00442	0.0724638	1	0.0724638	4.75862	10	Rhizobacter(55),Rhodospirillales_unclassified(100)	Acetobacteraceae_unclassified(100)	3	2	4	0	0	1	7.89474	11.7647	17.3913	0	0	6.66667	FALSE
680	Otu00443,Otu00554	Otu00442	0.0942029	1	0.0942029	4.75862	13	Chitinophagaceae_unclassified(100),Rhodospirillales_unclassified(100)	Acetobacteraceae_unclassified(100)	4	4	4	0	0	1	10.5263	23.5294	17.3913	0	0	6.66667	FALSE
681	Otu00512,Otu00554	Otu00442	0.0797101	1	0.0797101	4.75862	11	Rhodopseudomonas(75),Rhodospirillales_unclassified(100)	Acetobacteraceae_unclassified(100)	2	2	5	0	1	1	5.26316	11.7647	21.7391	0	3.33333	6.66667	FALSE
682	Otu00555,Otu00601	Otu00442	0.0797101	1	0.0797101	4.75862	11	Beijerinckiaceae_unclassified(73),Thermomonosporaceae_unclassified(69)	Acetobacteraceae_unclassified(100)	4	1	3	0	2	1	10.5263	5.88235	13.0435	0	6.66667	6.66667	FALSE
683	Otu00488,Otu00601	Otu00442	0.0869565	1	0.0869565	4.75862	12	Planctomycetaceae_unclassified(90),Thermomonosporaceae_unclassified(69)	Acetobacteraceae_unclassified(100)	4	3	2	0	2	1	10.5263	17.6471	8.69565	0	6.66667	6.66667	FALSE
684	Otu00460,Otu00601	Otu00442	0.0869565	1	0.0869565	4.75862	12	Hyphomicrobium(74),Thermomonosporaceae_unclassified(69)	Acetobacteraceae_unclassified(100)	4	4	3	0	1	0	10.5263	23.5294	13.0435	0	3.33333	0	FALSE
685	Otu00512,Otu00601	Otu00442	0.0869565	1	0.0869565	4.75862	12	Rhodopseudomonas(75),Thermomonosporaceae_unclassified(69)	Acetobacteraceae_unclassified(100)	4	2	3	0	2	1	10.5263	11.7647	13.0435	0	6.66667	6.66667	FALSE
686	Otu00487,Otu00547	Otu00442	0.0724638	1	0.0724638	4.75862	10	Gp1_unclassified(100),Verrucomicrobia_unclassified(99)	Acetobacteraceae_unclassified(100)	4	2	3	0	1	0	10.5263	11.7647	13.0435	0	3.33333	0	FALSE
687	Otu00471,Otu00547	Otu00442	0.0724638	1	0.0724638	4.75862	10	Acetobacteraceae_unclassified(100),Verrucomicrobia_unclassified(99)	Acetobacteraceae_unclassified(100)	3	2	3	0	1	1	7.89474	11.7647	13.0435	0	3.33333	6.66667	FALSE
688	Otu00462,Otu00523	Otu00429	0.0797101	1	0.0797101	4.75862	11	Rhizobiales_unclassified(81),Gp16_unclassified(100)	Hyphomicrobiaceae_unclassified(78)	3	1	4	2	1	0	7.89474	5.88235	17.3913	13.3333	3.33333	0	FALSE
689	Otu00462,Otu00512	Otu00442	0.0724638	1	0.0724638	4.75862	10	Rhizobiales_unclassified(81),Rhodopseudomonas(75)	Acetobacteraceae_unclassified(100)	4	2	3	0	1	0	10.5263	11.7647	13.0435	0	3.33333	0	FALSE
690	Otu00471,Otu00488	Otu00442	0.0942029	1	0.0942029	4.75862	13	Acetobacteraceae_unclassified(100),Planctomycetaceae_unclassified(90)	Acetobacteraceae_unclassified(100)	4	3	3	0	1	2	10.5263	17.6471	13.0435	0	3.33333	13.3333	FALSE
691	Otu00427,Otu00499	Otu00442	0.0942029	1	0.0942029	4.75862	13	Rhizobacter(55),Gp2_unclassified(100)	Acetobacteraceae_unclassified(100)	5	3	3	0	1	1	13.1579	17.6471	13.0435	0	3.33333	6.66667	FALSE
692	Otu00499,Otu00523	Otu00429	0.101449	1	0.101449	4.75862	14	Gp2_unclassified(100),Gp16_unclassified(100)	Hyphomicrobiaceae_unclassified(78)	4	1	5	2	1	1	10.5263	5.88235	21.7391	13.3333	3.33333	6.66667	FALSE
693	Otu00443,Otu00471	Otu00442	0.0942029	1	0.0942029	4.75862	13	Chitinophagaceae_unclassified(100),Acetobacteraceae_unclassified(100)	Acetobacteraceae_unclassified(100)	3	4	3	0	1	2	7.89474	23.5294	13.0435	0	3.33333	13.3333	FALSE
694	Otu00116,Otu00257,Otu00292	Otu00199	0.0797101	1	0.0797101	4.75862	11	Treponema(100),Treponema(100),Clostridiales_unclassified(100)	Clostridiales_unclassified(100)	3	0	0	0	3	5	7.89474	0	0	0	10	33.3333	FALSE
695	Otu00315,Otu00477,Otu00530	Otu00439	0.0797101	1	0.0797101	4.75862	11	Bacteria_unclassified(100),Ruminococcaceae_unclassified(98),Porphyromonas(100)	Paraeggerthella(100)	3	1	0	1	0	6	7.89474	5.88235	0	6.66667	0	40	FALSE
696	Otu00473,Otu00477,Otu00530	Otu00439	0.0724638	1	0.0724638	4.75862	10	Erysipelotrichaceae_unclassified(95),Ruminococcaceae_unclassified(98),Porphyromonas(100)	Paraeggerthella(100)	2	1	0	1	1	5	5.26316	5.88235	0	6.66667	3.33333	33.3333	FALSE
697	Otu00461,Otu00473,Otu00533	Otu00439	0.0724638	1	0.0724638	4.75862	10	Clostridiales_unclassified(100),Erysipelotrichaceae_unclassified(95),Peptoniphilaceae_unclassified(100)	Paraeggerthella(100)	1	1	0	3	2	3	2.63158	5.88235	0	20	6.66667	20	FALSE
698	Otu00471,Otu00554,Otu00771	Otu00442	0.0724638	1	0.0724638	4.75862	10	Acetobacteraceae_unclassified(100),Rhodospirillales_unclassified(100),Gp2_unclassified(100)	Acetobacteraceae_unclassified(100)	2	4	3	0	0	1	5.26316	23.5294	13.0435	0	0	6.66667	FALSE
699	Otu00447,Otu00473,Otu00533	Otu00439	0.0724638	1	0.0724638	4.75862	10	Prevotella(100),Erysipelotrichaceae_unclassified(95),Peptoniphilaceae_unclassified(100)	Paraeggerthella(100)	1	1	0	4	0	4	2.63158	5.88235	0	26.6667	0	26.6667	FALSE
700	Otu00462,Otu00499,Otu00790	Otu00442	0.0724638	1	0.0724638	4.75862	10	Rhizobiales_unclassified(81),Gp2_unclassified(100),Acidobacteria_Gp1_unclassified(100)	Acetobacteraceae_unclassified(100)	4	3	3	0	0	0	10.5263	17.6471	13.0435	0	0	0	FALSE
701	Otu00462,Otu00471,Otu00790	Otu00442	0.0797101	1	0.0797101	4.75862	11	Rhizobiales_unclassified(81),Acetobacteraceae_unclassified(100),Acidobacteria_Gp1_unclassified(100)	Acetobacteraceae_unclassified(100)	4	4	3	0	0	0	10.5263	23.5294	13.0435	0	0	0	FALSE
702	Otu00460,Otu00462,Otu00790	Otu00442	0.0724638	1	0.0724638	4.75862	10	Hyphomicrobium(74),Rhizobiales_unclassified(81),Acidobacteria_Gp1_unclassified(100)	Acetobacteraceae_unclassified(100)	4	4	2	0	0	0	10.5263	23.5294	8.69565	0	0	0	FALSE
703	Otu00471,Otu00499,Otu00790	Otu00442	0.0724638	1	0.0724638	4.75862	10	Acetobacteraceae_unclassified(100),Gp2_unclassified(100),Acidobacteria_Gp1_unclassified(100)	Acetobacteraceae_unclassified(100)	4	3	3	0	0	0	10.5263	17.6471	13.0435	0	0	0	FALSE
704	Otu00460,Otu00471,Otu00790	Otu00442	0.0724638	1	0.0724638	4.75862	10	Hyphomicrobium(74),Acetobacteraceae_unclassified(100),Acidobacteria_Gp1_unclassified(100)	Acetobacteraceae_unclassified(100)	4	4	2	0	0	0	10.5263	23.5294	8.69565	0	0	0	FALSE
705	Otu00386,Otu00393,Otu00477	Otu00439	0.0724638	1	0.0724638	4.75862	10	Porphyromonas(100),Porphyromonas(100),Ruminococcaceae_unclassified(98)	Paraeggerthella(100)	2	0	0	2	1	5	5.26316	0	0	13.3333	3.33333	33.3333	FALSE
706	Otu00386,Otu00393,Otu00473	Otu00439	0.0724638	1	0.0724638	4.75862	10	Porphyromonas(100),Porphyromonas(100),Erysipelotrichaceae_unclassified(95)	Paraeggerthella(100)	2	1	0	2	1	4	5.26316	5.88235	0	13.3333	3.33333	26.6667	FALSE
707	Otu00315,Otu00386,Otu00477	Otu00439	0.0724638	1	0.0724638	4.75862	10	Bacteria_unclassified(100),Porphyromonas(100),Ruminococcaceae_unclassified(98)	Paraeggerthella(100)	2	0	0	1	1	6	5.26316	0	0	6.66667	3.33333	40	FALSE
708	Otu00315,Otu00386,Otu00473	Otu00439	0.0724638	1	0.0724638	4.75862	10	Bacteria_unclassified(100),Porphyromonas(100),Erysipelotrichaceae_unclassified(95)	Paraeggerthella(100)	2	1	0	1	1	5	5.26316	5.88235	0	6.66667	3.33333	33.3333	FALSE
709	Otu00499,Otu00559,Otu00753	Otu00442	0.0724638	1	0.0724638	4.75862	10	Gp2_unclassified(100),Planctomycetaceae_unclassified(100),Reyranella_unclassified(100)	Acetobacteraceae_unclassified(100)	3	3	3	0	1	0	7.89474	17.6471	13.0435	0	3.33333	0	FALSE
710	Otu00471,Otu00559,Otu00753	Otu00442	0.0724638	1	0.0724638	4.75862	10	Acetobacteraceae_unclassified(100),Planctomycetaceae_unclassified(100),Reyranella_unclassified(100)	Acetobacteraceae_unclassified(100)	3	3	3	0	1	0	7.89474	17.6471	13.0435	0	3.33333	0	FALSE
711	Otu00471,Otu00499,Otu00753	Otu00442	0.0724638	1	0.0724638	4.75862	10	Acetobacteraceae_unclassified(100),Gp2_unclassified(100),Reyranella_unclassified(100)	Acetobacteraceae_unclassified(100)	3	3	3	0	1	0	7.89474	17.6471	13.0435	0	3.33333	0	FALSE
712	Otu00393,Otu00477,Otu00533	Otu00439	0.0797101	1	0.0797101	4.75862	11	Porphyromonas(100),Ruminococcaceae_unclassified(98),Peptoniphilaceae_unclassified(100)	Paraeggerthella(100)	3	0	0	3	1	4	7.89474	0	0	20	3.33333	26.6667	FALSE
713	Otu00523,Otu00541,Otu00587	Otu00429	0.0724638	1	0.0724638	4.75862	10	Gp16_unclassified(100),Betaproteobacteria_unclassified(99),Betaproteobacteria_unclassified(100)	Hyphomicrobiaceae_unclassified(78)	2	1	3	2	1	1	5.26316	5.88235	13.0435	13.3333	3.33333	6.66667	FALSE
714	Otu00487,Otu00586,Otu00609	Otu00442	0.0724638	1	0.0724638	4.75862	10	Gp1_unclassified(100),Planctomycetaceae_unclassified(100),Candidatus_Solibacter_unclassified(100)	Acetobacteraceae_unclassified(100)	4	1	4	0	1	0	10.5263	5.88235	17.3913	0	3.33333	0	FALSE
715	Otu00460,Otu00487,Otu00609	Otu00442	0.0724638	1	0.0724638	4.75862	10	Hyphomicrobium(74),Gp1_unclassified(100),Candidatus_Solibacter_unclassified(100)	Acetobacteraceae_unclassified(100)	4	1	4	0	1	0	10.5263	5.88235	17.3913	0	3.33333	0	FALSE
716	Otu00443,Otu00460,Otu00609	Otu00442	0.0724638	1	0.0724638	4.75862	10	Chitinophagaceae_unclassified(100),Hyphomicrobium(74),Candidatus_Solibacter_unclassified(100)	Acetobacteraceae_unclassified(100)	4	1	4	0	1	0	10.5263	5.88235	17.3913	0	3.33333	0	FALSE
717	Otu00232,Otu00477,Otu00533	Otu00439	0.0724638	1	0.0724638	4.75862	10	Porphyromonas(98),Ruminococcaceae_unclassified(98),Peptoniphilaceae_unclassified(100)	Paraeggerthella(100)	4	1	0	1	1	3	10.5263	5.88235	0	6.66667	3.33333	20	FALSE
718	Otu00315,Otu00477,Otu00533	Otu00439	0.0724638	1	0.0724638	4.75862	10	Bacteria_unclassified(100),Ruminococcaceae_unclassified(98),Peptoniphilaceae_unclassified(100)	Paraeggerthella(100)	3	1	0	1	1	4	7.89474	5.88235	0	6.66667	3.33333	26.6667	FALSE
719	Otu00400,Otu00477,Otu00533	Otu00439	0.0797101	1	0.0797101	4.75862	11	Bacteria_unclassified(98),Ruminococcaceae_unclassified(98),Peptoniphilaceae_unclassified(100)	Paraeggerthella(100)	2	1	0	4	2	2	5.26316	5.88235	0	26.6667	6.66667	13.3333	FALSE
720	Otu00400,Otu00473,Otu00533	Otu00439	0.0869565	1	0.0869565	4.75862	12	Bacteria_unclassified(98),Erysipelotrichaceae_unclassified(95),Peptoniphilaceae_unclassified(100)	Paraeggerthella(100)	2	1	0	5	2	2	5.26316	5.88235	0	33.3333	6.66667	13.3333	FALSE
721	Otu00460,Otu00554,Otu00635	Otu00442	0.0724638	1	0.0724638	4.75862	10	Hyphomicrobium(74),Rhodospirillales_unclassified(100),Planctomycetaceae_unclassified(95)	Acetobacteraceae_unclassified(100)	3	3	3	0	0	1	7.89474	17.6471	13.0435	0	0	6.66667	FALSE
722	Otu00471,Otu00499,Otu00635	Otu00442	0.0724638	1	0.0724638	4.75862	10	Acetobacteraceae_unclassified(100),Gp2_unclassified(100),Planctomycetaceae_unclassified(95)	Acetobacteraceae_unclassified(100)	3	3	3	0	0	1	7.89474	17.6471	13.0435	0	0	6.66667	FALSE
723	Otu00471,Otu00598,Otu00672	Otu00442	0.0724638	1	0.0724638	4.75862	10	Acetobacteraceae_unclassified(100),Gp2_unclassified(100),Aquicella(100)	Acetobacteraceae_unclassified(100)	4	1	5	0	0	0	10.5263	5.88235	21.7391	0	0	0	FALSE
724	Otu00471,Otu00488,Otu00672	Otu00442	0.0724638	1	0.0724638	4.75862	10	Acetobacteraceae_unclassified(100),Planctomycetaceae_unclassified(90),Aquicella(100)	Acetobacteraceae_unclassified(100)	4	2	3	0	1	0	10.5263	11.7647	13.0435	0	3.33333	0	FALSE
725	Otu00460,Otu00488,Otu00672	Otu00442	0.0724638	1	0.0724638	4.75862	10	Hyphomicrobium(74),Planctomycetaceae_unclassified(90),Aquicella(100)	Acetobacteraceae_unclassified(100)	4	2	3	0	1	0	10.5263	11.7647	13.0435	0	3.33333	0	FALSE
726	Otu00460,Otu00471,Otu00672	Otu00442	0.0724638	1	0.0724638	4.75862	10	Hyphomicrobium(74),Acetobacteraceae_unclassified(100),Aquicella(100)	Acetobacteraceae_unclassified(100)	4	2	3	0	1	0	10.5263	11.7647	13.0435	0	3.33333	0	FALSE
727	Otu00499,Otu00531,Otu00559	Otu00429	0.0724638	1	0.0724638	4.75862	10	Gp2_unclassified(100),Rhizobiales_unclassified(99),Planctomycetaceae_unclassified(100)	Hyphomicrobiaceae_unclassified(78)	2	2	4	1	1	0	5.26316	11.7647	17.3913	6.66667	3.33333	0	FALSE
728	Otu00443,Otu00556,Otu00586	Otu00429	0.0724638	1	0.0724638	4.75862	10	Chitinophagaceae_unclassified(100),Aquisphaera(72),Planctomycetaceae_unclassified(100)	Hyphomicrobiaceae_unclassified(78)	4	1	3	1	1	0	10.5263	5.88235	13.0435	6.66667	3.33333	0	FALSE
729	Otu00499,Otu00586,Otu00589	Otu00429	0.0724638	1	0.0724638	4.75862	10	Gp2_unclassified(100),Planctomycetaceae_unclassified(100),Proteobacteria_unclassified(89)	Hyphomicrobiaceae_unclassified(78)	3	1	3	1	1	1	7.89474	5.88235	13.0435	6.66667	3.33333	6.66667	FALSE
730	Otu00499,Otu00586,Otu00624	Otu00442	0.0724638	1	0.0724638	4.75862	10	Gp2_unclassified(100),Planctomycetaceae_unclassified(100),Rhodospirillaceae_unclassified(99)	Acetobacteraceae_unclassified(100)	3	1	4	0	1	1	7.89474	5.88235	17.3913	0	3.33333	6.66667	FALSE
731	Otu00499,Otu00586,Otu00624	Otu00429	0.0724638	1	0.0724638	4.75862	10	Gp2_unclassified(100),Planctomycetaceae_unclassified(100),Rhodospirillaceae_unclassified(99)	Hyphomicrobiaceae_unclassified(78)	3	1	4	0	1	1	7.89474	5.88235	17.3913	0	3.33333	6.66667	FALSE
732	Otu00523,Otu00586,Otu00624	Otu00442	0.0724638	1	0.0724638	4.75862	10	Gp16_unclassified(100),Planctomycetaceae_unclassified(100),Rhodospirillaceae_unclassified(99)	Acetobacteraceae_unclassified(100)	3	1	4	0	1	1	7.89474	5.88235	17.3913	0	3.33333	6.66667	FALSE
733	Otu00523,Otu00586,Otu00624	Otu00429	0.0724638	1	0.0724638	4.75862	10	Gp16_unclassified(100),Planctomycetaceae_unclassified(100),Rhodospirillaceae_unclassified(99)	Hyphomicrobiaceae_unclassified(78)	3	1	4	0	1	1	7.89474	5.88235	17.3913	0	3.33333	6.66667	FALSE
734	Otu00460,Otu00586,Otu00624	Otu00442	0.0724638	1	0.0724638	4.75862	10	Hyphomicrobium(74),Planctomycetaceae_unclassified(100),Rhodospirillaceae_unclassified(99)	Acetobacteraceae_unclassified(100)	3	1	4	0	1	1	7.89474	5.88235	17.3913	0	3.33333	6.66667	FALSE
735	Otu00460,Otu00586,Otu00624	Otu00429	0.0724638	1	0.0724638	4.75862	10	Hyphomicrobium(74),Planctomycetaceae_unclassified(100),Rhodospirillaceae_unclassified(99)	Hyphomicrobiaceae_unclassified(78)	3	1	4	0	1	1	7.89474	5.88235	17.3913	0	3.33333	6.66667	FALSE
736	Otu00512,Otu00586,Otu00624	Otu00442	0.0724638	1	0.0724638	4.75862	10	Rhodopseudomonas(75),Planctomycetaceae_unclassified(100),Rhodospirillaceae_unclassified(99)	Acetobacteraceae_unclassified(100)	3	1	4	0	1	1	7.89474	5.88235	17.3913	0	3.33333	6.66667	FALSE
737	Otu00512,Otu00586,Otu00624	Otu00429	0.0724638	1	0.0724638	4.75862	10	Rhodopseudomonas(75),Planctomycetaceae_unclassified(100),Rhodospirillaceae_unclassified(99)	Hyphomicrobiaceae_unclassified(78)	3	1	4	0	1	1	7.89474	5.88235	17.3913	0	3.33333	6.66667	FALSE
738	Otu00442,Otu00586,Otu00624	Otu00429	0.0724638	1	0.0724638	4.75862	10	Acetobacteraceae_unclassified(100),Planctomycetaceae_unclassified(100),Rhodospirillaceae_unclassified(99)	Hyphomicrobiaceae_unclassified(78)	3	1	4	0	1	1	7.89474	5.88235	17.3913	0	3.33333	6.66667	FALSE
739	Otu00499,Otu00560,Otu00586	Otu00429	0.0724638	1	0.0724638	4.75862	10	Gp2_unclassified(100),Gp1_unclassified(100),Planctomycetaceae_unclassified(100)	Hyphomicrobiaceae_unclassified(78)	4	0	4	0	1	1	10.5263	0	17.3913	0	3.33333	6.66667	FALSE
740	Otu00523,Otu00560,Otu00586	Otu00429	0.0724638	1	0.0724638	4.75862	10	Gp16_unclassified(100),Gp1_unclassified(100),Planctomycetaceae_unclassified(100)	Hyphomicrobiaceae_unclassified(78)	4	0	4	0	1	1	10.5263	0	17.3913	0	3.33333	6.66667	FALSE
741	Otu00460,Otu00560,Otu00586	Otu00442	0.0724638	1	0.0724638	4.75862	10	Hyphomicrobium(74),Gp1_unclassified(100),Planctomycetaceae_unclassified(100)	Acetobacteraceae_unclassified(100)	4	0	4	0	1	1	10.5263	0	17.3913	0	3.33333	6.66667	FALSE
742	Otu00512,Otu00560,Otu00586	Otu00429	0.0724638	1	0.0724638	4.75862	10	Rhodopseudomonas(75),Gp1_unclassified(100),Planctomycetaceae_unclassified(100)	Hyphomicrobiaceae_unclassified(78)	4	0	4	0	1	1	10.5263	0	17.3913	0	3.33333	6.66667	FALSE
743	Otu00499,Otu00541,Otu00586	Otu00429	0.0724638	1	0.0724638	4.75862	10	Gp2_unclassified(100),Betaproteobacteria_unclassified(99),Planctomycetaceae_unclassified(100)	Hyphomicrobiaceae_unclassified(78)	3	1	3	1	1	1	7.89474	5.88235	13.0435	6.66667	3.33333	6.66667	FALSE
744	Otu00499,Otu00535,Otu00586	Otu00429	0.0797101	1	0.0797101	4.75862	11	Gp2_unclassified(100),Gp7_unclassified(100),Planctomycetaceae_unclassified(100)	Hyphomicrobiaceae_unclassified(78)	3	1	4	1	1	1	7.89474	5.88235	17.3913	6.66667	3.33333	6.66667	FALSE
745	Otu00523,Otu00535,Otu00586	Otu00429	0.0797101	1	0.0797101	4.75862	11	Gp16_unclassified(100),Gp7_unclassified(100),Planctomycetaceae_unclassified(100)	Hyphomicrobiaceae_unclassified(78)	3	1	4	1	1	1	7.89474	5.88235	17.3913	6.66667	3.33333	6.66667	FALSE
746	Otu00512,Otu00535,Otu00586	Otu00429	0.0724638	1	0.0724638	4.75862	10	Rhodopseudomonas(75),Gp7_unclassified(100),Planctomycetaceae_unclassified(100)	Hyphomicrobiaceae_unclassified(78)	3	1	4	0	1	1	7.89474	5.88235	17.3913	0	3.33333	6.66667	FALSE
747	Otu00462,Otu00499,Otu00586	Otu00429	0.0724638	1	0.0724638	4.75862	10	Rhizobiales_unclassified(81),Gp2_unclassified(100),Planctomycetaceae_unclassified(100)	Hyphomicrobiaceae_unclassified(78)	3	2	3	1	1	0	7.89474	11.7647	13.0435	6.66667	3.33333	0	FALSE
748	Otu00488,Otu00499,Otu00586	Otu00429	0.0724638	1	0.0724638	4.75862	10	Planctomycetaceae_unclassified(90),Gp2_unclassified(100),Planctomycetaceae_unclassified(100)	Hyphomicrobiaceae_unclassified(78)	4	0	3	1	1	1	10.5263	0	13.0435	6.66667	3.33333	6.66667	FALSE
749	Otu00488,Otu00523,Otu00586	Otu00429	0.0724638	1	0.0724638	4.75862	10	Planctomycetaceae_unclassified(90),Gp16_unclassified(100),Planctomycetaceae_unclassified(100)	Hyphomicrobiaceae_unclassified(78)	4	0	3	1	1	1	10.5263	0	13.0435	6.66667	3.33333	6.66667	FALSE
750	Otu00443,Otu00499,Otu00586	Otu00429	0.0797101	1	0.0797101	4.75862	11	Chitinophagaceae_unclassified(100),Gp2_unclassified(100),Planctomycetaceae_unclassified(100)	Hyphomicrobiaceae_unclassified(78)	3	1	4	1	1	1	7.89474	5.88235	17.3913	6.66667	3.33333	6.66667	FALSE
751	Otu00471,Otu00499,Otu00586	Otu00442	0.0724638	1	0.0724638	4.75862	10	Acetobacteraceae_unclassified(100),Gp2_unclassified(100),Planctomycetaceae_unclassified(100)	Acetobacteraceae_unclassified(100)	3	2	3	0	1	1	7.89474	11.7647	13.0435	0	3.33333	6.66667	FALSE
752	Otu00471,Otu00499,Otu00586	Otu00429	0.0724638	1	0.0724638	4.75862	10	Acetobacteraceae_unclassified(100),Gp2_unclassified(100),Planctomycetaceae_unclassified(100)	Hyphomicrobiaceae_unclassified(78)	3	2	3	0	1	1	7.89474	11.7647	13.0435	0	3.33333	6.66667	FALSE
753	Otu00499,Otu00523,Otu00586	Otu00429	0.0869565	1	0.0869565	4.75862	12	Gp2_unclassified(100),Gp16_unclassified(100),Planctomycetaceae_unclassified(100)	Hyphomicrobiaceae_unclassified(78)	4	1	4	1	1	1	10.5263	5.88235	17.3913	6.66667	3.33333	6.66667	FALSE
754	Otu00460,Otu00499,Otu00586	Otu00429	0.0797101	1	0.0797101	4.75862	11	Hyphomicrobium(74),Gp2_unclassified(100),Planctomycetaceae_unclassified(100)	Hyphomicrobiaceae_unclassified(78)	3	1	4	1	1	1	7.89474	5.88235	17.3913	6.66667	3.33333	6.66667	FALSE
755	Otu00499,Otu00512,Otu00586	Otu00429	0.0797101	1	0.0797101	4.75862	11	Gp2_unclassified(100),Rhodopseudomonas(75),Planctomycetaceae_unclassified(100)	Hyphomicrobiaceae_unclassified(78)	4	1	4	0	1	1	10.5263	5.88235	17.3913	0	3.33333	6.66667	FALSE
756	Otu00442,Otu00499,Otu00586	Otu00429	0.0797101	1	0.0797101	4.75862	11	Acetobacteraceae_unclassified(100),Gp2_unclassified(100),Planctomycetaceae_unclassified(100)	Hyphomicrobiaceae_unclassified(78)	3	2	4	0	1	1	7.89474	11.7647	17.3913	0	3.33333	6.66667	FALSE
757	Otu00443,Otu00512,Otu00586	Otu00429	0.0724638	1	0.0724638	4.75862	10	Chitinophagaceae_unclassified(100),Rhodopseudomonas(75),Planctomycetaceae_unclassified(100)	Hyphomicrobiaceae_unclassified(78)	3	1	4	0	1	1	7.89474	5.88235	17.3913	0	3.33333	6.66667	FALSE
758	Otu00442,Otu00471,Otu00586	Otu00429	0.0724638	1	0.0724638	4.75862	10	Acetobacteraceae_unclassified(100),Acetobacteraceae_unclassified(100),Planctomycetaceae_unclassified(100)	Hyphomicrobiaceae_unclassified(78)	3	2	3	0	1	1	7.89474	11.7647	13.0435	0	3.33333	6.66667	FALSE
759	Otu00460,Otu00523,Otu00586	Otu00429	0.0797101	1	0.0797101	4.75862	11	Hyphomicrobium(74),Gp16_unclassified(100),Planctomycetaceae_unclassified(100)	Hyphomicrobiaceae_unclassified(78)	3	1	4	1	1	1	7.89474	5.88235	17.3913	6.66667	3.33333	6.66667	FALSE
760	Otu00512,Otu00523,Otu00586	Otu00429	0.0797101	1	0.0797101	4.75862	11	Rhodopseudomonas(75),Gp16_unclassified(100),Planctomycetaceae_unclassified(100)	Hyphomicrobiaceae_unclassified(78)	4	1	4	0	1	1	10.5263	5.88235	17.3913	0	3.33333	6.66667	FALSE
761	Otu00460,Otu00512,Otu00586	Otu00442	0.0724638	1	0.0724638	4.75862	10	Hyphomicrobium(74),Rhodopseudomonas(75),Planctomycetaceae_unclassified(100)	Acetobacteraceae_unclassified(100)	3	1	4	0	1	1	7.89474	5.88235	17.3913	0	3.33333	6.66667	FALSE
762	Otu00460,Otu00512,Otu00586	Otu00429	0.0724638	1	0.0724638	4.75862	10	Hyphomicrobium(74),Rhodopseudomonas(75),Planctomycetaceae_unclassified(100)	Hyphomicrobiaceae_unclassified(78)	3	1	4	0	1	1	7.89474	5.88235	17.3913	0	3.33333	6.66667	FALSE
763	Otu00442,Otu00512,Otu00586	Otu00429	0.0724638	1	0.0724638	4.75862	10	Acetobacteraceae_unclassified(100),Rhodopseudomonas(75),Planctomycetaceae_unclassified(100)	Hyphomicrobiaceae_unclassified(78)	3	1	4	0	1	1	7.89474	5.88235	17.3913	0	3.33333	6.66667	FALSE
764	Otu00442,Otu00607,Otu00624	Otu00429	0.0724638	1	0.0724638	4.75862	10	Acetobacteraceae_unclassified(100),Gaiella(100),Rhodospirillaceae_unclassified(99)	Hyphomicrobiaceae_unclassified(78)	2	2	4	0	1	1	5.26316	11.7647	17.3913	0	3.33333	6.66667	FALSE
765	Otu00541,Otu00547,Otu00607	Otu00442	0.0724638	1	0.0724638	4.75862	10	Betaproteobacteria_unclassified(99),Verrucomicrobia_unclassified(99),Gaiella(100)	Acetobacteraceae_unclassified(100)	4	1	3	0	1	1	10.5263	5.88235	13.0435	0	3.33333	6.66667	FALSE
766	Otu00499,Otu00535,Otu00607	Otu00429	0.0724638	1	0.0724638	4.75862	10	Gp2_unclassified(100),Gp7_unclassified(100),Gaiella(100)	Hyphomicrobiaceae_unclassified(78)	2	1	4	1	1	1	5.26316	5.88235	17.3913	6.66667	3.33333	6.66667	FALSE
767	Otu00443,Otu00578,Otu00607	Otu00442	0.0724638	1	0.0724638	4.75862	10	Chitinophagaceae_unclassified(100),Reyranella_unclassified(100),Gaiella(100)	Acetobacteraceae_unclassified(100)	4	2	3	0	1	0	10.5263	11.7647	13.0435	0	3.33333	0	FALSE
768	Otu00460,Otu00578,Otu00607	Otu00442	0.0724638	1	0.0724638	4.75862	10	Hyphomicrobium(74),Reyranella_unclassified(100),Gaiella(100)	Acetobacteraceae_unclassified(100)	4	2	3	0	1	0	10.5263	11.7647	13.0435	0	3.33333	0	FALSE
769	Otu00499,Otu00531,Otu00607	Otu00429	0.0724638	1	0.0724638	4.75862	10	Gp2_unclassified(100),Rhizobiales_unclassified(99),Gaiella(100)	Hyphomicrobiaceae_unclassified(78)	2	2	5	0	1	0	5.26316	11.7647	21.7391	0	3.33333	0	FALSE
770	Otu00499,Otu00523,Otu00607	Otu00429	0.0724638	1	0.0724638	4.75862	10	Gp2_unclassified(100),Gp16_unclassified(100),Gaiella(100)	Hyphomicrobiaceae_unclassified(78)	2	1	4	1	1	1	5.26316	5.88235	17.3913	6.66667	3.33333	6.66667	FALSE
771	Otu00499,Otu00512,Otu00607	Otu00442	0.0724638	1	0.0724638	4.75862	10	Gp2_unclassified(100),Rhodopseudomonas(75),Gaiella(100)	Acetobacteraceae_unclassified(100)	3	2	3	0	1	1	7.89474	11.7647	13.0435	0	3.33333	6.66667	FALSE
772	Otu00443,Otu00512,Otu00607	Otu00442	0.0724638	1	0.0724638	4.75862	10	Chitinophagaceae_unclassified(100),Rhodopseudomonas(75),Gaiella(100)	Acetobacteraceae_unclassified(100)	3	2	3	0	1	1	7.89474	11.7647	13.0435	0	3.33333	6.66667	FALSE
773	Otu00460,Otu00512,Otu00607	Otu00442	0.0724638	1	0.0724638	4.75862	10	Hyphomicrobium(74),Rhodopseudomonas(75),Gaiella(100)	Acetobacteraceae_unclassified(100)	3	2	3	0	1	1	7.89474	11.7647	13.0435	0	3.33333	6.66667	FALSE
774	Otu00499,Otu00535,Otu00589	Otu00429	0.0724638	1	0.0724638	4.75862	10	Gp2_unclassified(100),Gp7_unclassified(100),Proteobacteria_unclassified(89)	Hyphomicrobiaceae_unclassified(78)	3	0	4	1	1	1	7.89474	0	17.3913	6.66667	3.33333	6.66667	FALSE
775	Otu00523,Otu00535,Otu00589	Otu00429	0.0797101	1	0.0797101	4.75862	11	Gp16_unclassified(100),Gp7_unclassified(100),Proteobacteria_unclassified(89)	Hyphomicrobiaceae_unclassified(78)	3	0	5	1	1	1	7.89474	0	21.7391	6.66667	3.33333	6.66667	FALSE
776	Otu00471,Otu00499,Otu00589	Otu00442	0.0724638	1	0.0724638	4.75862	10	Acetobacteraceae_unclassified(100),Gp2_unclassified(100),Proteobacteria_unclassified(89)	Acetobacteraceae_unclassified(100)	3	1	4	0	1	1	7.89474	5.88235	17.3913	0	3.33333	6.66667	FALSE
777	Otu00499,Otu00523,Otu00589	Otu00429	0.0724638	1	0.0724638	4.75862	10	Gp2_unclassified(100),Gp16_unclassified(100),Proteobacteria_unclassified(89)	Hyphomicrobiaceae_unclassified(78)	3	0	4	1	1	1	7.89474	0	17.3913	6.66667	3.33333	6.66667	FALSE
778	Otu00443,Otu00560,Otu00579	Otu00442	0.0724638	1	0.0724638	4.75862	10	Chitinophagaceae_unclassified(100),Gp1_unclassified(100),Gammaproteobacteria_unclassified(87)	Acetobacteraceae_unclassified(100)	5	1	2	0	1	1	13.1579	5.88235	8.69565	0	3.33333	6.66667	FALSE
779	Otu00462,Otu00554,Otu00579	Otu00442	0.0797101	1	0.0797101	4.75862	11	Rhizobiales_unclassified(81),Rhodospirillales_unclassified(100),Gammaproteobacteria_unclassified(87)	Acetobacteraceae_unclassified(100)	4	4	3	0	0	0	10.5263	23.5294	13.0435	0	0	0	FALSE
780	Otu00443,Otu00554,Otu00579	Otu00442	0.0724638	1	0.0724638	4.75862	10	Chitinophagaceae_unclassified(100),Rhodospirillales_unclassified(100),Gammaproteobacteria_unclassified(87)	Acetobacteraceae_unclassified(100)	4	4	2	0	0	0	10.5263	23.5294	8.69565	0	0	0	FALSE
781	Otu00462,Otu00579,Otu00601	Otu00442	0.0724638	1	0.0724638	4.75862	10	Rhizobiales_unclassified(81),Gammaproteobacteria_unclassified(87),Thermomonosporaceae_unclassified(69)	Acetobacteraceae_unclassified(100)	3	4	2	0	1	0	7.89474	23.5294	8.69565	0	3.33333	0	FALSE
782	Otu00488,Otu00579,Otu00601	Otu00442	0.0724638	1	0.0724638	4.75862	10	Planctomycetaceae_unclassified(90),Gammaproteobacteria_unclassified(87),Thermomonosporaceae_unclassified(69)	Acetobacteraceae_unclassified(100)	3	3	1	0	2	1	7.89474	17.6471	4.34783	0	6.66667	6.66667	FALSE
783	Otu00443,Otu00579,Otu00601	Otu00442	0.0797101	1	0.0797101	4.75862	11	Chitinophagaceae_unclassified(100),Gammaproteobacteria_unclassified(87),Thermomonosporaceae_unclassified(69)	Acetobacteraceae_unclassified(100)	3	4	2	0	1	1	7.89474	23.5294	8.69565	0	3.33333	6.66667	FALSE
784	Otu00471,Otu00579,Otu00601	Otu00442	0.0724638	1	0.0724638	4.75862	10	Acetobacteraceae_unclassified(100),Gammaproteobacteria_unclassified(87),Thermomonosporaceae_unclassified(69)	Acetobacteraceae_unclassified(100)	3	4	1	0	1	1	7.89474	23.5294	4.34783	0	3.33333	6.66667	FALSE
785	Otu00460,Otu00579,Otu00601	Otu00442	0.0724638	1	0.0724638	4.75862	10	Hyphomicrobium(74),Gammaproteobacteria_unclassified(87),Thermomonosporaceae_unclassified(69)	Acetobacteraceae_unclassified(100)	3	4	2	0	1	0	7.89474	23.5294	8.69565	0	3.33333	0	FALSE
786	Otu00512,Otu00579,Otu00601	Otu00442	0.0724638	1	0.0724638	4.75862	10	Rhodopseudomonas(75),Gammaproteobacteria_unclassified(87),Thermomonosporaceae_unclassified(69)	Acetobacteraceae_unclassified(100)	3	2	2	0	2	1	7.89474	11.7647	8.69565	0	6.66667	6.66667	FALSE
787	Otu00462,Otu00471,Otu00579	Otu00442	0.0724638	1	0.0724638	4.75862	10	Rhizobiales_unclassified(81),Acetobacteraceae_unclassified(100),Gammaproteobacteria_unclassified(87)	Acetobacteraceae_unclassified(100)	3	4	2	0	1	0	7.89474	23.5294	8.69565	0	3.33333	0	FALSE
788	Otu00460,Otu00462,Otu00579	Otu00442	0.0797101	1	0.0797101	4.75862	11	Hyphomicrobium(74),Rhizobiales_unclassified(81),Gammaproteobacteria_unclassified(87)	Acetobacteraceae_unclassified(100)	4	4	2	0	1	0	10.5263	23.5294	8.69565	0	3.33333	0	FALSE
789	Otu00443,Otu00471,Otu00579	Otu00442	0.0724638	1	0.0724638	4.75862	10	Chitinophagaceae_unclassified(100),Acetobacteraceae_unclassified(100),Gammaproteobacteria_unclassified(87)	Acetobacteraceae_unclassified(100)	3	4	1	0	1	1	7.89474	23.5294	4.34783	0	3.33333	6.66667	FALSE
790	Otu00462,Otu00528,Otu00554	Otu00442	0.0797101	1	0.0797101	4.75862	11	Rhizobiales_unclassified(81),Conexibacter(96),Rhodospirillales_unclassified(100)	Acetobacteraceae_unclassified(100)	3	4	4	0	0	0	7.89474	23.5294	17.3913	0	0	0	FALSE
791	Otu00499,Otu00528,Otu00554	Otu00442	0.0724638	1	0.0724638	4.75862	10	Gp2_unclassified(100),Conexibacter(96),Rhodospirillales_unclassified(100)	Acetobacteraceae_unclassified(100)	3	3	4	0	0	0	7.89474	17.6471	17.3913	0	0	0	FALSE
792	Otu00462,Otu00487,Otu00528	Otu00442	0.0724638	1	0.0724638	4.75862	10	Rhizobiales_unclassified(81),Gp1_unclassified(100),Conexibacter(96)	Acetobacteraceae_unclassified(100)	3	3	4	0	0	0	7.89474	17.6471	17.3913	0	0	0	FALSE
793	Otu00487,Otu00499,Otu00528	Otu00442	0.0724638	1	0.0724638	4.75862	10	Gp1_unclassified(100),Gp2_unclassified(100),Conexibacter(96)	Acetobacteraceae_unclassified(100)	3	3	4	0	0	0	7.89474	17.6471	17.3913	0	0	0	FALSE
794	Otu00462,Otu00499,Otu00528	Otu00442	0.0797101	1	0.0797101	4.75862	11	Rhizobiales_unclassified(81),Gp2_unclassified(100),Conexibacter(96)	Acetobacteraceae_unclassified(100)	3	4	4	0	0	0	7.89474	23.5294	17.3913	0	0	0	FALSE
795	Otu00462,Otu00471,Otu00528	Otu00442	0.0724638	1	0.0724638	4.75862	10	Rhizobiales_unclassified(81),Acetobacteraceae_unclassified(100),Conexibacter(96)	Acetobacteraceae_unclassified(100)	2	5	3	0	0	0	5.26316	29.4118	13.0435	0	0	0	FALSE
796	Otu00460,Otu00599,Otu00624	Otu00429	0.0724638	1	0.0724638	4.75862	10	Hyphomicrobium(74),Planctomycetaceae_unclassified(100),Rhodospirillaceae_unclassified(99)	Hyphomicrobiaceae_unclassified(78)	2	2	4	0	1	1	5.26316	11.7647	17.3913	0	3.33333	6.66667	FALSE
797	Otu00512,Otu00599,Otu00624	Otu00429	0.0724638	1	0.0724638	4.75862	10	Rhodopseudomonas(75),Planctomycetaceae_unclassified(100),Rhodospirillaceae_unclassified(99)	Hyphomicrobiaceae_unclassified(78)	2	2	4	0	1	1	5.26316	11.7647	17.3913	0	3.33333	6.66667	FALSE
798	Otu00535,Otu00541,Otu00599	Otu00429	0.0724638	1	0.0724638	4.75862	10	Gp7_unclassified(100),Betaproteobacteria_unclassified(99),Planctomycetaceae_unclassified(100)	Hyphomicrobiaceae_unclassified(78)	2	1	4	1	1	1	5.26316	5.88235	17.3913	6.66667	3.33333	6.66667	FALSE
799	Otu00523,Otu00541,Otu00599	Otu00429	0.0724638	1	0.0724638	4.75862	10	Gp16_unclassified(100),Betaproteobacteria_unclassified(99),Planctomycetaceae_unclassified(100)	Hyphomicrobiaceae_unclassified(78)	2	1	4	1	1	1	5.26316	5.88235	17.3913	6.66667	3.33333	6.66667	FALSE
800	Otu00523,Otu00535,Otu00599	Otu00429	0.0724638	1	0.0724638	4.75862	10	Gp16_unclassified(100),Gp7_unclassified(100),Planctomycetaceae_unclassified(100)	Hyphomicrobiaceae_unclassified(78)	2	1	4	1	1	1	5.26316	5.88235	17.3913	6.66667	3.33333	6.66667	FALSE
801	Otu00462,Otu00471,Otu00599	Otu00442	0.0724638	1	0.0724638	4.75862	10	Rhizobiales_unclassified(81),Acetobacteraceae_unclassified(100),Planctomycetaceae_unclassified(100)	Acetobacteraceae_unclassified(100)	3	4	2	0	1	0	7.89474	23.5294	8.69565	0	3.33333	0	FALSE
802	Otu00471,Otu00488,Otu00599	Otu00442	0.0724638	1	0.0724638	4.75862	10	Acetobacteraceae_unclassified(100),Planctomycetaceae_unclassified(90),Planctomycetaceae_unclassified(100)	Acetobacteraceae_unclassified(100)	3	2	3	0	1	1	7.89474	11.7647	13.0435	0	3.33333	6.66667	FALSE
803	Otu00471,Otu00499,Otu00599	Otu00442	0.0797101	1	0.0797101	4.75862	11	Acetobacteraceae_unclassified(100),Gp2_unclassified(100),Planctomycetaceae_unclassified(100)	Acetobacteraceae_unclassified(100)	3	3	3	0	1	1	7.89474	17.6471	13.0435	0	3.33333	6.66667	FALSE
804	Otu00499,Otu00512,Otu00599	Otu00442	0.0724638	1	0.0724638	4.75862	10	Gp2_unclassified(100),Rhodopseudomonas(75),Planctomycetaceae_unclassified(100)	Acetobacteraceae_unclassified(100)	3	2	3	0	1	1	7.89474	11.7647	13.0435	0	3.33333	6.66667	FALSE
805	Otu00267,Otu00499,Otu00599	Otu00422	0.0724638	1	0.0724638	4.75862	10	Dermacoccaceae_unclassified(76),Gp2_unclassified(100),Planctomycetaceae_unclassified(100)	Novosphingobium(96)	2	3	3	1	0	1	5.26316	17.6471	13.0435	6.66667	0	6.66667	FALSE
806	Otu00443,Otu00471,Otu00599	Otu00442	0.0797101	1	0.0797101	4.75862	11	Chitinophagaceae_unclassified(100),Acetobacteraceae_unclassified(100),Planctomycetaceae_unclassified(100)	Acetobacteraceae_unclassified(100)	3	3	3	0	1	1	7.89474	17.6471	13.0435	0	3.33333	6.66667	FALSE
807	Otu00443,Otu00512,Otu00599	Otu00442	0.0724638	1	0.0724638	4.75862	10	Chitinophagaceae_unclassified(100),Rhodopseudomonas(75),Planctomycetaceae_unclassified(100)	Acetobacteraceae_unclassified(100)	3	2	3	0	1	1	7.89474	11.7647	13.0435	0	3.33333	6.66667	FALSE
808	Otu00460,Otu00471,Otu00599	Otu00442	0.0869565	1	0.0869565	4.75862	12	Hyphomicrobium(74),Acetobacteraceae_unclassified(100),Planctomycetaceae_unclassified(100)	Acetobacteraceae_unclassified(100)	3	4	3	0	1	1	7.89474	23.5294	13.0435	0	3.33333	6.66667	FALSE
809	Otu00471,Otu00512,Otu00599	Otu00442	0.0724638	1	0.0724638	4.75862	10	Acetobacteraceae_unclassified(100),Rhodopseudomonas(75),Planctomycetaceae_unclassified(100)	Acetobacteraceae_unclassified(100)	3	2	3	0	1	1	7.89474	11.7647	13.0435	0	3.33333	6.66667	FALSE
810	Otu00460,Otu00523,Otu00599	Otu00429	0.0724638	1	0.0724638	4.75862	10	Hyphomicrobium(74),Gp16_unclassified(100),Planctomycetaceae_unclassified(100)	Hyphomicrobiaceae_unclassified(78)	2	1	4	1	1	1	5.26316	5.88235	17.3913	6.66667	3.33333	6.66667	FALSE
811	Otu00460,Otu00535,Otu00624	Otu00429	0.0724638	1	0.0724638	4.75862	10	Hyphomicrobium(74),Gp7_unclassified(100),Rhodospirillaceae_unclassified(99)	Hyphomicrobiaceae_unclassified(78)	2	1	5	0	1	1	5.26316	5.88235	21.7391	0	3.33333	6.66667	FALSE
812	Otu00371,Otu00499,Otu00624	Otu00442	0.0724638	1	0.0724638	4.75862	10	Chlamydiales_unclassified(100),Gp2_unclassified(100),Rhodospirillaceae_unclassified(99)	Acetobacteraceae_unclassified(100)	2	2	5	0	0	1	5.26316	11.7647	21.7391	0	0	6.66667	FALSE
813	Otu00371,Otu00499,Otu00624	Otu00422	0.0724638	1	0.0724638	4.75862	10	Chlamydiales_unclassified(100),Gp2_unclassified(100),Rhodospirillaceae_unclassified(99)	Novosphingobium(96)	2	2	5	0	0	1	5.26316	11.7647	21.7391	0	0	6.66667	FALSE
814	Otu00371,Otu00460,Otu00624	Otu00429	0.0724638	1	0.0724638	4.75862	10	Chlamydiales_unclassified(100),Hyphomicrobium(74),Rhodospirillaceae_unclassified(99)	Hyphomicrobiaceae_unclassified(78)	2	2	5	0	0	1	5.26316	11.7647	21.7391	0	0	6.66667	FALSE
815	Otu00371,Otu00512,Otu00624	Otu00429	0.0724638	1	0.0724638	4.75862	10	Chlamydiales_unclassified(100),Rhodopseudomonas(75),Rhodospirillaceae_unclassified(99)	Hyphomicrobiaceae_unclassified(78)	2	2	5	0	0	1	5.26316	11.7647	21.7391	0	0	6.66667	FALSE
816	Otu00371,Otu00442,Otu00624	Otu00422	0.0724638	1	0.0724638	4.75862	10	Chlamydiales_unclassified(100),Acetobacteraceae_unclassified(100),Rhodospirillaceae_unclassified(99)	Novosphingobium(96)	2	2	5	0	0	1	5.26316	11.7647	21.7391	0	0	6.66667	FALSE
817	Otu00462,Otu00499,Otu00624	Otu00442	0.0724638	1	0.0724638	4.75862	10	Rhizobiales_unclassified(81),Gp2_unclassified(100),Rhodospirillaceae_unclassified(99)	Acetobacteraceae_unclassified(100)	3	2	4	0	1	0	7.89474	11.7647	17.3913	0	3.33333	0	FALSE
818	Otu00443,Otu00499,Otu00624	Otu00442	0.0724638	1	0.0724638	4.75862	10	Chitinophagaceae_unclassified(100),Gp2_unclassified(100),Rhodospirillaceae_unclassified(99)	Acetobacteraceae_unclassified(100)	2	2	4	0	1	1	5.26316	11.7647	17.3913	0	3.33333	6.66667	FALSE
819	Otu00443,Otu00499,Otu00624	Otu00429	0.0724638	1	0.0724638	4.75862	10	Chitinophagaceae_unclassified(100),Gp2_unclassified(100),Rhodospirillaceae_unclassified(99)	Hyphomicrobiaceae_unclassified(78)	2	2	4	0	1	1	5.26316	11.7647	17.3913	0	3.33333	6.66667	FALSE
820	Otu00471,Otu00499,Otu00624	Otu00442	0.0797101	1	0.0797101	4.75862	11	Acetobacteraceae_unclassified(100),Gp2_unclassified(100),Rhodospirillaceae_unclassified(99)	Acetobacteraceae_unclassified(100)	3	2	4	0	1	1	7.89474	11.7647	17.3913	0	3.33333	6.66667	FALSE
821	Otu00499,Otu00523,Otu00624	Otu00442	0.0724638	1	0.0724638	4.75862	10	Gp2_unclassified(100),Gp16_unclassified(100),Rhodospirillaceae_unclassified(99)	Acetobacteraceae_unclassified(100)	3	1	4	0	1	1	7.89474	5.88235	17.3913	0	3.33333	6.66667	FALSE
822	Otu00499,Otu00523,Otu00624	Otu00429	0.0724638	1	0.0724638	4.75862	10	Gp2_unclassified(100),Gp16_unclassified(100),Rhodospirillaceae_unclassified(99)	Hyphomicrobiaceae_unclassified(78)	3	1	4	0	1	1	7.89474	5.88235	17.3913	0	3.33333	6.66667	FALSE
823	Otu00460,Otu00499,Otu00624	Otu00442	0.0797101	1	0.0797101	4.75862	11	Hyphomicrobium(74),Gp2_unclassified(100),Rhodospirillaceae_unclassified(99)	Acetobacteraceae_unclassified(100)	3	2	4	0	1	1	7.89474	11.7647	17.3913	0	3.33333	6.66667	FALSE
824	Otu00460,Otu00499,Otu00624	Otu00429	0.0797101	1	0.0797101	4.75862	11	Hyphomicrobium(74),Gp2_unclassified(100),Rhodospirillaceae_unclassified(99)	Hyphomicrobiaceae_unclassified(78)	3	2	4	0	1	1	7.89474	11.7647	17.3913	0	3.33333	6.66667	FALSE
825	Otu00499,Otu00512,Otu00624	Otu00442	0.0797101	1	0.0797101	4.75862	11	Gp2_unclassified(100),Rhodopseudomonas(75),Rhodospirillaceae_unclassified(99)	Acetobacteraceae_unclassified(100)	3	2	4	0	1	1	7.89474	11.7647	17.3913	0	3.33333	6.66667	FALSE
826	Otu00499,Otu00512,Otu00624	Otu00429	0.0797101	1	0.0797101	4.75862	11	Gp2_unclassified(100),Rhodopseudomonas(75),Rhodospirillaceae_unclassified(99)	Hyphomicrobiaceae_unclassified(78)	3	2	4	0	1	1	7.89474	11.7647	17.3913	0	3.33333	6.66667	FALSE
827	Otu00427,Otu00460,Otu00624	Otu00429	0.0724638	1	0.0724638	4.75862	10	Rhizobacter(55),Hyphomicrobium(74),Rhodospirillaceae_unclassified(99)	Hyphomicrobiaceae_unclassified(78)	3	1	4	0	1	1	7.89474	5.88235	17.3913	0	3.33333	6.66667	FALSE
828	Otu00443,Otu00460,Otu00624	Otu00442	0.0724638	1	0.0724638	4.75862	10	Chitinophagaceae_unclassified(100),Hyphomicrobium(74),Rhodospirillaceae_unclassified(99)	Acetobacteraceae_unclassified(100)	2	2	4	0	1	1	5.26316	11.7647	17.3913	0	3.33333	6.66667	FALSE
829	Otu00443,Otu00460,Otu00624	Otu00429	0.0724638	1	0.0724638	4.75862	10	Chitinophagaceae_unclassified(100),Hyphomicrobium(74),Rhodospirillaceae_unclassified(99)	Hyphomicrobiaceae_unclassified(78)	2	2	4	0	1	1	5.26316	11.7647	17.3913	0	3.33333	6.66667	FALSE
830	Otu00442,Otu00443,Otu00624	Otu00429	0.0724638	1	0.0724638	4.75862	10	Acetobacteraceae_unclassified(100),Chitinophagaceae_unclassified(100),Rhodospirillaceae_unclassified(99)	Hyphomicrobiaceae_unclassified(78)	2	2	4	0	1	1	5.26316	11.7647	17.3913	0	3.33333	6.66667	FALSE
831	Otu00460,Otu00471,Otu00624	Otu00442	0.0724638	1	0.0724638	4.75862	10	Hyphomicrobium(74),Acetobacteraceae_unclassified(100),Rhodospirillaceae_unclassified(99)	Acetobacteraceae_unclassified(100)	3	2	3	0	1	1	7.89474	11.7647	13.0435	0	3.33333	6.66667	FALSE
832	Otu00460,Otu00471,Otu00624	Otu00429	0.0724638	1	0.0724638	4.75862	10	Hyphomicrobium(74),Acetobacteraceae_unclassified(100),Rhodospirillaceae_unclassified(99)	Hyphomicrobiaceae_unclassified(78)	3	2	3	0	1	1	7.89474	11.7647	13.0435	0	3.33333	6.66667	FALSE
833	Otu00460,Otu00523,Otu00624	Otu00429	0.0797101	1	0.0797101	4.75862	11	Hyphomicrobium(74),Gp16_unclassified(100),Rhodospirillaceae_unclassified(99)	Hyphomicrobiaceae_unclassified(78)	3	1	5	0	1	1	7.89474	5.88235	21.7391	0	3.33333	6.66667	FALSE
834	Otu00442,Otu00523,Otu00624	Otu00429	0.0724638	1	0.0724638	4.75862	10	Acetobacteraceae_unclassified(100),Gp16_unclassified(100),Rhodospirillaceae_unclassified(99)	Hyphomicrobiaceae_unclassified(78)	3	1	4	0	1	1	7.89474	5.88235	17.3913	0	3.33333	6.66667	FALSE
835	Otu00460,Otu00512,Otu00624	Otu00429	0.0869565	1	0.0869565	4.75862	12	Hyphomicrobium(74),Rhodopseudomonas(75),Rhodospirillaceae_unclassified(99)	Hyphomicrobiaceae_unclassified(78)	3	2	5	0	1	1	7.89474	11.7647	21.7391	0	3.33333	6.66667	FALSE
836	Otu00442,Otu00460,Otu00624	Otu00429	0.0797101	1	0.0797101	4.75862	11	Acetobacteraceae_unclassified(100),Hyphomicrobium(74),Rhodospirillaceae_unclassified(99)	Hyphomicrobiaceae_unclassified(78)	3	2	4	0	1	1	7.89474	11.7647	17.3913	0	3.33333	6.66667	FALSE
837	Otu00442,Otu00512,Otu00624	Otu00429	0.0797101	1	0.0797101	4.75862	11	Acetobacteraceae_unclassified(100),Rhodopseudomonas(75),Rhodospirillaceae_unclassified(99)	Hyphomicrobiaceae_unclassified(78)	3	2	4	0	1	1	7.89474	11.7647	17.3913	0	3.33333	6.66667	FALSE
838	Otu00499,Otu00554,Otu00560	Otu00442	0.0724638	1	0.0724638	4.75862	10	Gp2_unclassified(100),Rhodospirillales_unclassified(100),Gp1_unclassified(100)	Acetobacteraceae_unclassified(100)	3	1	5	0	0	1	7.89474	5.88235	21.7391	0	0	6.66667	FALSE
839	Otu00443,Otu00554,Otu00560	Otu00442	0.0724638	1	0.0724638	4.75862	10	Chitinophagaceae_unclassified(100),Rhodospirillales_unclassified(100),Gp1_unclassified(100)	Acetobacteraceae_unclassified(100)	4	1	4	0	0	1	10.5263	5.88235	17.3913	0	0	6.66667	FALSE
840	Otu00487,Otu00535,Otu00560	Otu00442	0.0724638	1	0.0724638	4.75862	10	Gp1_unclassified(100),Gp7_unclassified(100),Gp1_unclassified(100)	Acetobacteraceae_unclassified(100)	3	1	5	0	1	0	7.89474	5.88235	21.7391	0	3.33333	0	FALSE
841	Otu00499,Otu00535,Otu00560	Otu00429	0.0797101	1	0.0797101	4.75862	11	Gp2_unclassified(100),Gp7_unclassified(100),Gp1_unclassified(100)	Hyphomicrobiaceae_unclassified(78)	3	1	5	0	1	1	7.89474	5.88235	21.7391	0	3.33333	6.66667	FALSE
842	Otu00523,Otu00535,Otu00560	Otu00429	0.0724638	1	0.0724638	4.75862	10	Gp16_unclassified(100),Gp7_unclassified(100),Gp1_unclassified(100)	Hyphomicrobiaceae_unclassified(78)	3	0	5	0	1	1	7.89474	0	21.7391	0	3.33333	6.66667	FALSE
843	Otu00460,Otu00535,Otu00560	Otu00442	0.0724638	1	0.0724638	4.75862	10	Hyphomicrobium(74),Gp7_unclassified(100),Gp1_unclassified(100)	Acetobacteraceae_unclassified(100)	3	1	4	0	1	1	7.89474	5.88235	17.3913	0	3.33333	6.66667	FALSE
844	Otu00462,Otu00487,Otu00560	Otu00442	0.0797101	1	0.0797101	4.75862	11	Rhizobiales_unclassified(81),Gp1_unclassified(100),Gp1_unclassified(100)	Acetobacteraceae_unclassified(100)	5	1	4	0	1	0	13.1579	5.88235	17.3913	0	3.33333	0	FALSE
845	Otu00487,Otu00499,Otu00560	Otu00442	0.0797101	1	0.0797101	4.75862	11	Gp1_unclassified(100),Gp2_unclassified(100),Gp1_unclassified(100)	Acetobacteraceae_unclassified(100)	4	1	5	0	1	0	10.5263	5.88235	21.7391	0	3.33333	0	FALSE
846	Otu00443,Otu00487,Otu00560	Otu00442	0.0797101	1	0.0797101	4.75862	11	Chitinophagaceae_unclassified(100),Gp1_unclassified(100),Gp1_unclassified(100)	Acetobacteraceae_unclassified(100)	5	1	4	0	1	0	13.1579	5.88235	17.3913	0	3.33333	0	FALSE
847	Otu00462,Otu00499,Otu00560	Otu00442	0.0797101	1	0.0797101	4.75862	11	Rhizobiales_unclassified(81),Gp2_unclassified(100),Gp1_unclassified(100)	Acetobacteraceae_unclassified(100)	5	1	4	0	1	0	13.1579	5.88235	17.3913	0	3.33333	0	FALSE
848	Otu00443,Otu00462,Otu00560	Otu00442	0.0724638	1	0.0724638	4.75862	10	Chitinophagaceae_unclassified(100),Rhizobiales_unclassified(81),Gp1_unclassified(100)	Acetobacteraceae_unclassified(100)	5	1	3	0	1	0	13.1579	5.88235	13.0435	0	3.33333	0	FALSE
849	Otu00460,Otu00462,Otu00560	Otu00442	0.0724638	1	0.0724638	4.75862	10	Hyphomicrobium(74),Rhizobiales_unclassified(81),Gp1_unclassified(100)	Acetobacteraceae_unclassified(100)	5	1	3	0	1	0	13.1579	5.88235	13.0435	0	3.33333	0	FALSE
850	Otu00471,Otu00488,Otu00560	Otu00442	0.0797101	1	0.0797101	4.75862	11	Acetobacteraceae_unclassified(100),Planctomycetaceae_unclassified(90),Gp1_unclassified(100)	Acetobacteraceae_unclassified(100)	4	1	3	0	1	2	10.5263	5.88235	13.0435	0	3.33333	13.3333	FALSE
851	Otu00488,Otu00523,Otu00560	Otu00429	0.0724638	1	0.0724638	4.75862	10	Planctomycetaceae_unclassified(90),Gp16_unclassified(100),Gp1_unclassified(100)	Hyphomicrobiaceae_unclassified(78)	4	0	3	0	1	2	10.5263	0	13.0435	0	3.33333	13.3333	FALSE
852	Otu00460,Otu00488,Otu00560	Otu00442	0.0797101	1	0.0797101	4.75862	11	Hyphomicrobium(74),Planctomycetaceae_unclassified(90),Gp1_unclassified(100)	Acetobacteraceae_unclassified(100)	5	1	3	0	1	1	13.1579	5.88235	13.0435	0	3.33333	6.66667	FALSE
853	Otu00427,Otu00499,Otu00560	Otu00442	0.0724638	1	0.0724638	4.75862	10	Rhizobacter(55),Gp2_unclassified(100),Gp1_unclassified(100)	Acetobacteraceae_unclassified(100)	5	0	3	0	1	1	13.1579	0	13.0435	0	3.33333	6.66667	FALSE
854	Otu00471,Otu00499,Otu00560	Otu00442	0.0797101	1	0.0797101	4.75862	11	Acetobacteraceae_unclassified(100),Gp2_unclassified(100),Gp1_unclassified(100)	Acetobacteraceae_unclassified(100)	4	1	4	0	1	1	10.5263	5.88235	17.3913	0	3.33333	6.66667	FALSE
855	Otu00499,Otu00523,Otu00560	Otu00429	0.0797101	1	0.0797101	4.75862	11	Gp2_unclassified(100),Gp16_unclassified(100),Gp1_unclassified(100)	Hyphomicrobiaceae_unclassified(78)	4	0	5	0	1	1	10.5263	0	21.7391	0	3.33333	6.66667	FALSE
856	Otu00460,Otu00499,Otu00560	Otu00442	0.0797101	1	0.0797101	4.75862	11	Hyphomicrobium(74),Gp2_unclassified(100),Gp1_unclassified(100)	Acetobacteraceae_unclassified(100)	4	1	4	0	1	1	10.5263	5.88235	17.3913	0	3.33333	6.66667	FALSE
857	Otu00443,Otu00471,Otu00560	Otu00442	0.0724638	1	0.0724638	4.75862	10	Chitinophagaceae_unclassified(100),Acetobacteraceae_unclassified(100),Gp1_unclassified(100)	Acetobacteraceae_unclassified(100)	3	1	3	0	1	2	7.89474	5.88235	13.0435	0	3.33333	13.3333	FALSE
858	Otu00443,Otu00523,Otu00560	Otu00429	0.0724638	1	0.0724638	4.75862	10	Chitinophagaceae_unclassified(100),Gp16_unclassified(100),Gp1_unclassified(100)	Hyphomicrobiaceae_unclassified(78)	3	0	4	0	1	2	7.89474	0	17.3913	0	3.33333	13.3333	FALSE
859	Otu00443,Otu00460,Otu00560	Otu00442	0.0797101	1	0.0797101	4.75862	11	Chitinophagaceae_unclassified(100),Hyphomicrobium(74),Gp1_unclassified(100)	Acetobacteraceae_unclassified(100)	4	1	4	0	1	1	10.5263	5.88235	17.3913	0	3.33333	6.66667	FALSE
860	Otu00471,Otu00523,Otu00560	Otu00442	0.0724638	1	0.0724638	4.75862	10	Acetobacteraceae_unclassified(100),Gp16_unclassified(100),Gp1_unclassified(100)	Acetobacteraceae_unclassified(100)	3	0	4	0	1	2	7.89474	0	17.3913	0	3.33333	13.3333	FALSE
861	Otu00471,Otu00523,Otu00560	Otu00429	0.0724638	1	0.0724638	4.75862	10	Acetobacteraceae_unclassified(100),Gp16_unclassified(100),Gp1_unclassified(100)	Hyphomicrobiaceae_unclassified(78)	3	0	4	0	1	2	7.89474	0	17.3913	0	3.33333	13.3333	FALSE
862	Otu00471,Otu00512,Otu00560	Otu00442	0.0724638	1	0.0724638	4.75862	10	Acetobacteraceae_unclassified(100),Rhodopseudomonas(75),Gp1_unclassified(100)	Acetobacteraceae_unclassified(100)	4	0	3	0	1	2	10.5263	0	13.0435	0	3.33333	13.3333	FALSE
863	Otu00512,Otu00523,Otu00560	Otu00429	0.0797101	1	0.0797101	4.75862	11	Rhodopseudomonas(75),Gp16_unclassified(100),Gp1_unclassified(100)	Hyphomicrobiaceae_unclassified(78)	4	0	4	0	1	2	10.5263	0	17.3913	0	3.33333	13.3333	FALSE
864	Otu00442,Otu00523,Otu00560	Otu00429	0.0797101	1	0.0797101	4.75862	11	Acetobacteraceae_unclassified(100),Gp16_unclassified(100),Gp1_unclassified(100)	Hyphomicrobiaceae_unclassified(78)	3	0	5	0	1	2	7.89474	0	21.7391	0	3.33333	13.3333	FALSE
865	Otu00460,Otu00512,Otu00560	Otu00442	0.0724638	1	0.0724638	4.75862	10	Hyphomicrobium(74),Rhodopseudomonas(75),Gp1_unclassified(100)	Acetobacteraceae_unclassified(100)	4	0	4	0	1	1	10.5263	0	17.3913	0	3.33333	6.66667	FALSE
866	Otu00462,Otu00487,Otu00554	Otu00442	0.0797101	1	0.0797101	4.75862	11	Rhizobiales_unclassified(81),Gp1_unclassified(100),Rhodospirillales_unclassified(100)	Acetobacteraceae_unclassified(100)	4	3	4	0	0	0	10.5263	17.6471	17.3913	0	0	0	FALSE
867	Otu00487,Otu00499,Otu00554	Otu00442	0.0797101	1	0.0797101	4.75862	11	Gp1_unclassified(100),Gp2_unclassified(100),Rhodospirillales_unclassified(100)	Acetobacteraceae_unclassified(100)	3	3	5	0	0	0	7.89474	17.6471	21.7391	0	0	0	FALSE
868	Otu00443,Otu00487,Otu00554	Otu00442	0.0724638	1	0.0724638	4.75862	10	Chitinophagaceae_unclassified(100),Gp1_unclassified(100),Rhodospirillales_unclassified(100)	Acetobacteraceae_unclassified(100)	4	2	4	0	0	0	10.5263	11.7647	17.3913	0	0	0	FALSE
869	Otu00371,Otu00499,Otu00554	Otu00442	0.0797101	1	0.0797101	4.75862	11	Chlamydiales_unclassified(100),Gp2_unclassified(100),Rhodospirillales_unclassified(100)	Acetobacteraceae_unclassified(100)	2	3	5	0	0	1	5.26316	17.6471	21.7391	0	0	6.66667	FALSE
870	Otu00371,Otu00499,Otu00554	Otu00422	0.0797101	1	0.0797101	4.75862	11	Chlamydiales_unclassified(100),Gp2_unclassified(100),Rhodospirillales_unclassified(100)	Novosphingobium(96)	2	3	5	0	0	1	5.26316	17.6471	21.7391	0	0	6.66667	FALSE
871	Otu00371,Otu00471,Otu00554	Otu00442	0.0724638	1	0.0724638	4.75862	10	Chlamydiales_unclassified(100),Acetobacteraceae_unclassified(100),Rhodospirillales_unclassified(100)	Acetobacteraceae_unclassified(100)	2	3	4	0	0	1	5.26316	17.6471	17.3913	0	0	6.66667	FALSE
872	Otu00371,Otu00471,Otu00554	Otu00422	0.0724638	1	0.0724638	4.75862	10	Chlamydiales_unclassified(100),Acetobacteraceae_unclassified(100),Rhodospirillales_unclassified(100)	Novosphingobium(96)	2	3	4	0	0	1	5.26316	17.6471	17.3913	0	0	6.66667	FALSE
873	Otu00371,Otu00460,Otu00554	Otu00442	0.0724638	1	0.0724638	4.75862	10	Chlamydiales_unclassified(100),Hyphomicrobium(74),Rhodospirillales_unclassified(100)	Acetobacteraceae_unclassified(100)	2	2	5	0	0	1	5.26316	11.7647	21.7391	0	0	6.66667	FALSE
874	Otu00371,Otu00512,Otu00554	Otu00442	0.0724638	1	0.0724638	4.75862	10	Chlamydiales_unclassified(100),Rhodopseudomonas(75),Rhodospirillales_unclassified(100)	Acetobacteraceae_unclassified(100)	2	2	5	0	0	1	5.26316	11.7647	21.7391	0	0	6.66667	FALSE
875	Otu00462,Otu00499,Otu00554	Otu00442	0.0869565	1	0.0869565	4.75862	12	Rhizobiales_unclassified(81),Gp2_unclassified(100),Rhodospirillales_unclassified(100)	Acetobacteraceae_unclassified(100)	3	4	5	0	0	0	7.89474	23.5294	21.7391	0	0	0	FALSE
876	Otu00443,Otu00462,Otu00554	Otu00442	0.0797101	1	0.0797101	4.75862	11	Chitinophagaceae_unclassified(100),Rhizobiales_unclassified(81),Rhodospirillales_unclassified(100)	Acetobacteraceae_unclassified(100)	4	4	3	0	0	0	10.5263	23.5294	13.0435	0	0	0	FALSE
877	Otu00462,Otu00471,Otu00554	Otu00442	0.0797101	1	0.0797101	4.75862	11	Rhizobiales_unclassified(81),Acetobacteraceae_unclassified(100),Rhodospirillales_unclassified(100)	Acetobacteraceae_unclassified(100)	2	5	4	0	0	0	5.26316	29.4118	17.3913	0	0	0	FALSE
878	Otu00460,Otu00462,Otu00554	Otu00442	0.0724638	1	0.0724638	4.75862	10	Hyphomicrobium(74),Rhizobiales_unclassified(81),Rhodospirillales_unclassified(100)	Acetobacteraceae_unclassified(100)	3	4	3	0	0	0	7.89474	23.5294	13.0435	0	0	0	FALSE
879	Otu00443,Otu00488,Otu00554	Otu00442	0.0724638	1	0.0724638	4.75862	10	Chitinophagaceae_unclassified(100),Planctomycetaceae_unclassified(90),Rhodospirillales_unclassified(100)	Acetobacteraceae_unclassified(100)	3	3	3	0	0	1	7.89474	17.6471	13.0435	0	0	6.66667	FALSE
880	Otu00460,Otu00488,Otu00554	Otu00442	0.0724638	1	0.0724638	4.75862	10	Hyphomicrobium(74),Planctomycetaceae_unclassified(90),Rhodospirillales_unclassified(100)	Acetobacteraceae_unclassified(100)	3	3	3	0	0	1	7.89474	17.6471	13.0435	0	0	6.66667	FALSE
881	Otu00443,Otu00499,Otu00554	Otu00442	0.0797101	1	0.0797101	4.75862	11	Chitinophagaceae_unclassified(100),Gp2_unclassified(100),Rhodospirillales_unclassified(100)	Acetobacteraceae_unclassified(100)	3	3	4	0	0	1	7.89474	17.6471	17.3913	0	0	6.66667	FALSE
882	Otu00471,Otu00499,Otu00554	Otu00442	0.0869565	1	0.0869565	4.75862	12	Acetobacteraceae_unclassified(100),Gp2_unclassified(100),Rhodospirillales_unclassified(100)	Acetobacteraceae_unclassified(100)	2	4	5	0	0	1	5.26316	23.5294	21.7391	0	0	6.66667	FALSE
883	Otu00460,Otu00499,Otu00554	Otu00442	0.0724638	1	0.0724638	4.75862	10	Hyphomicrobium(74),Gp2_unclassified(100),Rhodospirillales_unclassified(100)	Acetobacteraceae_unclassified(100)	2	3	4	0	0	1	5.26316	17.6471	17.3913	0	0	6.66667	FALSE
884	Otu00443,Otu00471,Otu00554	Otu00442	0.0724638	1	0.0724638	4.75862	10	Chitinophagaceae_unclassified(100),Acetobacteraceae_unclassified(100),Rhodospirillales_unclassified(100)	Acetobacteraceae_unclassified(100)	2	4	3	0	0	1	5.26316	23.5294	13.0435	0	0	6.66667	FALSE
885	Otu00443,Otu00460,Otu00554	Otu00442	0.0869565	1	0.0869565	4.75862	12	Chitinophagaceae_unclassified(100),Hyphomicrobium(74),Rhodospirillales_unclassified(100)	Acetobacteraceae_unclassified(100)	3	4	4	0	0	1	7.89474	23.5294	17.3913	0	0	6.66667	FALSE
886	Otu00460,Otu00512,Otu00554	Otu00442	0.0724638	1	0.0724638	4.75862	10	Hyphomicrobium(74),Rhodopseudomonas(75),Rhodospirillales_unclassified(100)	Acetobacteraceae_unclassified(100)	2	2	5	0	0	1	5.26316	11.7647	21.7391	0	0	6.66667	FALSE
887	Otu00425,Otu00471,Otu00512	Otu00442	0.0724638	1	0.0724638	4.75862	10	Diplorickettsia(100),Acetobacteraceae_unclassified(100),Rhodopseudomonas(75)	Acetobacteraceae_unclassified(100)	3	2	2	0	1	2	7.89474	11.7647	8.69565	0	3.33333	13.3333	FALSE
888	Otu00488,Otu00555,Otu00601	Otu00442	0.0724638	1	0.0724638	4.75862	10	Planctomycetaceae_unclassified(90),Beijerinckiaceae_unclassified(73),Thermomonosporaceae_unclassified(69)	Acetobacteraceae_unclassified(100)	4	1	2	0	2	1	10.5263	5.88235	8.69565	0	6.66667	6.66667	FALSE
889	Otu00512,Otu00555,Otu00601	Otu00442	0.0724638	1	0.0724638	4.75862	10	Rhodopseudomonas(75),Beijerinckiaceae_unclassified(73),Thermomonosporaceae_unclassified(69)	Acetobacteraceae_unclassified(100)	4	0	3	0	2	1	10.5263	0	13.0435	0	6.66667	6.66667	FALSE
890	Otu00462,Otu00488,Otu00601	Otu00442	0.0724638	1	0.0724638	4.75862	10	Rhizobiales_unclassified(81),Planctomycetaceae_unclassified(90),Thermomonosporaceae_unclassified(69)	Acetobacteraceae_unclassified(100)	4	3	2	0	1	0	10.5263	17.6471	8.69565	0	3.33333	0	FALSE
891	Otu00443,Otu00462,Otu00601	Otu00442	0.0797101	1	0.0797101	4.75862	11	Chitinophagaceae_unclassified(100),Rhizobiales_unclassified(81),Thermomonosporaceae_unclassified(69)	Acetobacteraceae_unclassified(100)	3	4	3	0	1	0	7.89474	23.5294	13.0435	0	3.33333	0	FALSE
892	Otu00460,Otu00462,Otu00601	Otu00442	0.0869565	1	0.0869565	4.75862	12	Hyphomicrobium(74),Rhizobiales_unclassified(81),Thermomonosporaceae_unclassified(69)	Acetobacteraceae_unclassified(100)	4	4	3	0	1	0	10.5263	23.5294	13.0435	0	3.33333	0	FALSE
893	Otu00462,Otu00512,Otu00601	Otu00442	0.0724638	1	0.0724638	4.75862	10	Rhizobiales_unclassified(81),Rhodopseudomonas(75),Thermomonosporaceae_unclassified(69)	Acetobacteraceae_unclassified(100)	4	2	3	0	1	0	10.5263	11.7647	13.0435	0	3.33333	0	FALSE
894	Otu00443,Otu00488,Otu00601	Otu00442	0.0724638	1	0.0724638	4.75862	10	Chitinophagaceae_unclassified(100),Planctomycetaceae_unclassified(90),Thermomonosporaceae_unclassified(69)	Acetobacteraceae_unclassified(100)	3	3	2	0	1	1	7.89474	17.6471	8.69565	0	3.33333	6.66667	FALSE
895	Otu00471,Otu00488,Otu00601	Otu00442	0.0797101	1	0.0797101	4.75862	11	Acetobacteraceae_unclassified(100),Planctomycetaceae_unclassified(90),Thermomonosporaceae_unclassified(69)	Acetobacteraceae_unclassified(100)	4	3	2	0	1	1	10.5263	17.6471	8.69565	0	3.33333	6.66667	FALSE
896	Otu00460,Otu00488,Otu00601	Otu00442	0.0724638	1	0.0724638	4.75862	10	Hyphomicrobium(74),Planctomycetaceae_unclassified(90),Thermomonosporaceae_unclassified(69)	Acetobacteraceae_unclassified(100)	4	3	2	0	1	0	10.5263	17.6471	8.69565	0	3.33333	0	FALSE
897	Otu00488,Otu00512,Otu00601	Otu00442	0.0724638	1	0.0724638	4.75862	10	Planctomycetaceae_unclassified(90),Rhodopseudomonas(75),Thermomonosporaceae_unclassified(69)	Acetobacteraceae_unclassified(100)	4	1	2	0	2	1	10.5263	5.88235	8.69565	0	6.66667	6.66667	FALSE
898	Otu00443,Otu00499,Otu00601	Otu00442	0.0724638	1	0.0724638	4.75862	10	Chitinophagaceae_unclassified(100),Gp2_unclassified(100),Thermomonosporaceae_unclassified(69)	Acetobacteraceae_unclassified(100)	3	3	3	0	1	0	7.89474	17.6471	13.0435	0	3.33333	0	FALSE
899	Otu00460,Otu00499,Otu00601	Otu00442	0.0797101	1	0.0797101	4.75862	11	Hyphomicrobium(74),Gp2_unclassified(100),Thermomonosporaceae_unclassified(69)	Acetobacteraceae_unclassified(100)	4	3	3	0	1	0	10.5263	17.6471	13.0435	0	3.33333	0	FALSE
900	Otu00499,Otu00512,Otu00601	Otu00442	0.0724638	1	0.0724638	4.75862	10	Gp2_unclassified(100),Rhodopseudomonas(75),Thermomonosporaceae_unclassified(69)	Acetobacteraceae_unclassified(100)	4	2	3	0	1	0	10.5263	11.7647	13.0435	0	3.33333	0	FALSE
901	Otu00443,Otu00471,Otu00601	Otu00442	0.0797101	1	0.0797101	4.75862	11	Chitinophagaceae_unclassified(100),Acetobacteraceae_unclassified(100),Thermomonosporaceae_unclassified(69)	Acetobacteraceae_unclassified(100)	3	4	2	0	1	1	7.89474	23.5294	8.69565	0	3.33333	6.66667	FALSE
902	Otu00443,Otu00460,Otu00601	Otu00442	0.0797101	1	0.0797101	4.75862	11	Chitinophagaceae_unclassified(100),Hyphomicrobium(74),Thermomonosporaceae_unclassified(69)	Acetobacteraceae_unclassified(100)	3	4	3	0	1	0	7.89474	23.5294	13.0435	0	3.33333	0	FALSE
903	Otu00443,Otu00512,Otu00601	Otu00442	0.0724638	1	0.0724638	4.75862	10	Chitinophagaceae_unclassified(100),Rhodopseudomonas(75),Thermomonosporaceae_unclassified(69)	Acetobacteraceae_unclassified(100)	3	2	3	0	1	1	7.89474	11.7647	13.0435	0	3.33333	6.66667	FALSE
904	Otu00460,Otu00471,Otu00601	Otu00442	0.0797101	1	0.0797101	4.75862	11	Hyphomicrobium(74),Acetobacteraceae_unclassified(100),Thermomonosporaceae_unclassified(69)	Acetobacteraceae_unclassified(100)	4	4	2	0	1	0	10.5263	23.5294	8.69565	0	3.33333	0	FALSE
905	Otu00471,Otu00512,Otu00601	Otu00442	0.0724638	1	0.0724638	4.75862	10	Acetobacteraceae_unclassified(100),Rhodopseudomonas(75),Thermomonosporaceae_unclassified(69)	Acetobacteraceae_unclassified(100)	4	2	2	0	1	1	10.5263	11.7647	8.69565	0	3.33333	6.66667	FALSE
906	Otu00460,Otu00512,Otu00601	Otu00442	0.0724638	1	0.0724638	4.75862	10	Hyphomicrobium(74),Rhodopseudomonas(75),Thermomonosporaceae_unclassified(69)	Acetobacteraceae_unclassified(100)	4	2	3	0	1	0	10.5263	11.7647	13.0435	0	3.33333	0	FALSE
907	Otu00523,Otu00535,Otu00547	Otu00429	0.0724638	1	0.0724638	4.75862	10	Gp16_unclassified(100),Gp7_unclassified(100),Verrucomicrobia_unclassified(99)	Hyphomicrobiaceae_unclassified(78)	3	1	4	0	1	1	7.89474	5.88235	17.3913	0	3.33333	6.66667	FALSE
908	Otu00512,Otu00535,Otu00547	Otu00429	0.0724638	1	0.0724638	4.75862	10	Rhodopseudomonas(75),Gp7_unclassified(100),Verrucomicrobia_unclassified(99)	Hyphomicrobiaceae_unclassified(78)	4	1	3	0	1	1	10.5263	5.88235	13.0435	0	3.33333	6.66667	FALSE
909	Otu00471,Otu00499,Otu00547	Otu00442	0.0724638	1	0.0724638	4.75862	10	Acetobacteraceae_unclassified(100),Gp2_unclassified(100),Verrucomicrobia_unclassified(99)	Acetobacteraceae_unclassified(100)	3	2	3	0	1	1	7.89474	11.7647	13.0435	0	3.33333	6.66667	FALSE
910	Otu00369,Otu00371,Otu00471	Otu00442	0.0724638	1	0.0724638	4.75862	10	Luteococcus(100),Chlamydiales_unclassified(100),Acetobacteraceae_unclassified(100)	Acetobacteraceae_unclassified(100)	2	4	3	0	0	1	5.26316	23.5294	13.0435	0	0	6.66667	FALSE
911	Otu00499,Otu00535,Otu00541	Otu00429	0.0869565	1	0.0869565	4.75862	12	Gp2_unclassified(100),Gp7_unclassified(100),Betaproteobacteria_unclassified(99)	Hyphomicrobiaceae_unclassified(78)	3	1	4	2	1	1	7.89474	5.88235	17.3913	13.3333	3.33333	6.66667	FALSE
912	Otu00523,Otu00535,Otu00541	Otu00429	0.0942029	1	0.0942029	4.75862	13	Gp16_unclassified(100),Gp7_unclassified(100),Betaproteobacteria_unclassified(99)	Hyphomicrobiaceae_unclassified(78)	3	1	5	2	1	1	7.89474	5.88235	21.7391	13.3333	3.33333	6.66667	FALSE
913	Otu00512,Otu00535,Otu00541	Otu00429	0.0724638	1	0.0724638	4.75862	10	Rhodopseudomonas(75),Gp7_unclassified(100),Betaproteobacteria_unclassified(99)	Hyphomicrobiaceae_unclassified(78)	3	1	4	0	1	1	7.89474	5.88235	17.3913	0	3.33333	6.66667	FALSE
914	Otu00488,Otu00523,Otu00541	Otu00429	0.0724638	1	0.0724638	4.75862	10	Planctomycetaceae_unclassified(90),Gp16_unclassified(100),Betaproteobacteria_unclassified(99)	Hyphomicrobiaceae_unclassified(78)	3	0	3	2	1	1	7.89474	0	13.0435	13.3333	3.33333	6.66667	FALSE
915	Otu00499,Otu00523,Otu00541	Otu00429	0.0869565	1	0.0869565	4.75862	12	Gp2_unclassified(100),Gp16_unclassified(100),Betaproteobacteria_unclassified(99)	Hyphomicrobiaceae_unclassified(78)	3	1	4	2	1	1	7.89474	5.88235	17.3913	13.3333	3.33333	6.66667	FALSE
916	Otu00487,Otu00531,Otu00535	Otu00429	0.0724638	1	0.0724638	4.75862	10	Gp1_unclassified(100),Rhizobiales_unclassified(99),Gp7_unclassified(100)	Hyphomicrobiaceae_unclassified(78)	2	1	5	1	1	0	5.26316	5.88235	21.7391	6.66667	3.33333	0	FALSE
917	Otu00487,Otu00499,Otu00535	Otu00429	0.0797101	1	0.0797101	4.75862	11	Gp1_unclassified(100),Gp2_unclassified(100),Gp7_unclassified(100)	Hyphomicrobiaceae_unclassified(78)	2	2	5	1	1	0	5.26316	11.7647	21.7391	6.66667	3.33333	0	FALSE
918	Otu00471,Otu00487,Otu00535	Otu00429	0.0724638	1	0.0724638	4.75862	10	Acetobacteraceae_unclassified(100),Gp1_unclassified(100),Gp7_unclassified(100)	Hyphomicrobiaceae_unclassified(78)	3	2	4	0	1	0	7.89474	11.7647	17.3913	0	3.33333	0	FALSE
919	Otu00487,Otu00523,Otu00535	Otu00429	0.0797101	1	0.0797101	4.75862	11	Gp1_unclassified(100),Gp16_unclassified(100),Gp7_unclassified(100)	Hyphomicrobiaceae_unclassified(78)	3	1	5	1	1	0	7.89474	5.88235	21.7391	6.66667	3.33333	0	FALSE
920	Otu00443,Otu00531,Otu00535	Otu00429	0.0724638	1	0.0724638	4.75862	10	Chitinophagaceae_unclassified(100),Rhizobiales_unclassified(99),Gp7_unclassified(100)	Hyphomicrobiaceae_unclassified(78)	3	1	4	1	1	0	7.89474	5.88235	17.3913	6.66667	3.33333	0	FALSE
921	Otu00462,Otu00523,Otu00535	Otu00429	0.0724638	1	0.0724638	4.75862	10	Rhizobiales_unclassified(81),Gp16_unclassified(100),Gp7_unclassified(100)	Hyphomicrobiaceae_unclassified(78)	2	1	4	2	1	0	5.26316	5.88235	17.3913	13.3333	3.33333	0	FALSE
922	Otu00488,Otu00499,Otu00535	Otu00429	0.0797101	1	0.0797101	4.75862	11	Planctomycetaceae_unclassified(90),Gp2_unclassified(100),Gp7_unclassified(100)	Hyphomicrobiaceae_unclassified(78)	3	1	3	2	1	1	7.89474	5.88235	13.0435	13.3333	3.33333	6.66667	FALSE
923	Otu00488,Otu00523,Otu00535	Otu00429	0.0724638	1	0.0724638	4.75862	10	Planctomycetaceae_unclassified(90),Gp16_unclassified(100),Gp7_unclassified(100)	Hyphomicrobiaceae_unclassified(78)	3	0	3	2	1	1	7.89474	0	13.0435	13.3333	3.33333	6.66667	FALSE
924	Otu00443,Otu00499,Otu00535	Otu00429	0.0942029	1	0.0942029	4.75862	13	Chitinophagaceae_unclassified(100),Gp2_unclassified(100),Gp7_unclassified(100)	Hyphomicrobiaceae_unclassified(78)	3	2	4	2	1	1	7.89474	11.7647	17.3913	13.3333	3.33333	6.66667	FALSE
925	Otu00471,Otu00499,Otu00535	Otu00442	0.0797101	1	0.0797101	4.75862	11	Acetobacteraceae_unclassified(100),Gp2_unclassified(100),Gp7_unclassified(100)	Acetobacteraceae_unclassified(100)	2	3	4	0	1	1	5.26316	17.6471	17.3913	0	3.33333	6.66667	FALSE
926	Otu00499,Otu00523,Otu00535	Otu00429	0.0942029	1	0.0942029	4.75862	13	Gp2_unclassified(100),Gp16_unclassified(100),Gp7_unclassified(100)	Hyphomicrobiaceae_unclassified(78)	3	1	5	2	1	1	7.89474	5.88235	21.7391	13.3333	3.33333	6.66667	FALSE
927	Otu00499,Otu00512,Otu00535	Otu00429	0.0724638	1	0.0724638	4.75862	10	Gp2_unclassified(100),Rhodopseudomonas(75),Gp7_unclassified(100)	Hyphomicrobiaceae_unclassified(78)	3	1	4	0	1	1	7.89474	5.88235	17.3913	0	3.33333	6.66667	FALSE
928	Otu00443,Otu00523,Otu00535	Otu00429	0.0869565	1	0.0869565	4.75862	12	Chitinophagaceae_unclassified(100),Gp16_unclassified(100),Gp7_unclassified(100)	Hyphomicrobiaceae_unclassified(78)	3	1	4	2	1	1	7.89474	5.88235	17.3913	13.3333	3.33333	6.66667	FALSE
929	Otu00443,Otu00512,Otu00535	Otu00429	0.0797101	1	0.0797101	4.75862	11	Chitinophagaceae_unclassified(100),Rhodopseudomonas(75),Gp7_unclassified(100)	Hyphomicrobiaceae_unclassified(78)	4	1	4	0	1	1	10.5263	5.88235	17.3913	0	3.33333	6.66667	FALSE
930	Otu00460,Otu00523,Otu00535	Otu00429	0.0869565	1	0.0869565	4.75862	12	Hyphomicrobium(74),Gp16_unclassified(100),Gp7_unclassified(100)	Hyphomicrobiaceae_unclassified(78)	3	1	5	1	1	1	7.89474	5.88235	21.7391	6.66667	3.33333	6.66667	FALSE
931	Otu00442,Otu00523,Otu00535	Otu00429	0.0724638	1	0.0724638	4.75862	10	Acetobacteraceae_unclassified(100),Gp16_unclassified(100),Gp7_unclassified(100)	Hyphomicrobiaceae_unclassified(78)	2	1	5	0	1	1	5.26316	5.88235	21.7391	0	3.33333	6.66667	FALSE
932	Otu00460,Otu00512,Otu00535	Otu00429	0.0869565	1	0.0869565	4.75862	12	Hyphomicrobium(74),Rhodopseudomonas(75),Gp7_unclassified(100)	Hyphomicrobiaceae_unclassified(78)	4	1	5	0	1	1	10.5263	5.88235	21.7391	0	3.33333	6.66667	FALSE
933	Otu00443,Otu00531,Otu00578	Otu00429	0.0724638	1	0.0724638	4.75862	10	Chitinophagaceae_unclassified(100),Rhizobiales_unclassified(99),Reyranella_unclassified(100)	Hyphomicrobiaceae_unclassified(78)	3	2	3	1	1	0	7.89474	11.7647	13.0435	6.66667	3.33333	0	FALSE
934	Otu00487,Otu00523,Otu00531	Otu00429	0.0724638	1	0.0724638	4.75862	10	Gp1_unclassified(100),Gp16_unclassified(100),Rhizobiales_unclassified(99)	Hyphomicrobiaceae_unclassified(78)	2	1	5	1	1	0	5.26316	5.88235	21.7391	6.66667	3.33333	0	FALSE
935	Otu00460,Otu00462,Otu00487	Otu00442	0.0724638	1	0.0724638	4.75862	10	Hyphomicrobium(74),Rhizobiales_unclassified(81),Gp1_unclassified(100)	Acetobacteraceae_unclassified(100)	4	2	3	0	1	0	10.5263	11.7647	13.0435	0	3.33333	0	FALSE
936	Otu00487,Otu00499,Otu00523	Otu00429	0.0724638	1	0.0724638	4.75862	10	Gp1_unclassified(100),Gp2_unclassified(100),Gp16_unclassified(100)	Hyphomicrobiaceae_unclassified(78)	2	1	5	1	1	0	5.26316	5.88235	21.7391	6.66667	3.33333	0	FALSE
937	Otu00460,Otu00487,Otu00499	Otu00442	0.0724638	1	0.0724638	4.75862	10	Hyphomicrobium(74),Gp1_unclassified(100),Gp2_unclassified(100)	Acetobacteraceae_unclassified(100)	3	2	4	0	1	0	7.89474	11.7647	17.3913	0	3.33333	0	FALSE
938	Otu00443,Otu00460,Otu00487	Otu00442	0.0797101	1	0.0797101	4.75862	11	Chitinophagaceae_unclassified(100),Hyphomicrobium(74),Gp1_unclassified(100)	Acetobacteraceae_unclassified(100)	4	2	4	0	1	0	10.5263	11.7647	17.3913	0	3.33333	0	FALSE
939	Otu00443,Otu00499,Otu00531	Otu00429	0.0724638	1	0.0724638	4.75862	10	Chitinophagaceae_unclassified(100),Gp2_unclassified(100),Rhizobiales_unclassified(99)	Hyphomicrobiaceae_unclassified(78)	2	2	4	1	1	0	5.26316	11.7647	17.3913	6.66667	3.33333	0	FALSE
940	Otu00499,Otu00523,Otu00531	Otu00429	0.0724638	1	0.0724638	4.75862	10	Gp2_unclassified(100),Gp16_unclassified(100),Rhizobiales_unclassified(99)	Hyphomicrobiaceae_unclassified(78)	2	1	5	1	1	0	5.26316	5.88235	21.7391	6.66667	3.33333	0	FALSE
941	Otu00460,Otu00499,Otu00531	Otu00442	0.0724638	1	0.0724638	4.75862	10	Hyphomicrobium(74),Gp2_unclassified(100),Rhizobiales_unclassified(99)	Acetobacteraceae_unclassified(100)	2	3	4	0	1	0	5.26316	17.6471	17.3913	0	3.33333	0	FALSE
942	Otu00443,Otu00523,Otu00531	Otu00429	0.0724638	1	0.0724638	4.75862	10	Chitinophagaceae_unclassified(100),Gp16_unclassified(100),Rhizobiales_unclassified(99)	Hyphomicrobiaceae_unclassified(78)	2	1	4	1	1	1	5.26316	5.88235	17.3913	6.66667	3.33333	6.66667	FALSE
943	Otu00443,Otu00460,Otu00531	Otu00429	0.0724638	1	0.0724638	4.75862	10	Chitinophagaceae_unclassified(100),Hyphomicrobium(74),Rhizobiales_unclassified(99)	Hyphomicrobiaceae_unclassified(78)	3	2	4	0	1	0	7.89474	11.7647	17.3913	0	3.33333	0	FALSE
944	Otu00443,Otu00512,Otu00531	Otu00429	0.0797101	1	0.0797101	4.75862	11	Chitinophagaceae_unclassified(100),Rhodopseudomonas(75),Rhizobiales_unclassified(99)	Hyphomicrobiaceae_unclassified(78)	3	2	4	0	1	1	7.89474	11.7647	17.3913	0	3.33333	6.66667	FALSE
945	Otu00442,Otu00443,Otu00531	Otu00429	0.0724638	1	0.0724638	4.75862	10	Acetobacteraceae_unclassified(100),Chitinophagaceae_unclassified(100),Rhizobiales_unclassified(99)	Hyphomicrobiaceae_unclassified(78)	2	2	4	0	1	1	5.26316	11.7647	17.3913	0	3.33333	6.66667	FALSE
946	Otu00442,Otu00523,Otu00531	Otu00429	0.0724638	1	0.0724638	4.75862	10	Acetobacteraceae_unclassified(100),Gp16_unclassified(100),Rhizobiales_unclassified(99)	Hyphomicrobiaceae_unclassified(78)	2	1	5	0	1	1	5.26316	5.88235	21.7391	0	3.33333	6.66667	FALSE
947	Otu00460,Otu00512,Otu00531	Otu00429	0.0724638	1	0.0724638	4.75862	10	Hyphomicrobium(74),Rhodopseudomonas(75),Rhizobiales_unclassified(99)	Hyphomicrobiaceae_unclassified(78)	3	2	4	0	1	0	7.89474	11.7647	17.3913	0	3.33333	0	FALSE
948	Otu00442,Otu00512,Otu00531	Otu00429	0.0724638	1	0.0724638	4.75862	10	Acetobacteraceae_unclassified(100),Rhodopseudomonas(75),Rhizobiales_unclassified(99)	Hyphomicrobiaceae_unclassified(78)	2	2	4	0	1	1	5.26316	11.7647	17.3913	0	3.33333	6.66667	FALSE
949	Otu00371,Otu00442,Otu00462	Otu00422	0.0797101	1	0.0797101	4.75862	11	Chlamydiales_unclassified(100),Acetobacteraceae_unclassified(100),Rhizobiales_unclassified(81)	Novosphingobium(96)	3	4	4	0	0	0	7.89474	23.5294	17.3913	0	0	0	FALSE
950	Otu00371,Otu00427,Otu00499	Otu00442	0.0724638	1	0.0724638	4.75862	10	Chlamydiales_unclassified(100),Rhizobacter(55),Gp2_unclassified(100)	Acetobacteraceae_unclassified(100)	3	3	3	0	0	1	7.89474	17.6471	13.0435	0	0	6.66667	FALSE
951	Otu00371,Otu00427,Otu00499	Otu00422	0.0724638	1	0.0724638	4.75862	10	Chlamydiales_unclassified(100),Rhizobacter(55),Gp2_unclassified(100)	Novosphingobium(96)	3	3	3	0	0	1	7.89474	17.6471	13.0435	0	0	6.66667	FALSE
952	Otu00371,Otu00460,Otu00499	Otu00442	0.0797101	1	0.0797101	4.75862	11	Chlamydiales_unclassified(100),Hyphomicrobium(74),Gp2_unclassified(100)	Acetobacteraceae_unclassified(100)	3	3	4	0	0	1	7.89474	17.6471	17.3913	0	0	6.66667	FALSE
953	Otu00371,Otu00460,Otu00499	Otu00422	0.0797101	1	0.0797101	4.75862	11	Chlamydiales_unclassified(100),Hyphomicrobium(74),Gp2_unclassified(100)	Novosphingobium(96)	3	3	4	0	0	1	7.89474	17.6471	17.3913	0	0	6.66667	FALSE
954	Otu00371,Otu00499,Otu00512	Otu00442	0.0724638	1	0.0724638	4.75862	10	Chlamydiales_unclassified(100),Gp2_unclassified(100),Rhodopseudomonas(75)	Acetobacteraceae_unclassified(100)	3	2	4	0	0	1	7.89474	11.7647	17.3913	0	0	6.66667	FALSE
955	Otu00371,Otu00499,Otu00512	Otu00422	0.0724638	1	0.0724638	4.75862	10	Chlamydiales_unclassified(100),Gp2_unclassified(100),Rhodopseudomonas(75)	Novosphingobium(96)	3	2	4	0	0	1	7.89474	11.7647	17.3913	0	0	6.66667	FALSE
956	Otu00371,Otu00442,Otu00499	Otu00422	0.0942029	1	0.0942029	4.75862	13	Chlamydiales_unclassified(100),Acetobacteraceae_unclassified(100),Gp2_unclassified(100)	Novosphingobium(96)	3	4	5	0	0	1	7.89474	23.5294	21.7391	0	0	6.66667	FALSE
957	Otu00347,Otu00371,Otu00499	Otu00422	0.0724638	1	0.0724638	4.75862	10	Pseudomonas(95),Chlamydiales_unclassified(100),Gp2_unclassified(100)	Novosphingobium(96)	3	3	3	0	0	1	7.89474	17.6471	13.0435	0	0	6.66667	FALSE
958	Otu00371,Otu00460,Otu00471	Otu00442	0.0724638	1	0.0724638	4.75862	10	Chlamydiales_unclassified(100),Hyphomicrobium(74),Acetobacteraceae_unclassified(100)	Acetobacteraceae_unclassified(100)	3	3	3	0	0	1	7.89474	17.6471	13.0435	0	0	6.66667	FALSE
959	Otu00371,Otu00460,Otu00471	Otu00422	0.0724638	1	0.0724638	4.75862	10	Chlamydiales_unclassified(100),Hyphomicrobium(74),Acetobacteraceae_unclassified(100)	Novosphingobium(96)	3	3	3	0	0	1	7.89474	17.6471	13.0435	0	0	6.66667	FALSE
960	Otu00371,Otu00471,Otu00512	Otu00442	0.0724638	1	0.0724638	4.75862	10	Chlamydiales_unclassified(100),Acetobacteraceae_unclassified(100),Rhodopseudomonas(75)	Acetobacteraceae_unclassified(100)	3	2	3	0	0	2	7.89474	11.7647	13.0435	0	0	13.3333	FALSE
961	Otu00347,Otu00371,Otu00442	Otu00422	0.0724638	1	0.0724638	4.75862	10	Pseudomonas(95),Chlamydiales_unclassified(100),Acetobacteraceae_unclassified(100)	Novosphingobium(96)	3	3	3	0	0	1	7.89474	17.6471	13.0435	0	0	6.66667	FALSE
962	Otu00267,Otu00371,Otu00442	Otu00422	0.0724638	1	0.0724638	4.75862	10	Dermacoccaceae_unclassified(76),Chlamydiales_unclassified(100),Acetobacteraceae_unclassified(100)	Novosphingobium(96)	1	4	4	0	0	1	2.63158	23.5294	17.3913	0	0	6.66667	FALSE
963	Otu00427,Otu00462,Otu00555	Otu00442	0.0724638	1	0.0724638	4.75862	10	Rhizobacter(55),Rhizobiales_unclassified(81),Beijerinckiaceae_unclassified(73)	Acetobacteraceae_unclassified(100)	5	2	2	0	1	0	13.1579	11.7647	8.69565	0	3.33333	0	FALSE
964	Otu00462,Otu00471,Otu00555	Otu00442	0.0724638	1	0.0724638	4.75862	10	Rhizobiales_unclassified(81),Acetobacteraceae_unclassified(100),Beijerinckiaceae_unclassified(73)	Acetobacteraceae_unclassified(100)	4	3	2	0	1	0	10.5263	17.6471	8.69565	0	3.33333	0	FALSE
965	Otu00427,Otu00499,Otu00555	Otu00442	0.0724638	1	0.0724638	4.75862	10	Rhizobacter(55),Gp2_unclassified(100),Beijerinckiaceae_unclassified(73)	Acetobacteraceae_unclassified(100)	5	2	2	0	1	0	13.1579	11.7647	8.69565	0	3.33333	0	FALSE
966	Otu00462,Otu00471,Otu00488	Otu00442	0.0724638	1	0.0724638	4.75862	10	Rhizobiales_unclassified(81),Acetobacteraceae_unclassified(100),Planctomycetaceae_unclassified(90)	Acetobacteraceae_unclassified(100)	4	3	2	0	1	0	10.5263	17.6471	8.69565	0	3.33333	0	FALSE
967	Otu00427,Otu00462,Otu00499	Otu00442	0.0797101	1	0.0797101	4.75862	11	Rhizobacter(55),Rhizobiales_unclassified(81),Gp2_unclassified(100)	Acetobacteraceae_unclassified(100)	5	3	2	0	1	0	13.1579	17.6471	8.69565	0	3.33333	0	FALSE
968	Otu00462,Otu00499,Otu00523	Otu00429	0.0797101	1	0.0797101	4.75862	11	Rhizobiales_unclassified(81),Gp2_unclassified(100),Gp16_unclassified(100)	Hyphomicrobiaceae_unclassified(78)	3	1	4	2	1	0	7.89474	5.88235	17.3913	13.3333	3.33333	0	FALSE
969	Otu00462,Otu00499,Otu00512	Otu00442	0.0724638	1	0.0724638	4.75862	10	Rhizobiales_unclassified(81),Gp2_unclassified(100),Rhodopseudomonas(75)	Acetobacteraceae_unclassified(100)	4	2	3	0	1	0	10.5263	11.7647	13.0435	0	3.33333	0	FALSE
970	Otu00443,Otu00462,Otu00471	Otu00442	0.0724638	1	0.0724638	4.75862	10	Chitinophagaceae_unclassified(100),Rhizobiales_unclassified(81),Acetobacteraceae_unclassified(100)	Acetobacteraceae_unclassified(100)	3	4	2	0	1	0	7.89474	23.5294	8.69565	0	3.33333	0	FALSE
971	Otu00460,Otu00462,Otu00471	Otu00442	0.0869565	1	0.0869565	4.75862	12	Hyphomicrobium(74),Rhizobiales_unclassified(81),Acetobacteraceae_unclassified(100)	Acetobacteraceae_unclassified(100)	4	5	2	0	1	0	10.5263	29.4118	8.69565	0	3.33333	0	FALSE
972	Otu00460,Otu00462,Otu00512	Otu00442	0.0724638	1	0.0724638	4.75862	10	Hyphomicrobium(74),Rhizobiales_unclassified(81),Rhodopseudomonas(75)	Acetobacteraceae_unclassified(100)	4	2	3	0	1	0	10.5263	11.7647	13.0435	0	3.33333	0	FALSE
973	Otu00471,Otu00488,Otu00499	Otu00442	0.0797101	1	0.0797101	4.75862	11	Acetobacteraceae_unclassified(100),Planctomycetaceae_unclassified(90),Gp2_unclassified(100)	Acetobacteraceae_unclassified(100)	4	2	3	0	1	1	10.5263	11.7647	13.0435	0	3.33333	6.66667	FALSE
974	Otu00488,Otu00499,Otu00523	Otu00429	0.0797101	1	0.0797101	4.75862	11	Planctomycetaceae_unclassified(90),Gp2_unclassified(100),Gp16_unclassified(100)	Hyphomicrobiaceae_unclassified(78)	4	0	3	2	1	1	10.5263	0	13.0435	13.3333	3.33333	6.66667	FALSE
975	Otu00443,Otu00471,Otu00488	Otu00442	0.0869565	1	0.0869565	4.75862	12	Chitinophagaceae_unclassified(100),Acetobacteraceae_unclassified(100),Planctomycetaceae_unclassified(90)	Acetobacteraceae_unclassified(100)	3	3	3	0	1	2	7.89474	17.6471	13.0435	0	3.33333	13.3333	FALSE
976	Otu00443,Otu00488,Otu00523	Otu00429	0.0797101	1	0.0797101	4.75862	11	Chitinophagaceae_unclassified(100),Planctomycetaceae_unclassified(90),Gp16_unclassified(100)	Hyphomicrobiaceae_unclassified(78)	3	0	3	2	1	2	7.89474	0	13.0435	13.3333	3.33333	13.3333	FALSE
977	Otu00460,Otu00471,Otu00488	Otu00442	0.0869565	1	0.0869565	4.75862	12	Hyphomicrobium(74),Acetobacteraceae_unclassified(100),Planctomycetaceae_unclassified(90)	Acetobacteraceae_unclassified(100)	4	3	3	0	1	1	10.5263	17.6471	13.0435	0	3.33333	6.66667	FALSE
978	Otu00471,Otu00488,Otu00512	Otu00442	0.0797101	1	0.0797101	4.75862	11	Acetobacteraceae_unclassified(100),Planctomycetaceae_unclassified(90),Rhodopseudomonas(75)	Acetobacteraceae_unclassified(100)	4	1	3	0	1	2	10.5263	5.88235	13.0435	0	3.33333	13.3333	FALSE
979	Otu00427,Otu00443,Otu00499	Otu00442	0.0724638	1	0.0724638	4.75862	10	Rhizobacter(55),Chitinophagaceae_unclassified(100),Gp2_unclassified(100)	Acetobacteraceae_unclassified(100)	4	1	3	0	1	1	10.5263	5.88235	13.0435	0	3.33333	6.66667	FALSE
980	Otu00427,Otu00471,Otu00499	Otu00442	0.0797101	1	0.0797101	4.75862	11	Rhizobacter(55),Acetobacteraceae_unclassified(100),Gp2_unclassified(100)	Acetobacteraceae_unclassified(100)	4	3	2	0	1	1	10.5263	17.6471	8.69565	0	3.33333	6.66667	FALSE
981	Otu00427,Otu00460,Otu00499	Otu00442	0.0797101	1	0.0797101	4.75862	11	Rhizobacter(55),Hyphomicrobium(74),Gp2_unclassified(100)	Acetobacteraceae_unclassified(100)	4	2	3	0	1	1	10.5263	11.7647	13.0435	0	3.33333	6.66667	FALSE
982	Otu00427,Otu00499,Otu00512	Otu00442	0.0724638	1	0.0724638	4.75862	10	Rhizobacter(55),Gp2_unclassified(100),Rhodopseudomonas(75)	Acetobacteraceae_unclassified(100)	4	1	3	0	1	1	10.5263	5.88235	13.0435	0	3.33333	6.66667	FALSE
983	Otu00443,Otu00471,Otu00499	Otu00442	0.0797101	1	0.0797101	4.75862	11	Chitinophagaceae_unclassified(100),Acetobacteraceae_unclassified(100),Gp2_unclassified(100)	Acetobacteraceae_unclassified(100)	3	3	3	0	1	1	7.89474	17.6471	13.0435	0	3.33333	6.66667	FALSE
984	Otu00443,Otu00499,Otu00523	Otu00429	0.0869565	1	0.0869565	4.75862	12	Chitinophagaceae_unclassified(100),Gp2_unclassified(100),Gp16_unclassified(100)	Hyphomicrobiaceae_unclassified(78)	3	1	4	2	1	1	7.89474	5.88235	17.3913	13.3333	3.33333	6.66667	FALSE
985	Otu00471,Otu00499,Otu00523	Otu00442	0.0724638	1	0.0724638	4.75862	10	Acetobacteraceae_unclassified(100),Gp2_unclassified(100),Gp16_unclassified(100)	Acetobacteraceae_unclassified(100)	3	1	4	0	1	1	7.89474	5.88235	17.3913	0	3.33333	6.66667	FALSE
986	Otu00471,Otu00499,Otu00523	Otu00429	0.0724638	1	0.0724638	4.75862	10	Acetobacteraceae_unclassified(100),Gp2_unclassified(100),Gp16_unclassified(100)	Hyphomicrobiaceae_unclassified(78)	3	1	4	0	1	1	7.89474	5.88235	17.3913	0	3.33333	6.66667	FALSE
987	Otu00460,Otu00471,Otu00499	Otu00442	0.0942029	1	0.0942029	4.75862	13	Hyphomicrobium(74),Acetobacteraceae_unclassified(100),Gp2_unclassified(100)	Acetobacteraceae_unclassified(100)	4	4	3	0	1	1	10.5263	23.5294	13.0435	0	3.33333	6.66667	FALSE
988	Otu00471,Otu00499,Otu00512	Otu00442	0.0797101	1	0.0797101	4.75862	11	Acetobacteraceae_unclassified(100),Gp2_unclassified(100),Rhodopseudomonas(75)	Acetobacteraceae_unclassified(100)	4	2	3	0	1	1	10.5263	11.7647	13.0435	0	3.33333	6.66667	FALSE
989	Otu00460,Otu00499,Otu00523	Otu00429	0.0797101	1	0.0797101	4.75862	11	Hyphomicrobium(74),Gp2_unclassified(100),Gp16_unclassified(100)	Hyphomicrobiaceae_unclassified(78)	3	1	4	1	1	1	7.89474	5.88235	17.3913	6.66667	3.33333	6.66667	FALSE
990	Otu00499,Otu00512,Otu00523	Otu00429	0.0797101	1	0.0797101	4.75862	11	Gp2_unclassified(100),Rhodopseudomonas(75),Gp16_unclassified(100)	Hyphomicrobiaceae_unclassified(78)	4	1	4	0	1	1	10.5263	5.88235	17.3913	0	3.33333	6.66667	FALSE
991	Otu00442,Otu00499,Otu00523	Otu00429	0.0797101	1	0.0797101	4.75862	11	Acetobacteraceae_unclassified(100),Gp2_unclassified(100),Gp16_unclassified(100)	Hyphomicrobiaceae_unclassified(78)	3	1	5	0	1	1	7.89474	5.88235	21.7391	0	3.33333	6.66667	FALSE
992	Otu00460,Otu00499,Otu00512	Otu00442	0.0869565	1	0.0869565	4.75862	12	Hyphomicrobium(74),Gp2_unclassified(100),Rhodopseudomonas(75)	Acetobacteraceae_unclassified(100)	4	2	4	0	1	1	10.5263	11.7647	17.3913	0	3.33333	6.66667	FALSE
993	Otu00443,Otu00460,Otu00471	Otu00442	0.0869565	1	0.0869565	4.75862	12	Chitinophagaceae_unclassified(100),Hyphomicrobium(74),Acetobacteraceae_unclassified(100)	Acetobacteraceae_unclassified(100)	3	4	3	0	1	1	7.89474	23.5294	13.0435	0	3.33333	6.66667	FALSE
994	Otu00443,Otu00471,Otu00512	Otu00442	0.0797101	1	0.0797101	4.75862	11	Chitinophagaceae_unclassified(100),Acetobacteraceae_unclassified(100),Rhodopseudomonas(75)	Acetobacteraceae_unclassified(100)	3	2	3	0	1	2	7.89474	11.7647	13.0435	0	3.33333	13.3333	FALSE
995	Otu00443,Otu00460,Otu00523	Otu00429	0.0724638	1	0.0724638	4.75862	10	Chitinophagaceae_unclassified(100),Hyphomicrobium(74),Gp16_unclassified(100)	Hyphomicrobiaceae_unclassified(78)	2	1	4	1	1	1	5.26316	5.88235	17.3913	6.66667	3.33333	6.66667	FALSE
996	Otu00443,Otu00512,Otu00523	Otu00429	0.0797101	1	0.0797101	4.75862	11	Chitinophagaceae_unclassified(100),Rhodopseudomonas(75),Gp16_unclassified(100)	Hyphomicrobiaceae_unclassified(78)	3	1	4	0	1	2	7.89474	5.88235	17.3913	0	3.33333	13.3333	FALSE
997	Otu00442,Otu00443,Otu00523	Otu00429	0.0724638	1	0.0724638	4.75862	10	Acetobacteraceae_unclassified(100),Chitinophagaceae_unclassified(100),Gp16_unclassified(100)	Hyphomicrobiaceae_unclassified(78)	2	1	4	0	1	2	5.26316	5.88235	17.3913	0	3.33333	13.3333	FALSE
998	Otu00460,Otu00471,Otu00523	Otu00429	0.0724638	1	0.0724638	4.75862	10	Hyphomicrobium(74),Acetobacteraceae_unclassified(100),Gp16_unclassified(100)	Hyphomicrobiaceae_unclassified(78)	4	1	3	0	1	1	10.5263	5.88235	13.0435	0	3.33333	6.66667	FALSE
999	Otu00442,Otu00471,Otu00523	Otu00429	0.0797101	1	0.0797101	4.75862	11	Acetobacteraceae_unclassified(100),Acetobacteraceae_unclassified(100),Gp16_unclassified(100)	Hyphomicrobiaceae_unclassified(78)	3	1	4	0	1	2	7.89474	5.88235	17.3913	0	3.33333	13.3333	FALSE
1000	Otu00535,Otu00541	Otu00523	0.0942029	0.928571	0.101449	4.74603	13	Gp7_unclassified(100),Betaproteobacteria_unclassified(99)	Gp16_unclassified(100)	3	1	5	2	1	1	7.89474	5.88235	21.7391	13.3333	3.33333	6.66667	FALSE
1001	Otu00460,Otu00523	Otu00512	0.0942029	0.928571	0.101449	4.74603	13	Hyphomicrobium(74),Gp16_unclassified(100)	Rhodopseudomonas(75)	4	1	6	0	1	1	10.5263	5.88235	26.087	0	3.33333	6.66667	FALSE
1002	Otu00499,Otu00586	Otu00523	0.0869565	0.923077	0.0942029	4.71795	12	Gp2_unclassified(100),Planctomycetaceae_unclassified(100)	Gp16_unclassified(100)	4	1	4	1	1	1	10.5263	5.88235	17.3913	6.66667	3.33333	6.66667	FALSE
1003	Otu00443,Otu00599	Otu00460	0.0869565	0.923077	0.0942029	4.71795	12	Chitinophagaceae_unclassified(100),Planctomycetaceae_unclassified(100)	Hyphomicrobium(74)	3	3	3	1	1	1	7.89474	17.6471	13.0435	6.66667	3.33333	6.66667	FALSE
1004	Otu00443,Otu00554	Otu00460	0.0869565	0.923077	0.0942029	4.71795	12	Chitinophagaceae_unclassified(100),Rhodospirillales_unclassified(100)	Hyphomicrobium(74)	3	4	4	0	0	1	7.89474	23.5294	17.3913	0	0	6.66667	FALSE
1005	Otu00517,Otu00578	Otu00512	0.0869565	0.923077	0.0942029	4.71795	12	Burkholderiales_unclassified(94),Reyranella_unclassified(100)	Rhodopseudomonas(75)	7	0	3	0	2	0	18.4211	0	13.0435	0	6.66667	0	FALSE
1006	Otu00460,Otu00578	Otu00512	0.0869565	0.923077	0.0942029	4.71795	12	Hyphomicrobium(74),Reyranella_unclassified(100)	Rhodopseudomonas(75)	6	2	3	0	1	0	15.7895	11.7647	13.0435	0	3.33333	0	FALSE
1007	Otu00462,Otu00488	Otu00460	0.0869565	0.923077	0.0942029	4.71795	12	Rhizobiales_unclassified(81),Planctomycetaceae_unclassified(90)	Hyphomicrobium(74)	5	3	2	1	1	0	13.1579	17.6471	8.69565	6.66667	3.33333	0	FALSE
1008	Otu00471,Otu00488	Otu00460	0.0869565	0.923077	0.0942029	4.71795	12	Acetobacteraceae_unclassified(100),Planctomycetaceae_unclassified(90)	Hyphomicrobium(74)	4	3	3	0	1	1	10.5263	17.6471	13.0435	0	3.33333	6.66667	FALSE
1009	Otu00443,Otu00471	Otu00460	0.0869565	0.923077	0.0942029	4.71795	12	Chitinophagaceae_unclassified(100),Acetobacteraceae_unclassified(100)	Hyphomicrobium(74)	3	4	3	0	1	1	7.89474	23.5294	13.0435	0	3.33333	6.66667	FALSE
1010	Otu00471,Otu00523	Otu00512	0.0869565	0.923077	0.0942029	4.71795	12	Acetobacteraceae_unclassified(100),Gp16_unclassified(100)	Rhodopseudomonas(75)	5	1	3	0	1	2	13.1579	5.88235	13.0435	0	3.33333	13.3333	FALSE
1011	Otu00443,Otu00499,Otu00535	Otu00523	0.0869565	0.923077	0.0942029	4.71795	12	Chitinophagaceae_unclassified(100),Gp2_unclassified(100),Gp7_unclassified(100)	Gp16_unclassified(100)	3	1	4	2	1	1	7.89474	5.88235	17.3913	13.3333	3.33333	6.66667	FALSE
1012	Otu00633	Otu00386	0.0869565	0.75	0.115942	4.70455	12	Prevotella(100)	Porphyromonas(100)	1	1	0	0	5	5	2.63158	5.88235	0	0	16.6667	33.3333	FALSE
1013	Otu00587	Otu00541	0.0869565	0.75	0.115942	4.70455	12	Betaproteobacteria_unclassified(100)	Betaproteobacteria_unclassified(99)	3	1	4	2	1	1	7.89474	5.88235	17.3913	13.3333	3.33333	6.66667	FALSE
1014	Otu00616	Otu00560	0.0797101	0.647059	0.123188	4.69969	11	Planctomycetaceae_unclassified(85)	Gp1_unclassified(100)	5	2	2	0	1	1	13.1579	11.7647	8.69565	0	3.33333	6.66667	FALSE
1015	Otu00586	Otu00560	0.0797101	0.647059	0.123188	4.69969	11	Planctomycetaceae_unclassified(100)	Gp1_unclassified(100)	5	0	4	0	1	1	13.1579	0	17.3913	0	3.33333	6.66667	FALSE
1016	Otu00406	Otu00474	0.0724638	0.714286	0.101449	4.69388	10	Treponema(100)	Treponema(100)	1	0	0	3	2	4	2.63158	0	0	20	6.66667	26.6667	FALSE
1017	Otu00603	Otu00503	0.0724638	0.714286	0.101449	4.69388	10	Aerococcaceae_unclassified(100)	Erysipelotrichaceae_unclassified(97)	2	0	1	4	2	1	5.26316	0	4.34783	26.6667	6.66667	6.66667	FALSE
1018	Otu00696	Otu00578	0.0724638	0.714286	0.101449	4.69388	10	Nakamurella(92)	Reyranella_unclassified(100)	5	1	3	1	0	0	13.1579	5.88235	13.0435	6.66667	0	0	FALSE
1019	Otu00753	Otu00460	0.0797101	0.916667	0.0869565	4.68518	11	Reyranella_unclassified(100)	Hyphomicrobium(74)	3	2	4	1	1	0	7.89474	11.7647	17.3913	6.66667	3.33333	0	FALSE
1020	Otu00541,Otu00586	Otu00523	0.0797101	0.916667	0.0869565	4.68518	11	Betaproteobacteria_unclassified(99),Planctomycetaceae_unclassified(100)	Gp16_unclassified(100)	3	1	3	1	2	1	7.89474	5.88235	13.0435	6.66667	6.66667	6.66667	FALSE
1021	Otu00535,Otu00586	Otu00523	0.0797101	0.916667	0.0869565	4.68518	11	Gp7_unclassified(100),Planctomycetaceae_unclassified(100)	Gp16_unclassified(100)	3	1	4	1	1	1	7.89474	5.88235	17.3913	6.66667	3.33333	6.66667	FALSE
1022	Otu00535,Otu00586	Otu00460	0.0797101	0.916667	0.0869565	4.68518	11	Gp7_unclassified(100),Planctomycetaceae_unclassified(100)	Hyphomicrobium(74)	3	1	4	1	1	1	7.89474	5.88235	17.3913	6.66667	3.33333	6.66667	FALSE
1023	Otu00535,Otu00607	Otu00523	0.0797101	0.916667	0.0869565	4.68518	11	Gp7_unclassified(100),Gaiella(100)	Gp16_unclassified(100)	3	1	4	1	1	1	7.89474	5.88235	17.3913	6.66667	3.33333	6.66667	FALSE
1024	Otu00535,Otu00589	Otu00523	0.0797101	0.916667	0.0869565	4.68518	11	Gp7_unclassified(100),Proteobacteria_unclassified(89)	Gp16_unclassified(100)	3	0	5	1	1	1	7.89474	0	21.7391	6.66667	3.33333	6.66667	FALSE
1025	Otu00510,Otu00578	Otu00512	0.0797101	0.916667	0.0869565	4.68518	11	Planococcaceae_unclassified(91),Reyranella_unclassified(100)	Rhodopseudomonas(75)	5	2	3	0	1	0	13.1579	11.7647	13.0435	0	3.33333	0	FALSE
1026	Otu00462,Otu00599	Otu00460	0.0797101	0.916667	0.0869565	4.68518	11	Rhizobiales_unclassified(81),Planctomycetaceae_unclassified(100)	Hyphomicrobium(74)	3	4	2	1	1	0	7.89474	23.5294	8.69565	6.66667	3.33333	0	FALSE
1027	Otu00488,Otu00599	Otu00460	0.0797101	0.916667	0.0869565	4.68518	11	Planctomycetaceae_unclassified(90),Planctomycetaceae_unclassified(100)	Hyphomicrobium(74)	3	2	3	1	1	1	7.89474	11.7647	13.0435	6.66667	3.33333	6.66667	FALSE
1028	Otu00499,Otu00624	Otu00460	0.0797101	0.916667	0.0869565	4.68518	11	Gp2_unclassified(100),Rhodospirillaceae_unclassified(99)	Hyphomicrobium(74)	3	2	4	0	1	1	7.89474	11.7647	17.3913	0	3.33333	6.66667	FALSE
1029	Otu00499,Otu00624	Otu00512	0.0797101	0.916667	0.0869565	4.68518	11	Gp2_unclassified(100),Rhodospirillaceae_unclassified(99)	Rhodopseudomonas(75)	3	2	4	0	1	1	7.89474	11.7647	17.3913	0	3.33333	6.66667	FALSE
1030	Otu00427,Otu00624	Otu00523	0.0797101	0.916667	0.0869565	4.68518	11	Rhizobacter(55),Rhodospirillaceae_unclassified(99)	Gp16_unclassified(100)	5	0	4	0	1	1	13.1579	0	17.3913	0	3.33333	6.66667	FALSE
1031	Otu00523,Otu00560	Otu00512	0.0797101	0.916667	0.0869565	4.68518	11	Gp16_unclassified(100),Gp1_unclassified(100)	Rhodopseudomonas(75)	4	0	4	0	1	2	10.5263	0	17.3913	0	3.33333	13.3333	FALSE
1032	Otu00531,Otu00578	Otu00512	0.0797101	0.916667	0.0869565	4.68518	11	Rhizobiales_unclassified(99),Reyranella_unclassified(100)	Rhodopseudomonas(75)	5	2	3	0	1	0	13.1579	11.7647	13.0435	0	3.33333	0	FALSE
1033	Otu00427,Otu00578	Otu00512	0.0797101	0.916667	0.0869565	4.68518	11	Rhizobacter(55),Reyranella_unclassified(100)	Rhodopseudomonas(75)	7	1	2	0	1	0	18.4211	5.88235	8.69565	0	3.33333	0	FALSE
1034	Otu00371,Otu00443	Otu00460	0.0797101	0.916667	0.0869565	4.68518	11	Chlamydiales_unclassified(100),Chitinophagaceae_unclassified(100)	Hyphomicrobium(74)	4	2	4	0	0	1	10.5263	11.7647	17.3913	0	0	6.66667	FALSE
1035	Otu00371,Otu00523	Otu00512	0.0797101	0.916667	0.0869565	4.68518	11	Chlamydiales_unclassified(100),Gp16_unclassified(100)	Rhodopseudomonas(75)	2	1	6	0	0	2	5.26316	5.88235	26.087	0	0	13.3333	FALSE
1036	Otu00443,Otu00541,Otu00586	Otu00523	0.0797101	0.916667	0.0869565	4.68518	11	Chitinophagaceae_unclassified(100),Betaproteobacteria_unclassified(99),Planctomycetaceae_unclassified(100)	Gp16_unclassified(100)	3	1	3	1	2	1	7.89474	5.88235	13.0435	6.66667	6.66667	6.66667	FALSE
1037	Otu00443,Otu00535,Otu00586	Otu00523	0.0797101	0.916667	0.0869565	4.68518	11	Chitinophagaceae_unclassified(100),Gp7_unclassified(100),Planctomycetaceae_unclassified(100)	Gp16_unclassified(100)	3	1	4	1	1	1	7.89474	5.88235	17.3913	6.66667	3.33333	6.66667	FALSE
1038	Otu00443,Otu00535,Otu00586	Otu00460	0.0797101	0.916667	0.0869565	4.68518	11	Chitinophagaceae_unclassified(100),Gp7_unclassified(100),Planctomycetaceae_unclassified(100)	Hyphomicrobium(74)	3	1	4	1	1	1	7.89474	5.88235	17.3913	6.66667	3.33333	6.66667	FALSE
1039	Otu00499,Otu00523,Otu00586	Otu00460	0.0797101	0.916667	0.0869565	4.68518	11	Gp2_unclassified(100),Gp16_unclassified(100),Planctomycetaceae_unclassified(100)	Hyphomicrobium(74)	3	1	4	1	1	1	7.89474	5.88235	17.3913	6.66667	3.33333	6.66667	FALSE
1040	Otu00499,Otu00523,Otu00586	Otu00512	0.0797101	0.916667	0.0869565	4.68518	11	Gp2_unclassified(100),Gp16_unclassified(100),Planctomycetaceae_unclassified(100)	Rhodopseudomonas(75)	4	1	4	0	1	1	10.5263	5.88235	17.3913	0	3.33333	6.66667	FALSE
1041	Otu00535,Otu00541,Otu00589	Otu00523	0.0797101	0.916667	0.0869565	4.68518	11	Gp7_unclassified(100),Betaproteobacteria_unclassified(99),Proteobacteria_unclassified(89)	Gp16_unclassified(100)	3	0	5	1	1	1	7.89474	0	21.7391	6.66667	3.33333	6.66667	FALSE
1042	Otu00443,Otu00535,Otu00541	Otu00523	0.0797101	0.916667	0.0869565	4.68518	11	Chitinophagaceae_unclassified(100),Gp7_unclassified(100),Betaproteobacteria_unclassified(99)	Gp16_unclassified(100)	3	1	3	2	1	1	7.89474	5.88235	13.0435	13.3333	3.33333	6.66667	FALSE
1043	Otu00443,Otu00499,Otu00541	Otu00523	0.0797101	0.916667	0.0869565	4.68518	11	Chitinophagaceae_unclassified(100),Gp2_unclassified(100),Betaproteobacteria_unclassified(99)	Gp16_unclassified(100)	3	1	3	2	1	1	7.89474	5.88235	13.0435	13.3333	3.33333	6.66667	FALSE
1044	Otu00460,Otu00523,Otu00535	Otu00512	0.0797101	0.916667	0.0869565	4.68518	11	Hyphomicrobium(74),Gp16_unclassified(100),Gp7_unclassified(100)	Rhodopseudomonas(75)	3	1	5	0	1	1	7.89474	5.88235	21.7391	0	3.33333	6.66667	FALSE
1045	Otu00443,Otu00460,Otu00578	Otu00512	0.0797101	0.916667	0.0869565	4.68518	11	Chitinophagaceae_unclassified(100),Hyphomicrobium(74),Reyranella_unclassified(100)	Rhodopseudomonas(75)	5	2	3	0	1	0	13.1579	11.7647	13.0435	0	3.33333	0	FALSE
1046	Otu00371,Otu00427,Otu00460	Otu00512	0.0797101	0.916667	0.0869565	4.68518	11	Chlamydiales_unclassified(100),Rhizobacter(55),Hyphomicrobium(74)	Rhodopseudomonas(75)	4	1	5	0	0	1	10.5263	5.88235	21.7391	0	0	6.66667	FALSE
1047	Otu00443,Otu00462,Otu00488	Otu00460	0.0797101	0.916667	0.0869565	4.68518	11	Chitinophagaceae_unclassified(100),Rhizobiales_unclassified(81),Planctomycetaceae_unclassified(90)	Hyphomicrobium(74)	4	3	2	1	1	0	10.5263	17.6471	8.69565	6.66667	3.33333	0	FALSE
1048	Otu00443,Otu00471,Otu00488	Otu00460	0.0797101	0.916667	0.0869565	4.68518	11	Chitinophagaceae_unclassified(100),Acetobacteraceae_unclassified(100),Planctomycetaceae_unclassified(90)	Hyphomicrobium(74)	3	3	3	0	1	1	7.89474	17.6471	13.0435	0	3.33333	6.66667	FALSE
1049	Otu00477,Otu00533	Otu00473	0.108696	0.882353	0.123188	4.68326	15	Ruminococcaceae_unclassified(98),Peptoniphilaceae_unclassified(100)	Erysipelotrichaceae_unclassified(95)	3	1	0	4	3	4	7.89474	5.88235	0	26.6667	10	26.6667	FALSE
1050	Otu00331	Otu00116	0.0797101	0.846154	0.0942029	4.67077	11	Campylobacter(100)	Treponema(100)	3	0	2	1	2	3	7.89474	0	8.69565	6.66667	6.66667	20	FALSE
1051	Otu00299	Otu00116	0.0797101	0.846154	0.0942029	4.67077	11	Bacteroidales_unclassified(100)	Treponema(100)	2	0	1	1	1	6	5.26316	0	4.34783	6.66667	3.33333	40	FALSE
1052	Otu00386,Otu00530	Otu00477	0.0797101	0.846154	0.0942029	4.67077	11	Porphyromonas(100),Porphyromonas(100)	Ruminococcaceae_unclassified(98)	2	0	0	1	2	6	5.26316	0	0	6.66667	6.66667	40	FALSE
1053	Otu00199,Otu00341	Otu00393	0.0797101	0.846154	0.0942029	4.67077	11	Clostridiales_unclassified(100),Clostridiales_Incertae_Sedis_XII_unclassified(98)	Porphyromonas(100)	1	0	0	0	2	8	2.63158	0	0	0	6.66667	53.3333	FALSE
1054	Otu00386,Otu00533	Otu00477	0.0797101	0.846154	0.0942029	4.67077	11	Porphyromonas(100),Peptoniphilaceae_unclassified(100)	Ruminococcaceae_unclassified(98)	2	0	0	2	3	4	5.26316	0	0	13.3333	10	26.6667	FALSE
1055	Otu00393,Otu00533	Otu00477	0.0797101	0.846154	0.0942029	4.67077	11	Porphyromonas(100),Peptoniphilaceae_unclassified(100)	Ruminococcaceae_unclassified(98)	3	0	0	3	1	4	7.89474	0	0	20	3.33333	26.6667	FALSE
1056	Otu00487,Otu00560	Otu00462	0.0797101	0.846154	0.0942029	4.67077	11	Gp1_unclassified(100),Gp1_unclassified(100)	Rhizobiales_unclassified(81)	5	1	4	0	1	0	13.1579	5.88235	17.3913	0	3.33333	0	FALSE
1057	Otu00487,Otu00554	Otu00462	0.0797101	0.846154	0.0942029	4.67077	11	Gp1_unclassified(100),Rhodospirillales_unclassified(100)	Rhizobiales_unclassified(81)	4	3	4	0	0	0	10.5263	17.6471	17.3913	0	0	0	FALSE
1058	Otu00487,Otu00541	Otu00462	0.0797101	0.846154	0.0942029	4.67077	11	Gp1_unclassified(100),Betaproteobacteria_unclassified(99)	Rhizobiales_unclassified(81)	4	2	3	1	1	0	10.5263	11.7647	13.0435	6.66667	3.33333	0	FALSE
1059	Otu00487,Otu00535	Otu00462	0.0797101	0.846154	0.0942029	4.67077	11	Gp1_unclassified(100),Gp7_unclassified(100)	Rhizobiales_unclassified(81)	3	2	4	1	1	0	7.89474	11.7647	17.3913	6.66667	3.33333	0	FALSE
1060	Otu00790	Otu00460	0.0724638	0.909091	0.0797101	4.64647	10	Acidobacteria_Gp1_unclassified(100)	Hyphomicrobium(74)	4	4	2	0	0	0	10.5263	23.5294	8.69565	0	0	0	FALSE
1061	Otu00259,Otu00315	Otu00266	0.0724638	0.909091	0.0797101	4.64647	10	Porphyromonadaceae_unclassified(100),Bacteria_unclassified(100)	Bacteroides(100)	3	1	0	0	3	3	7.89474	5.88235	0	0	10	20	FALSE
1062	Otu00462,Otu00790	Otu00460	0.0724638	0.909091	0.0797101	4.64647	10	Rhizobiales_unclassified(81),Acidobacteria_Gp1_unclassified(100)	Hyphomicrobium(74)	4	4	2	0	0	0	10.5263	23.5294	8.69565	0	0	0	FALSE
1063	Otu00471,Otu00790	Otu00460	0.0724638	0.909091	0.0797101	4.64647	10	Acetobacteraceae_unclassified(100),Acidobacteria_Gp1_unclassified(100)	Hyphomicrobium(74)	4	4	2	0	0	0	10.5263	23.5294	8.69565	0	0	0	FALSE
1064	Otu00257,Otu00386	Otu00266	0.0724638	0.909091	0.0797101	4.64647	10	Treponema(100),Porphyromonas(100)	Bacteroides(100)	2	1	0	1	2	4	5.26316	5.88235	0	6.66667	6.66667	26.6667	FALSE
1065	Otu00427,Otu00714	Otu00523	0.0724638	0.909091	0.0797101	4.64647	10	Rhizobacter(55),Myxococcales_unclassified(79)	Gp16_unclassified(100)	4	0	4	0	1	1	10.5263	0	17.3913	0	3.33333	6.66667	FALSE
1066	Otu00427,Otu00714	Otu00512	0.0724638	0.909091	0.0797101	4.64647	10	Rhizobacter(55),Myxococcales_unclassified(79)	Rhodopseudomonas(75)	4	0	4	0	1	1	10.5263	0	17.3913	0	3.33333	6.66667	FALSE
1067	Otu00523,Otu00714	Otu00460	0.0724638	0.909091	0.0797101	4.64647	10	Gp16_unclassified(100),Myxococcales_unclassified(79)	Hyphomicrobium(74)	3	1	4	0	1	1	7.89474	5.88235	17.3913	0	3.33333	6.66667	FALSE
1068	Otu00499,Otu00753	Otu00460	0.0724638	0.909091	0.0797101	4.64647	10	Gp2_unclassified(100),Reyranella_unclassified(100)	Hyphomicrobium(74)	3	2	3	1	1	0	7.89474	11.7647	13.0435	6.66667	3.33333	0	FALSE
1069	Otu00443,Otu00753	Otu00512	0.0724638	0.909091	0.0797101	4.64647	10	Chitinophagaceae_unclassified(100),Reyranella_unclassified(100)	Rhodopseudomonas(75)	3	2	4	0	1	0	7.89474	11.7647	17.3913	0	3.33333	0	FALSE
1070	Otu00460,Otu00753	Otu00512	0.0724638	0.909091	0.0797101	4.64647	10	Hyphomicrobium(74),Reyranella_unclassified(100)	Rhodopseudomonas(75)	3	2	4	0	1	0	7.89474	11.7647	17.3913	0	3.33333	0	FALSE
1071	Otu00555,Otu00660	Otu00512	0.0724638	0.909091	0.0797101	4.64647	10	Beijerinckiaceae_unclassified(73),Rhizobium(63)	Rhodopseudomonas(75)	5	0	1	0	3	1	13.1579	0	4.34783	0	10	6.66667	FALSE
1072	Otu00443,Otu00621	Otu00460	0.0724638	0.909091	0.0797101	4.64647	10	Chitinophagaceae_unclassified(100),Gammaproteobacteria_unclassified(92)	Hyphomicrobium(74)	3	2	4	0	0	1	7.89474	11.7647	17.3913	0	0	6.66667	FALSE
1073	Otu00443,Otu00621	Otu00512	0.0724638	0.909091	0.0797101	4.64647	10	Chitinophagaceae_unclassified(100),Gammaproteobacteria_unclassified(92)	Rhodopseudomonas(75)	3	1	4	0	0	2	7.89474	5.88235	17.3913	0	0	13.3333	FALSE
1074	Otu00443,Otu00609	Otu00460	0.0724638	0.909091	0.0797101	4.64647	10	Chitinophagaceae_unclassified(100),Candidatus_Solibacter_unclassified(100)	Hyphomicrobium(74)	4	1	4	0	1	0	10.5263	5.88235	17.3913	0	3.33333	0	FALSE
1075	Otu00554,Otu00635	Otu00460	0.0724638	0.909091	0.0797101	4.64647	10	Rhodospirillales_unclassified(100),Planctomycetaceae_unclassified(95)	Hyphomicrobium(74)	3	3	3	0	0	1	7.89474	17.6471	13.0435	0	0	6.66667	FALSE
1076	Otu00560,Otu00586	Otu00523	0.0724638	0.909091	0.0797101	4.64647	10	Gp1_unclassified(100),Planctomycetaceae_unclassified(100)	Gp16_unclassified(100)	4	0	4	0	1	1	10.5263	0	17.3913	0	3.33333	6.66667	FALSE
1077	Otu00560,Otu00586	Otu00460	0.0724638	0.909091	0.0797101	4.64647	10	Gp1_unclassified(100),Planctomycetaceae_unclassified(100)	Hyphomicrobium(74)	4	0	4	0	1	1	10.5263	0	17.3913	0	3.33333	6.66667	FALSE
1078	Otu00560,Otu00586	Otu00512	0.0724638	0.909091	0.0797101	4.64647	10	Gp1_unclassified(100),Planctomycetaceae_unclassified(100)	Rhodopseudomonas(75)	4	0	4	0	1	1	10.5263	0	17.3913	0	3.33333	6.66667	FALSE
1079	Otu00462,Otu00586	Otu00460	0.0724638	0.909091	0.0797101	4.64647	10	Rhizobiales_unclassified(81),Planctomycetaceae_unclassified(100)	Hyphomicrobium(74)	4	1	3	1	1	0	10.5263	5.88235	13.0435	6.66667	3.33333	0	FALSE
1080	Otu00488,Otu00586	Otu00523	0.0724638	0.909091	0.0797101	4.64647	10	Planctomycetaceae_unclassified(90),Planctomycetaceae_unclassified(100)	Gp16_unclassified(100)	4	0	3	1	1	1	10.5263	0	13.0435	6.66667	3.33333	6.66667	FALSE
1081	Otu00488,Otu00586	Otu00460	0.0724638	0.909091	0.0797101	4.64647	10	Planctomycetaceae_unclassified(90),Planctomycetaceae_unclassified(100)	Hyphomicrobium(74)	4	0	3	1	1	1	10.5263	0	13.0435	6.66667	3.33333	6.66667	FALSE
1082	Otu00493,Otu00607	Otu00460	0.0724638	0.909091	0.0797101	4.64647	10	Devosia(89),Gaiella(100)	Hyphomicrobium(74)	3	2	2	1	1	1	7.89474	11.7647	8.69565	6.66667	3.33333	6.66667	FALSE
1083	Otu00493,Otu00607	Otu00512	0.0724638	0.909091	0.0797101	4.64647	10	Devosia(89),Gaiella(100)	Rhodopseudomonas(75)	4	2	2	0	1	1	10.5263	11.7647	8.69565	0	3.33333	6.66667	FALSE
1084	Otu00578,Otu00607	Otu00460	0.0724638	0.909091	0.0797101	4.64647	10	Reyranella_unclassified(100),Gaiella(100)	Hyphomicrobium(74)	4	2	3	0	1	0	10.5263	11.7647	13.0435	0	3.33333	0	FALSE
1085	Otu00578,Otu00607	Otu00512	0.0724638	0.909091	0.0797101	4.64647	10	Reyranella_unclassified(100),Gaiella(100)	Rhodopseudomonas(75)	4	2	3	0	1	0	10.5263	11.7647	13.0435	0	3.33333	0	FALSE
1086	Otu00427,Otu00594	Otu00523	0.0724638	0.909091	0.0797101	4.64647	10	Rhizobacter(55),Rhodobacteraceae_unclassified(71)	Gp16_unclassified(100)	5	0	2	1	1	1	13.1579	0	8.69565	6.66667	3.33333	6.66667	FALSE
1087	Otu00556,Otu00599	Otu00460	0.0724638	0.909091	0.0797101	4.64647	10	Aquisphaera(72),Planctomycetaceae_unclassified(100)	Hyphomicrobium(74)	3	2	3	1	1	0	7.89474	11.7647	13.0435	6.66667	3.33333	0	FALSE
1088	Otu00523,Otu00538	Otu00512	0.0724638	0.909091	0.0797101	4.64647	10	Gp16_unclassified(100),Cellulomonas(100)	Rhodopseudomonas(75)	4	1	3	0	1	1	10.5263	5.88235	13.0435	0	3.33333	6.66667	FALSE
1089	Otu00460,Otu00538	Otu00512	0.0724638	0.909091	0.0797101	4.64647	10	Hyphomicrobium(74),Cellulomonas(100)	Rhodopseudomonas(75)	3	1	4	0	1	1	7.89474	5.88235	17.3913	0	3.33333	6.66667	FALSE
1090	Otu00460,Otu00510	Otu00512	0.0724638	0.909091	0.0797101	4.64647	10	Hyphomicrobium(74),Planococcaceae_unclassified(91)	Rhodopseudomonas(75)	4	2	4	0	0	0	10.5263	11.7647	17.3913	0	0	0	FALSE
1091	Otu00478,Otu00578	Otu00512	0.0724638	0.909091	0.0797101	4.64647	10	Sphingomonadaceae_unclassified(100),Reyranella_unclassified(100)	Rhodopseudomonas(75)	7	1	1	0	1	0	18.4211	5.88235	4.34783	0	3.33333	0	FALSE
1092	Otu00541,Otu00599	Otu00523	0.0724638	0.909091	0.0797101	4.64647	10	Betaproteobacteria_unclassified(99),Planctomycetaceae_unclassified(100)	Gp16_unclassified(100)	2	1	4	1	1	1	5.26316	5.88235	17.3913	6.66667	3.33333	6.66667	FALSE
1093	Otu00541,Otu00599	Otu00512	0.0724638	0.909091	0.0797101	4.64647	10	Betaproteobacteria_unclassified(99),Planctomycetaceae_unclassified(100)	Rhodopseudomonas(75)	3	1	4	0	1	1	7.89474	5.88235	17.3913	0	3.33333	6.66667	FALSE
1094	Otu00535,Otu00599	Otu00523	0.0724638	0.909091	0.0797101	4.64647	10	Gp7_unclassified(100),Planctomycetaceae_unclassified(100)	Gp16_unclassified(100)	2	1	4	1	1	1	5.26316	5.88235	17.3913	6.66667	3.33333	6.66667	FALSE
1095	Otu00371,Otu00599	Otu00460	0.0724638	0.909091	0.0797101	4.64647	10	Chlamydiales_unclassified(100),Planctomycetaceae_unclassified(100)	Hyphomicrobium(74)	2	3	4	0	0	1	5.26316	17.6471	17.3913	0	0	6.66667	FALSE
1096	Otu00427,Otu00599	Otu00460	0.0724638	0.909091	0.0797101	4.64647	10	Rhizobacter(55),Planctomycetaceae_unclassified(100)	Hyphomicrobium(74)	3	2	3	0	1	1	7.89474	11.7647	13.0435	0	3.33333	6.66667	FALSE
1097	Otu00493,Otu00624	Otu00523	0.0724638	0.909091	0.0797101	4.64647	10	Devosia(89),Rhodospirillaceae_unclassified(99)	Gp16_unclassified(100)	4	1	3	0	1	1	10.5263	5.88235	13.0435	0	3.33333	6.66667	FALSE
1098	Otu00535,Otu00624	Otu00460	0.0724638	0.909091	0.0797101	4.64647	10	Gp7_unclassified(100),Rhodospirillaceae_unclassified(99)	Hyphomicrobium(74)	2	1	5	0	1	1	5.26316	5.88235	21.7391	0	3.33333	6.66667	FALSE
1099	Otu00531,Otu00624	Otu00523	0.0724638	0.909091	0.0797101	4.64647	10	Rhizobiales_unclassified(99),Rhodospirillaceae_unclassified(99)	Gp16_unclassified(100)	4	1	4	0	1	0	10.5263	5.88235	17.3913	0	3.33333	0	FALSE
1100	Otu00371,Otu00624	Otu00460	0.0724638	0.909091	0.0797101	4.64647	10	Chlamydiales_unclassified(100),Rhodospirillaceae_unclassified(99)	Hyphomicrobium(74)	2	2	5	0	0	1	5.26316	11.7647	21.7391	0	0	6.66667	FALSE
1101	Otu00371,Otu00624	Otu00512	0.0724638	0.909091	0.0797101	4.64647	10	Chlamydiales_unclassified(100),Rhodospirillaceae_unclassified(99)	Rhodopseudomonas(75)	2	2	5	0	0	1	5.26316	11.7647	21.7391	0	0	6.66667	FALSE
1102	Otu00443,Otu00624	Otu00460	0.0724638	0.909091	0.0797101	4.64647	10	Chitinophagaceae_unclassified(100),Rhodospirillaceae_unclassified(99)	Hyphomicrobium(74)	2	2	4	0	1	1	5.26316	11.7647	17.3913	0	3.33333	6.66667	FALSE
1103	Otu00488,Otu00554	Otu00460	0.0724638	0.909091	0.0797101	4.64647	10	Planctomycetaceae_unclassified(90),Rhodospirillales_unclassified(100)	Hyphomicrobium(74)	3	3	3	0	0	1	7.89474	17.6471	13.0435	0	0	6.66667	FALSE
1104	Otu00493,Otu00535	Otu00523	0.0724638	0.909091	0.0797101	4.64647	10	Devosia(89),Gp7_unclassified(100)	Gp16_unclassified(100)	3	1	3	1	1	1	7.89474	5.88235	13.0435	6.66667	3.33333	6.66667	FALSE
1105	Otu00493,Otu00535	Otu00460	0.0724638	0.909091	0.0797101	4.64647	10	Devosia(89),Gp7_unclassified(100)	Hyphomicrobium(74)	2	2	3	1	1	1	5.26316	11.7647	13.0435	6.66667	3.33333	6.66667	FALSE
1106	Otu00493,Otu00578	Otu00512	0.0724638	0.909091	0.0797101	4.64647	10	Devosia(89),Reyranella_unclassified(100)	Rhodopseudomonas(75)	5	2	2	0	1	0	13.1579	11.7647	8.69565	0	3.33333	0	FALSE
1107	Otu00555,Otu00601	Otu00512	0.0724638	0.909091	0.0797101	4.64647	10	Beijerinckiaceae_unclassified(73),Thermomonosporaceae_unclassified(69)	Rhodopseudomonas(75)	4	0	3	0	2	1	10.5263	0	13.0435	0	6.66667	6.66667	FALSE
1108	Otu00427,Otu00535	Otu00523	0.0724638	0.909091	0.0797101	4.64647	10	Rhizobacter(55),Gp7_unclassified(100)	Gp16_unclassified(100)	4	0	4	0	1	1	10.5263	0	17.3913	0	3.33333	6.66667	FALSE
1109	Otu00427,Otu00535	Otu00460	0.0724638	0.909091	0.0797101	4.64647	10	Rhizobacter(55),Gp7_unclassified(100)	Hyphomicrobium(74)	3	1	4	0	1	1	7.89474	5.88235	17.3913	0	3.33333	6.66667	FALSE
1110	Otu00427,Otu00535	Otu00512	0.0724638	0.909091	0.0797101	4.64647	10	Rhizobacter(55),Gp7_unclassified(100)	Rhodopseudomonas(75)	4	0	4	0	1	1	10.5263	0	17.3913	0	3.33333	6.66667	FALSE
1111	Otu00555,Otu00578	Otu00512	0.0724638	0.909091	0.0797101	4.64647	10	Beijerinckiaceae_unclassified(73),Reyranella_unclassified(100)	Rhodopseudomonas(75)	5	0	2	0	3	0	13.1579	0	8.69565	0	10	0	FALSE
1112	Otu00499,Otu00578	Otu00512	0.0724638	0.909091	0.0797101	4.64647	10	Gp2_unclassified(100),Reyranella_unclassified(100)	Rhodopseudomonas(75)	4	2	3	0	1	0	10.5263	11.7647	13.0435	0	3.33333	0	FALSE
1113	Otu00221,Otu00443	Otu00512	0.0724638	0.909091	0.0797101	4.64647	10	Flavobacteriaceae_unclassified(100),Chitinophagaceae_unclassified(100)	Rhodopseudomonas(75)	3	2	3	0	1	1	7.89474	11.7647	13.0435	0	3.33333	6.66667	FALSE
1114	Otu00427,Otu00488	Otu00512	0.0724638	0.909091	0.0797101	4.64647	10	Rhizobacter(55),Planctomycetaceae_unclassified(90)	Rhodopseudomonas(75)	5	1	2	0	1	1	13.1579	5.88235	8.69565	0	3.33333	6.66667	FALSE
1115	Otu00384,Otu00523	Otu00512	0.0724638	0.909091	0.0797101	4.64647	10	Sanguibacter(72),Gp16_unclassified(100)	Rhodopseudomonas(75)	5	1	2	0	1	1	13.1579	5.88235	8.69565	0	3.33333	6.66667	FALSE
1116	Otu00116,Otu00257,Otu00292	Otu00266	0.0724638	0.909091	0.0797101	4.64647	10	Treponema(100),Treponema(100),Clostridiales_unclassified(100)	Bacteroides(100)	3	0	0	0	2	5	7.89474	0	0	0	6.66667	33.3333	FALSE
1117	Otu00462,Otu00471,Otu00790	Otu00460	0.0724638	0.909091	0.0797101	4.64647	10	Rhizobiales_unclassified(81),Acetobacteraceae_unclassified(100),Acidobacteria_Gp1_unclassified(100)	Hyphomicrobium(74)	4	4	2	0	0	0	10.5263	23.5294	8.69565	0	0	0	FALSE
1118	Otu00443,Otu00460,Otu00753	Otu00512	0.0724638	0.909091	0.0797101	4.64647	10	Chitinophagaceae_unclassified(100),Hyphomicrobium(74),Reyranella_unclassified(100)	Rhodopseudomonas(75)	3	2	4	0	1	0	7.89474	11.7647	17.3913	0	3.33333	0	FALSE
1119	Otu00535,Otu00541,Otu00587	Otu00523	0.0724638	0.909091	0.0797101	4.64647	10	Gp7_unclassified(100),Betaproteobacteria_unclassified(99),Betaproteobacteria_unclassified(100)	Gp16_unclassified(100)	2	1	3	2	1	1	5.26316	5.88235	13.0435	13.3333	3.33333	6.66667	FALSE
1120	Otu00443,Otu00487,Otu00609	Otu00460	0.0724638	0.909091	0.0797101	4.64647	10	Chitinophagaceae_unclassified(100),Gp1_unclassified(100),Candidatus_Solibacter_unclassified(100)	Hyphomicrobium(74)	4	1	4	0	1	0	10.5263	5.88235	17.3913	0	3.33333	0	FALSE
1121	Otu00535,Otu00541,Otu00586	Otu00523	0.0724638	0.909091	0.0797101	4.64647	10	Gp7_unclassified(100),Betaproteobacteria_unclassified(99),Planctomycetaceae_unclassified(100)	Gp16_unclassified(100)	3	1	3	1	1	1	7.89474	5.88235	13.0435	6.66667	3.33333	6.66667	FALSE
1122	Otu00535,Otu00541,Otu00586	Otu00460	0.0724638	0.909091	0.0797101	4.64647	10	Gp7_unclassified(100),Betaproteobacteria_unclassified(99),Planctomycetaceae_unclassified(100)	Hyphomicrobium(74)	3	1	3	1	1	1	7.89474	5.88235	13.0435	6.66667	3.33333	6.66667	FALSE
1123	Otu00499,Otu00535,Otu00586	Otu00460	0.0724638	0.909091	0.0797101	4.64647	10	Gp2_unclassified(100),Gp7_unclassified(100),Planctomycetaceae_unclassified(100)	Hyphomicrobium(74)	2	1	4	1	1	1	5.26316	5.88235	17.3913	6.66667	3.33333	6.66667	FALSE
1124	Otu00499,Otu00535,Otu00586	Otu00512	0.0724638	0.909091	0.0797101	4.64647	10	Gp2_unclassified(100),Gp7_unclassified(100),Planctomycetaceae_unclassified(100)	Rhodopseudomonas(75)	3	1	4	0	1	1	7.89474	5.88235	17.3913	0	3.33333	6.66667	FALSE
1125	Otu00523,Otu00535,Otu00586	Otu00460	0.0724638	0.909091	0.0797101	4.64647	10	Gp16_unclassified(100),Gp7_unclassified(100),Planctomycetaceae_unclassified(100)	Hyphomicrobium(74)	2	1	4	1	1	1	5.26316	5.88235	17.3913	6.66667	3.33333	6.66667	FALSE
1126	Otu00523,Otu00535,Otu00586	Otu00512	0.0724638	0.909091	0.0797101	4.64647	10	Gp16_unclassified(100),Gp7_unclassified(100),Planctomycetaceae_unclassified(100)	Rhodopseudomonas(75)	3	1	4	0	1	1	7.89474	5.88235	17.3913	0	3.33333	6.66667	FALSE
1127	Otu00443,Otu00499,Otu00586	Otu00460	0.0724638	0.909091	0.0797101	4.64647	10	Chitinophagaceae_unclassified(100),Gp2_unclassified(100),Planctomycetaceae_unclassified(100)	Hyphomicrobium(74)	2	1	4	1	1	1	5.26316	5.88235	17.3913	6.66667	3.33333	6.66667	FALSE
1128	Otu00443,Otu00499,Otu00586	Otu00512	0.0724638	0.909091	0.0797101	4.64647	10	Chitinophagaceae_unclassified(100),Gp2_unclassified(100),Planctomycetaceae_unclassified(100)	Rhodopseudomonas(75)	3	1	4	0	1	1	7.89474	5.88235	17.3913	0	3.33333	6.66667	FALSE
1129	Otu00460,Otu00499,Otu00586	Otu00512	0.0724638	0.909091	0.0797101	4.64647	10	Hyphomicrobium(74),Gp2_unclassified(100),Planctomycetaceae_unclassified(100)	Rhodopseudomonas(75)	3	1	4	0	1	1	7.89474	5.88235	17.3913	0	3.33333	6.66667	FALSE
1130	Otu00460,Otu00523,Otu00586	Otu00512	0.0724638	0.909091	0.0797101	4.64647	10	Hyphomicrobium(74),Gp16_unclassified(100),Planctomycetaceae_unclassified(100)	Rhodopseudomonas(75)	3	1	4	0	1	1	7.89474	5.88235	17.3913	0	3.33333	6.66667	FALSE
1131	Otu00443,Otu00499,Otu00607	Otu00512	0.0724638	0.909091	0.0797101	4.64647	10	Chitinophagaceae_unclassified(100),Gp2_unclassified(100),Gaiella(100)	Rhodopseudomonas(75)	3	2	3	0	1	1	7.89474	11.7647	13.0435	0	3.33333	6.66667	FALSE
1132	Otu00460,Otu00499,Otu00607	Otu00512	0.0724638	0.909091	0.0797101	4.64647	10	Hyphomicrobium(74),Gp2_unclassified(100),Gaiella(100)	Rhodopseudomonas(75)	3	2	3	0	1	1	7.89474	11.7647	13.0435	0	3.33333	6.66667	FALSE
1133	Otu00488,Otu00541,Otu00589	Otu00460	0.0724638	0.909091	0.0797101	4.64647	10	Planctomycetaceae_unclassified(90),Betaproteobacteria_unclassified(99),Proteobacteria_unclassified(89)	Hyphomicrobium(74)	4	0	3	1	1	1	10.5263	0	13.0435	6.66667	3.33333	6.66667	FALSE
1134	Otu00443,Otu00541,Otu00589	Otu00460	0.0724638	0.909091	0.0797101	4.64647	10	Chitinophagaceae_unclassified(100),Betaproteobacteria_unclassified(99),Proteobacteria_unclassified(89)	Hyphomicrobium(74)	4	0	3	1	1	1	10.5263	0	13.0435	6.66667	3.33333	6.66667	FALSE
1135	Otu00443,Otu00579,Otu00601	Otu00460	0.0724638	0.909091	0.0797101	4.64647	10	Chitinophagaceae_unclassified(100),Gammaproteobacteria_unclassified(87),Thermomonosporaceae_unclassified(69)	Hyphomicrobium(74)	3	4	2	0	1	0	7.89474	23.5294	8.69565	0	3.33333	0	FALSE
1136	Otu00460,Otu00541,Otu00599	Otu00512	0.0724638	0.909091	0.0797101	4.64647	10	Hyphomicrobium(74),Betaproteobacteria_unclassified(99),Planctomycetaceae_unclassified(100)	Rhodopseudomonas(75)	3	1	4	0	1	1	7.89474	5.88235	17.3913	0	3.33333	6.66667	FALSE
1137	Otu00443,Otu00499,Otu00599	Otu00512	0.0724638	0.909091	0.0797101	4.64647	10	Chitinophagaceae_unclassified(100),Gp2_unclassified(100),Planctomycetaceae_unclassified(100)	Rhodopseudomonas(75)	3	2	3	0	1	1	7.89474	11.7647	13.0435	0	3.33333	6.66667	FALSE
1138	Otu00471,Otu00499,Otu00599	Otu00512	0.0724638	0.909091	0.0797101	4.64647	10	Acetobacteraceae_unclassified(100),Gp2_unclassified(100),Planctomycetaceae_unclassified(100)	Rhodopseudomonas(75)	3	2	3	0	1	1	7.89474	11.7647	13.0435	0	3.33333	6.66667	FALSE
1139	Otu00443,Otu00471,Otu00599	Otu00512	0.0724638	0.909091	0.0797101	4.64647	10	Chitinophagaceae_unclassified(100),Acetobacteraceae_unclassified(100),Planctomycetaceae_unclassified(100)	Rhodopseudomonas(75)	3	2	3	0	1	1	7.89474	11.7647	13.0435	0	3.33333	6.66667	FALSE
1140	Otu00523,Otu00535,Otu00624	Otu00460	0.0724638	0.909091	0.0797101	4.64647	10	Gp16_unclassified(100),Gp7_unclassified(100),Rhodospirillaceae_unclassified(99)	Hyphomicrobium(74)	2	1	5	0	1	1	5.26316	5.88235	21.7391	0	3.33333	6.66667	FALSE
1141	Otu00471,Otu00499,Otu00624	Otu00460	0.0724638	0.909091	0.0797101	4.64647	10	Acetobacteraceae_unclassified(100),Gp2_unclassified(100),Rhodospirillaceae_unclassified(99)	Hyphomicrobium(74)	3	2	3	0	1	1	7.89474	11.7647	13.0435	0	3.33333	6.66667	FALSE
1142	Otu00471,Otu00499,Otu00624	Otu00512	0.0724638	0.909091	0.0797101	4.64647	10	Acetobacteraceae_unclassified(100),Gp2_unclassified(100),Rhodospirillaceae_unclassified(99)	Rhodopseudomonas(75)	3	2	3	0	1	1	7.89474	11.7647	13.0435	0	3.33333	6.66667	FALSE
1143	Otu00499,Otu00535,Otu00560	Otu00523	0.0724638	0.909091	0.0797101	4.64647	10	Gp2_unclassified(100),Gp7_unclassified(100),Gp1_unclassified(100)	Gp16_unclassified(100)	3	0	5	0	1	1	7.89474	0	21.7391	0	3.33333	6.66667	FALSE
1144	Otu00443,Otu00535,Otu00560	Otu00460	0.0724638	0.909091	0.0797101	4.64647	10	Chitinophagaceae_unclassified(100),Gp7_unclassified(100),Gp1_unclassified(100)	Hyphomicrobium(74)	3	1	4	0	1	1	7.89474	5.88235	17.3913	0	3.33333	6.66667	FALSE
1145	Otu00443,Otu00487,Otu00560	Otu00460	0.0724638	0.909091	0.0797101	4.64647	10	Chitinophagaceae_unclassified(100),Gp1_unclassified(100),Gp1_unclassified(100)	Hyphomicrobium(74)	4	1	4	0	1	0	10.5263	5.88235	17.3913	0	3.33333	0	FALSE
1146	Otu00488,Otu00499,Otu00560	Otu00460	0.0724638	0.909091	0.0797101	4.64647	10	Planctomycetaceae_unclassified(90),Gp2_unclassified(100),Gp1_unclassified(100)	Hyphomicrobium(74)	4	1	3	0	1	1	10.5263	5.88235	13.0435	0	3.33333	6.66667	FALSE
1147	Otu00488,Otu00499,Otu00560	Otu00512	0.0724638	0.909091	0.0797101	4.64647	10	Planctomycetaceae_unclassified(90),Gp2_unclassified(100),Gp1_unclassified(100)	Rhodopseudomonas(75)	5	0	3	0	1	1	13.1579	0	13.0435	0	3.33333	6.66667	FALSE
1148	Otu00471,Otu00488,Otu00560	Otu00460	0.0724638	0.909091	0.0797101	4.64647	10	Acetobacteraceae_unclassified(100),Planctomycetaceae_unclassified(90),Gp1_unclassified(100)	Hyphomicrobium(74)	4	1	3	0	1	1	10.5263	5.88235	13.0435	0	3.33333	6.66667	FALSE
1149	Otu00471,Otu00488,Otu00560	Otu00512	0.0724638	0.909091	0.0797101	4.64647	10	Acetobacteraceae_unclassified(100),Planctomycetaceae_unclassified(90),Gp1_unclassified(100)	Rhodopseudomonas(75)	4	0	3	0	1	2	10.5263	0	13.0435	0	3.33333	13.3333	FALSE
1150	Otu00471,Otu00499,Otu00560	Otu00460	0.0724638	0.909091	0.0797101	4.64647	10	Acetobacteraceae_unclassified(100),Gp2_unclassified(100),Gp1_unclassified(100)	Hyphomicrobium(74)	4	1	3	0	1	1	10.5263	5.88235	13.0435	0	3.33333	6.66667	FALSE
1151	Otu00499,Otu00523,Otu00560	Otu00512	0.0724638	0.909091	0.0797101	4.64647	10	Gp2_unclassified(100),Gp16_unclassified(100),Gp1_unclassified(100)	Rhodopseudomonas(75)	4	0	4	0	1	1	10.5263	0	17.3913	0	3.33333	6.66667	FALSE
1152	Otu00460,Otu00499,Otu00560	Otu00512	0.0724638	0.909091	0.0797101	4.64647	10	Hyphomicrobium(74),Gp2_unclassified(100),Gp1_unclassified(100)	Rhodopseudomonas(75)	4	0	4	0	1	1	10.5263	0	17.3913	0	3.33333	6.66667	FALSE
1153	Otu00443,Otu00462,Otu00554	Otu00460	0.0724638	0.909091	0.0797101	4.64647	10	Chitinophagaceae_unclassified(100),Rhizobiales_unclassified(81),Rhodospirillales_unclassified(100)	Hyphomicrobium(74)	3	4	3	0	0	0	7.89474	23.5294	13.0435	0	0	0	FALSE
1154	Otu00443,Otu00499,Otu00554	Otu00460	0.0724638	0.909091	0.0797101	4.64647	10	Chitinophagaceae_unclassified(100),Gp2_unclassified(100),Rhodospirillales_unclassified(100)	Hyphomicrobium(74)	2	3	4	0	0	1	5.26316	17.6471	17.3913	0	0	6.66667	FALSE
1155	Otu00427,Otu00493,Otu00523	Otu00512	0.0724638	0.909091	0.0797101	4.64647	10	Rhizobacter(55),Devosia(89),Gp16_unclassified(100)	Rhodopseudomonas(75)	4	0	4	0	1	1	10.5263	0	17.3913	0	3.33333	6.66667	FALSE
1156	Otu00427,Otu00460,Otu00493	Otu00512	0.0724638	0.909091	0.0797101	4.64647	10	Rhizobacter(55),Hyphomicrobium(74),Devosia(89)	Rhodopseudomonas(75)	3	1	4	0	1	1	7.89474	5.88235	17.3913	0	3.33333	6.66667	FALSE
1157	Otu00471,Otu00488,Otu00601	Otu00460	0.0724638	0.909091	0.0797101	4.64647	10	Acetobacteraceae_unclassified(100),Planctomycetaceae_unclassified(90),Thermomonosporaceae_unclassified(69)	Hyphomicrobium(74)	4	3	2	0	1	0	10.5263	17.6471	8.69565	0	3.33333	0	FALSE
1158	Otu00460,Otu00499,Otu00601	Otu00512	0.0724638	0.909091	0.0797101	4.64647	10	Hyphomicrobium(74),Gp2_unclassified(100),Thermomonosporaceae_unclassified(69)	Rhodopseudomonas(75)	4	2	3	0	1	0	10.5263	11.7647	13.0435	0	3.33333	0	FALSE
1159	Otu00443,Otu00471,Otu00601	Otu00460	0.0724638	0.909091	0.0797101	4.64647	10	Chitinophagaceae_unclassified(100),Acetobacteraceae_unclassified(100),Thermomonosporaceae_unclassified(69)	Hyphomicrobium(74)	3	4	2	0	1	0	7.89474	23.5294	8.69565	0	3.33333	0	FALSE
1160	Otu00535,Otu00541,Otu00547	Otu00523	0.0724638	0.909091	0.0797101	4.64647	10	Gp7_unclassified(100),Betaproteobacteria_unclassified(99),Verrucomicrobia_unclassified(99)	Gp16_unclassified(100)	3	1	4	0	1	1	7.89474	5.88235	17.3913	0	3.33333	6.66667	FALSE
1161	Otu00460,Otu00541,Otu00547	Otu00512	0.0724638	0.909091	0.0797101	4.64647	10	Hyphomicrobium(74),Betaproteobacteria_unclassified(99),Verrucomicrobia_unclassified(99)	Rhodopseudomonas(75)	3	1	4	0	1	1	7.89474	5.88235	17.3913	0	3.33333	6.66667	FALSE
1162	Otu00488,Otu00535,Otu00541	Otu00523	0.0724638	0.909091	0.0797101	4.64647	10	Planctomycetaceae_unclassified(90),Gp7_unclassified(100),Betaproteobacteria_unclassified(99)	Gp16_unclassified(100)	3	0	3	2	1	1	7.89474	0	13.0435	13.3333	3.33333	6.66667	FALSE
1163	Otu00488,Otu00499,Otu00541	Otu00523	0.0724638	0.909091	0.0797101	4.64647	10	Planctomycetaceae_unclassified(90),Gp2_unclassified(100),Betaproteobacteria_unclassified(99)	Gp16_unclassified(100)	3	0	3	2	1	1	7.89474	0	13.0435	13.3333	3.33333	6.66667	FALSE
1164	Otu00460,Otu00523,Otu00541	Otu00512	0.0724638	0.909091	0.0797101	4.64647	10	Hyphomicrobium(74),Gp16_unclassified(100),Betaproteobacteria_unclassified(99)	Rhodopseudomonas(75)	2	1	5	0	1	1	5.26316	5.88235	21.7391	0	3.33333	6.66667	FALSE
1165	Otu00523,Otu00535,Otu00578	Otu00512	0.0724638	0.909091	0.0797101	4.64647	10	Gp16_unclassified(100),Gp7_unclassified(100),Reyranella_unclassified(100)	Rhodopseudomonas(75)	5	1	3	0	1	0	13.1579	5.88235	13.0435	0	3.33333	0	FALSE
1166	Otu00487,Otu00499,Otu00535	Otu00523	0.0724638	0.909091	0.0797101	4.64647	10	Gp1_unclassified(100),Gp2_unclassified(100),Gp7_unclassified(100)	Gp16_unclassified(100)	2	1	5	1	1	0	5.26316	5.88235	21.7391	6.66667	3.33333	0	FALSE
1167	Otu00443,Otu00487,Otu00535	Otu00460	0.0724638	0.909091	0.0797101	4.64647	10	Chitinophagaceae_unclassified(100),Gp1_unclassified(100),Gp7_unclassified(100)	Hyphomicrobium(74)	3	2	4	0	1	0	7.89474	11.7647	17.3913	0	3.33333	0	FALSE
1168	Otu00499,Otu00531,Otu00535	Otu00523	0.0724638	0.909091	0.0797101	4.64647	10	Gp2_unclassified(100),Rhizobiales_unclassified(99),Gp7_unclassified(100)	Gp16_unclassified(100)	2	1	5	1	1	0	5.26316	5.88235	21.7391	6.66667	3.33333	0	FALSE
1169	Otu00443,Otu00462,Otu00535	Otu00460	0.0724638	0.909091	0.0797101	4.64647	10	Chitinophagaceae_unclassified(100),Rhizobiales_unclassified(81),Gp7_unclassified(100)	Hyphomicrobium(74)	3	2	3	1	1	0	7.89474	11.7647	13.0435	6.66667	3.33333	0	FALSE
1170	Otu00488,Otu00499,Otu00535	Otu00523	0.0724638	0.909091	0.0797101	4.64647	10	Planctomycetaceae_unclassified(90),Gp2_unclassified(100),Gp7_unclassified(100)	Gp16_unclassified(100)	3	0	3	2	1	1	7.89474	0	13.0435	13.3333	3.33333	6.66667	FALSE
1171	Otu00471,Otu00499,Otu00535	Otu00460	0.0724638	0.909091	0.0797101	4.64647	10	Acetobacteraceae_unclassified(100),Gp2_unclassified(100),Gp7_unclassified(100)	Hyphomicrobium(74)	2	3	3	0	1	1	5.26316	17.6471	13.0435	0	3.33333	6.66667	FALSE
1172	Otu00471,Otu00523,Otu00535	Otu00512	0.0724638	0.909091	0.0797101	4.64647	10	Acetobacteraceae_unclassified(100),Gp16_unclassified(100),Gp7_unclassified(100)	Rhodopseudomonas(75)	4	1	3	0	1	1	10.5263	5.88235	13.0435	0	3.33333	6.66667	FALSE
1173	Otu00443,Otu00499,Otu00578	Otu00512	0.0724638	0.909091	0.0797101	4.64647	10	Chitinophagaceae_unclassified(100),Gp2_unclassified(100),Reyranella_unclassified(100)	Rhodopseudomonas(75)	4	2	3	0	1	0	10.5263	11.7647	13.0435	0	3.33333	0	FALSE
1174	Otu00371,Otu00460,Otu00499	Otu00512	0.0724638	0.909091	0.0797101	4.64647	10	Chlamydiales_unclassified(100),Hyphomicrobium(74),Gp2_unclassified(100)	Rhodopseudomonas(75)	3	2	4	0	0	1	7.89474	11.7647	17.3913	0	0	6.66667	FALSE
1175	Otu00462,Otu00488,Otu00499	Otu00460	0.0724638	0.909091	0.0797101	4.64647	10	Rhizobiales_unclassified(81),Planctomycetaceae_unclassified(90),Gp2_unclassified(100)	Hyphomicrobium(74)	4	2	2	1	1	0	10.5263	11.7647	8.69565	6.66667	3.33333	0	FALSE
1176	Otu00471,Otu00488,Otu00499	Otu00512	0.0724638	0.909091	0.0797101	4.64647	10	Acetobacteraceae_unclassified(100),Planctomycetaceae_unclassified(90),Gp2_unclassified(100)	Rhodopseudomonas(75)	4	1	3	0	1	1	10.5263	5.88235	13.0435	0	3.33333	6.66667	FALSE
1177	Otu00427,Otu00471,Otu00499	Otu00460	0.0724638	0.909091	0.0797101	4.64647	10	Rhizobacter(55),Acetobacteraceae_unclassified(100),Gp2_unclassified(100)	Hyphomicrobium(74)	4	2	2	0	1	1	10.5263	11.7647	8.69565	0	3.33333	6.66667	FALSE
1178	Otu00427,Otu00460,Otu00499	Otu00512	0.0724638	0.909091	0.0797101	4.64647	10	Rhizobacter(55),Hyphomicrobium(74),Gp2_unclassified(100)	Rhodopseudomonas(75)	4	1	3	0	1	1	10.5263	5.88235	13.0435	0	3.33333	6.66667	FALSE
1179	Otu00443,Otu00471,Otu00499	Otu00512	0.0724638	0.909091	0.0797101	4.64647	10	Chitinophagaceae_unclassified(100),Acetobacteraceae_unclassified(100),Gp2_unclassified(100)	Rhodopseudomonas(75)	3	2	3	0	1	1	7.89474	11.7647	13.0435	0	3.33333	6.66667	FALSE
1180	Otu00460,Otu00499,Otu00523	Otu00512	0.0724638	0.909091	0.0797101	4.64647	10	Hyphomicrobium(74),Gp2_unclassified(100),Gp16_unclassified(100)	Rhodopseudomonas(75)	3	1	4	0	1	1	7.89474	5.88235	17.3913	0	3.33333	6.66667	FALSE
1181	Otu00427,Otu00460,Otu00471	Otu00512	0.0724638	0.909091	0.0797101	4.64647	10	Rhizobacter(55),Hyphomicrobium(74),Acetobacteraceae_unclassified(100)	Rhodopseudomonas(75)	5	1	2	0	1	1	13.1579	5.88235	8.69565	0	3.33333	6.66667	FALSE
1182	Otu00552	Otu00473	0.101449	0.875	0.115942	4.64423	14	Firmicutes_unclassified(93)	Erysipelotrichaceae_unclassified(95)	1	1	1	4	3	4	2.63158	5.88235	4.34783	26.6667	10	26.6667	FALSE
1183	Otu00339	Otu00474	0.0869565	0.705882	0.123188	4.63865	12	Treponema(100)	Treponema(100)	3	0	1	2	2	4	7.89474	0	4.34783	13.3333	6.66667	26.6667	FALSE
1184	Otu00634	Otu00555	0.0724638	0.769231	0.0942029	4.61538	10	Granulicella_unclassified(59)	Beijerinckiaceae_unclassified(73)	3	3	3	0	0	1	7.89474	17.6471	13.0435	0	0	6.66667	FALSE
1185	Otu00673	Otu00487	0.0724638	0.769231	0.0942029	4.61538	10	Rhizobiales_unclassified(55)	Gp1_unclassified(100)	3	3	3	0	1	0	7.89474	17.6471	13.0435	0	3.33333	0	FALSE
1186	Otu00535,Otu00578	Otu00487	0.0724638	0.769231	0.0942029	4.61538	10	Gp7_unclassified(100),Reyranella_unclassified(100)	Gp1_unclassified(100)	4	1	3	1	1	0	10.5263	5.88235	13.0435	6.66667	3.33333	0	FALSE
1187	Otu00647	Otu00533	0.0869565	0.8	0.108696	4.6	12	Peptoniphilus(98)	Peptoniphilaceae_unclassified(100)	2	0	0	3	4	3	5.26316	0	0	20	13.3333	20	FALSE
1188	Otu00559	Otu00499	0.0869565	0.8	0.108696	4.6	12	Planctomycetaceae_unclassified(100)	Gp2_unclassified(100)	3	3	4	1	1	0	7.89474	17.6471	17.3913	6.66667	3.33333	0	FALSE
1189	Otu00462	Otu00499	0.144927	0.8	0.181159	4.6	20	Rhizobiales_unclassified(81)	Gp2_unclassified(100)	5	6	6	2	1	0	13.1579	35.2941	26.087	13.3333	3.33333	0	FALSE
1190	Otu00386,Otu00477	Otu00473	0.0942029	0.866667	0.108696	4.6	13	Porphyromonas(100),Ruminococcaceae_unclassified(98)	Erysipelotrichaceae_unclassified(95)	2	0	0	3	3	5	5.26316	0	0	20	10	33.3333	FALSE
1191	Otu00541,Otu00589	Otu00499	0.0869565	0.8	0.108696	4.6	12	Betaproteobacteria_unclassified(99),Proteobacteria_unclassified(89)	Gp2_unclassified(100)	4	1	4	1	1	1	10.5263	5.88235	17.3913	6.66667	3.33333	6.66667	FALSE
1192	Otu00462,Otu00554	Otu00499	0.0869565	0.8	0.108696	4.6	12	Rhizobiales_unclassified(81),Rhodospirillales_unclassified(100)	Gp2_unclassified(100)	3	4	5	0	0	0	7.89474	23.5294	21.7391	0	0	0	FALSE
1193	Otu00371,Otu00425	Otu00471	0.0869565	0.8	0.108696	4.6	12	Chlamydiales_unclassified(100),Diplorickettsia(100)	Acetobacteraceae_unclassified(100)	3	3	4	0	0	2	7.89474	17.6471	17.3913	0	0	13.3333	FALSE
1194	Otu00499,Otu00531	Otu00471	0.0869565	0.8	0.108696	4.6	12	Gp2_unclassified(100),Rhizobiales_unclassified(99)	Acetobacteraceae_unclassified(100)	2	4	5	0	1	0	5.26316	23.5294	21.7391	0	3.33333	0	FALSE
1195	Otu00462,Otu00499	Otu00471	0.115942	0.8	0.144927	4.6	16	Rhizobiales_unclassified(81),Gp2_unclassified(100)	Acetobacteraceae_unclassified(100)	4	6	5	0	1	0	10.5263	35.2941	21.7391	0	3.33333	0	FALSE
1196	Otu00350	Otu00337	0.0724638	0.666667	0.108696	4.6	10	Bacteria_unclassified(100)	Bacteria_unclassified(100)	1	1	2	4	0	2	2.63158	5.88235	8.69565	26.6667	0	13.3333	FALSE
1197	Otu00350	Otu00191	0.0724638	0.666667	0.108696	4.6	10	Bacteria_unclassified(100)	Clostridiales_unclassified(100)	1	1	1	3	2	2	2.63158	5.88235	4.34783	20	6.66667	13.3333	FALSE
1198	Otu00356	Otu00191	0.0724638	0.666667	0.108696	4.6	10	Bacteria_unclassified(100)	Clostridiales_unclassified(100)	0	1	0	4	3	2	0	5.88235	0	26.6667	10	13.3333	FALSE
1199	Otu00713	Otu00369	0.0724638	0.833333	0.0869565	4.6	10	Bacteria_unclassified(100)	Luteococcus(100)	2	4	2	0	1	1	5.26316	23.5294	8.69565	0	3.33333	6.66667	FALSE
1200	Otu00432	Otu00337	0.0869565	0.666667	0.130435	4.6	12	Clostridiales_Incertae_Sedis_XI_unclassified(98)	Bacteria_unclassified(100)	1	1	3	5	0	2	2.63158	5.88235	13.0435	33.3333	0	13.3333	FALSE
1201	Otu00725	Otu00462	0.0724638	0.833333	0.0869565	4.6	10	Actinoallomurus(74)	Rhizobiales_unclassified(81)	2	2	5	0	1	0	5.26316	11.7647	21.7391	0	3.33333	0	FALSE
1202	Otu00769	Otu00458	0.0724638	1	0.0724638	4.6	10	Betaproteobacteria_unclassified(100)	Spartobacteria_unclassified(100)	7	1	1	0	1	0	18.4211	5.88235	4.34783	0	3.33333	0	FALSE
1203	Otu00753	Otu00462	0.0724638	0.833333	0.0869565	4.6	10	Reyranella_unclassified(100)	Rhizobiales_unclassified(81)	3	3	2	1	1	0	7.89474	17.6471	8.69565	6.66667	3.33333	0	FALSE
1204	Otu00621	Otu00601	0.0724638	0.666667	0.108696	4.6	10	Gammaproteobacteria_unclassified(92)	Thermomonosporaceae_unclassified(69)	3	3	3	0	0	1	7.89474	17.6471	13.0435	0	0	6.66667	FALSE
1205	Otu00672	Otu00601	0.0724638	0.666667	0.108696	4.6	10	Aquicella(100)	Thermomonosporaceae_unclassified(69)	4	2	3	0	1	0	10.5263	11.7647	13.0435	0	3.33333	0	FALSE
1206	Otu00559	Otu00531	0.0797101	0.733333	0.108696	4.6	11	Planctomycetaceae_unclassified(100)	Rhizobiales_unclassified(99)	2	3	4	1	1	0	5.26316	17.6471	17.3913	6.66667	3.33333	0	FALSE
1207	Otu00589	Otu00535	0.0869565	0.666667	0.130435	4.6	12	Proteobacteria_unclassified(89)	Gp7_unclassified(100)	4	0	5	1	1	1	10.5263	0	21.7391	6.66667	3.33333	6.66667	FALSE
1208	Otu00339,Otu00474	Otu00116	0.0724638	0.833333	0.0869565	4.6	10	Treponema(100),Treponema(100)	Treponema(100)	3	0	1	1	2	3	7.89474	0	4.34783	6.66667	6.66667	20	FALSE
1209	Otu00292,Otu00386	Otu00393	0.0724638	0.833333	0.0869565	4.6	10	Clostridiales_unclassified(100),Porphyromonas(100)	Porphyromonas(100)	2	0	0	1	0	7	5.26316	0	0	6.66667	0	46.6667	FALSE
1210	Otu00292,Otu00393	Otu00477	0.0724638	0.833333	0.0869565	4.6	10	Clostridiales_unclassified(100),Porphyromonas(100)	Ruminococcaceae_unclassified(98)	2	0	0	1	1	6	5.26316	0	0	6.66667	3.33333	40	FALSE
1211	Otu00199,Otu00494	Otu00393	0.0724638	0.833333	0.0869565	4.6	10	Clostridiales_unclassified(100),Bacteria_unclassified(100)	Porphyromonas(100)	2	0	0	0	1	7	5.26316	0	0	0	3.33333	46.6667	FALSE
1212	Otu00200,Otu00530	Otu00158	0.0724638	1	0.0724638	4.6	10	Bacteria_unclassified(98),Porphyromonas(100)	Bacteroidetes_unclassified(97)	2	0	0	1	4	3	5.26316	0	0	6.66667	13.3333	20	FALSE
1213	Otu00266,Otu00530	Otu00400	0.0724638	0.833333	0.0869565	4.6	10	Bacteroides(100),Porphyromonas(100)	Bacteria_unclassified(98)	3	1	0	1	2	3	7.89474	5.88235	0	6.66667	6.66667	20	FALSE
1214	Otu00264,Otu00296	Otu00156	0.0724638	0.833333	0.0869565	4.6	10	Tissierella(100),Pasteurella(100)	Treponema(100)	2	1	0	1	2	4	5.26316	5.88235	0	6.66667	6.66667	26.6667	FALSE
1215	Otu00463,Otu00496	Otu00165	0.0724638	1	0.0724638	4.6	10	Petrimonas(78),Bacteroidales_unclassified(98)	Corynebacterium(100)	1	0	3	3	3	0	2.63158	0	13.0435	20	10	0	FALSE
1216	Otu00200,Otu00474	Otu00158	0.0869565	1	0.0869565	4.6	12	Bacteria_unclassified(98),Treponema(100)	Bacteroidetes_unclassified(97)	3	0	1	2	4	2	7.89474	0	4.34783	13.3333	13.3333	13.3333	FALSE
1217	Otu00200,Otu00257	Otu00158	0.0797101	1	0.0797101	4.6	11	Bacteria_unclassified(98),Treponema(100)	Bacteroidetes_unclassified(97)	3	0	0	1	4	3	7.89474	0	0	6.66667	13.3333	20	FALSE
1218	Otu00200,Otu00273	Otu00158	0.0724638	1	0.0724638	4.6	10	Bacteria_unclassified(98),Filifactor(100)	Bacteroidetes_unclassified(97)	2	0	1	0	5	2	5.26316	0	4.34783	0	16.6667	13.3333	FALSE
1219	Otu00200,Otu00477	Otu00158	0.0724638	1	0.0724638	4.6	10	Bacteria_unclassified(98),Ruminococcaceae_unclassified(98)	Bacteroidetes_unclassified(97)	2	0	0	2	2	4	5.26316	0	0	13.3333	6.66667	26.6667	FALSE
1220	Otu00301,Otu00396	Otu00326	0.0724638	1	0.0724638	4.6	10	Bacteria_unclassified(94),Clostridiales_Incertae_Sedis_XIII_unclassified(100)	Bacteroidetes_unclassified(100)	1	2	0	0	6	1	2.63158	11.7647	0	0	20	6.66667	FALSE
1221	Otu00250,Otu00396	Otu00326	0.0797101	1	0.0797101	4.6	11	Petrimonas(98),Clostridiales_Incertae_Sedis_XIII_unclassified(100)	Bacteroidetes_unclassified(100)	1	1	0	1	6	2	2.63158	5.88235	0	6.66667	20	13.3333	FALSE
1222	Otu00512,Otu00734	Otu00458	0.0724638	1	0.0724638	4.6	10	Rhodopseudomonas(75),Gp6_unclassified(100)	Spartobacteria_unclassified(100)	5	0	4	0	1	0	13.1579	0	17.3913	0	3.33333	0	FALSE
1223	Otu00308,Otu00533	Otu00477	0.0724638	0.833333	0.0869565	4.6	10	Firmicutes_unclassified(98),Peptoniphilaceae_unclassified(100)	Ruminococcaceae_unclassified(98)	2	0	0	3	1	4	5.26316	0	0	20	3.33333	26.6667	FALSE
1224	Otu00199,Otu00386	Otu00393	0.0724638	0.833333	0.0869565	4.6	10	Clostridiales_unclassified(100),Porphyromonas(100)	Porphyromonas(100)	2	0	0	1	1	6	5.26316	0	0	6.66667	3.33333	40	FALSE
1225	Otu00199,Otu00386	Otu00232	0.0724638	0.833333	0.0869565	4.6	10	Clostridiales_unclassified(100),Porphyromonas(100)	Porphyromonas(98)	2	0	0	1	2	5	5.26316	0	0	6.66667	6.66667	33.3333	FALSE
1226	Otu00427,Otu00714	Otu00458	0.0797101	1	0.0797101	4.6	11	Rhizobacter(55),Myxococcales_unclassified(79)	Spartobacteria_unclassified(100)	4	1	4	0	1	1	10.5263	5.88235	17.3913	0	3.33333	6.66667	FALSE
1227	Otu00512,Otu00696	Otu00458	0.0797101	1	0.0797101	4.6	11	Rhodopseudomonas(75),Nakamurella(92)	Spartobacteria_unclassified(100)	5	1	4	0	0	1	13.1579	5.88235	17.3913	0	0	6.66667	FALSE
1228	Otu00487,Otu00614	Otu00404	0.0724638	1	0.0724638	4.6	10	Gp1_unclassified(100),Acidobacteria_Gp1_unclassified(93)	Gammaproteobacteria_unclassified(96)	4	2	3	0	1	0	10.5263	11.7647	13.0435	0	3.33333	0	FALSE
1229	Otu00273,Otu00400	Otu00252	0.0797101	1	0.0797101	4.6	11	Filifactor(100),Bacteria_unclassified(98)	Odoribacter(100)	2	1	0	2	5	1	5.26316	5.88235	0	13.3333	16.6667	6.66667	FALSE
1230	Otu00487,Otu00609	Otu00462	0.0724638	0.833333	0.0869565	4.6	10	Gp1_unclassified(100),Candidatus_Solibacter_unclassified(100)	Rhizobiales_unclassified(81)	4	1	3	1	1	0	10.5263	5.88235	13.0435	6.66667	3.33333	0	FALSE
1231	Otu00232,Otu00533	Otu00477	0.0724638	0.833333	0.0869565	4.6	10	Porphyromonas(98),Peptoniphilaceae_unclassified(100)	Ruminococcaceae_unclassified(98)	4	1	0	1	1	3	10.5263	5.88235	0	6.66667	3.33333	20	FALSE
1232	Otu00315,Otu00533	Otu00477	0.0724638	0.833333	0.0869565	4.6	10	Bacteria_unclassified(100),Peptoniphilaceae_unclassified(100)	Ruminococcaceae_unclassified(98)	3	1	0	1	1	4	7.89474	5.88235	0	6.66667	3.33333	26.6667	FALSE
1233	Otu00488,Otu00635	Otu00458	0.0724638	1	0.0724638	4.6	10	Planctomycetaceae_unclassified(90),Planctomycetaceae_unclassified(95)	Spartobacteria_unclassified(100)	5	2	2	0	0	1	13.1579	11.7647	8.69565	0	0	6.66667	FALSE
1234	Otu00586,Otu00589	Otu00458	0.0797101	1	0.0797101	4.6	11	Planctomycetaceae_unclassified(100),Proteobacteria_unclassified(89)	Spartobacteria_unclassified(100)	4	1	3	1	1	1	10.5263	5.88235	13.0435	6.66667	3.33333	6.66667	FALSE
1235	Otu00560,Otu00586	Otu00458	0.0797101	1	0.0797101	4.6	11	Gp1_unclassified(100),Planctomycetaceae_unclassified(100)	Spartobacteria_unclassified(100)	5	0	4	0	1	1	13.1579	0	17.3913	0	3.33333	6.66667	FALSE
1236	Otu00488,Otu00586	Otu00458	0.0797101	1	0.0797101	4.6	11	Planctomycetaceae_unclassified(90),Planctomycetaceae_unclassified(100)	Spartobacteria_unclassified(100)	5	0	3	1	1	1	13.1579	0	13.0435	6.66667	3.33333	6.66667	FALSE
1237	Otu00427,Otu00586	Otu00458	0.0724638	1	0.0724638	4.6	10	Rhizobacter(55),Planctomycetaceae_unclassified(100)	Spartobacteria_unclassified(100)	3	1	3	0	2	1	7.89474	5.88235	13.0435	0	6.66667	6.66667	FALSE
1238	Otu00404,Otu00586	Otu00458	0.0797101	1	0.0797101	4.6	11	Gammaproteobacteria_unclassified(96),Planctomycetaceae_unclassified(100)	Spartobacteria_unclassified(100)	4	1	4	0	1	1	10.5263	5.88235	17.3913	0	3.33333	6.66667	FALSE
1239	Otu00476,Otu00586	Otu00458	0.0797101	1	0.0797101	4.6	11	Rhizobium(100),Planctomycetaceae_unclassified(100)	Spartobacteria_unclassified(100)	4	0	4	1	1	1	10.5263	0	17.3913	6.66667	3.33333	6.66667	FALSE
1240	Otu00435,Otu00586	Otu00458	0.0869565	1	0.0869565	4.6	12	Planctomycetaceae_unclassified(88),Planctomycetaceae_unclassified(100)	Spartobacteria_unclassified(100)	4	1	4	0	2	1	10.5263	5.88235	17.3913	0	6.66667	6.66667	FALSE
1241	Otu00560,Otu00607	Otu00404	0.0724638	1	0.0724638	4.6	10	Gp1_unclassified(100),Gaiella(100)	Gammaproteobacteria_unclassified(96)	4	0	4	0	1	1	10.5263	0	17.3913	0	3.33333	6.66667	FALSE
1242	Otu00488,Otu00607	Otu00458	0.0724638	1	0.0724638	4.6	10	Planctomycetaceae_unclassified(90),Gaiella(100)	Spartobacteria_unclassified(100)	4	1	2	1	1	1	10.5263	5.88235	8.69565	6.66667	3.33333	6.66667	FALSE
1243	Otu00517,Otu00570	Otu00458	0.0797101	1	0.0797101	4.6	11	Burkholderiales_unclassified(94),Luteolibacter(100)	Spartobacteria_unclassified(100)	4	1	3	1	1	1	10.5263	5.88235	13.0435	6.66667	3.33333	6.66667	FALSE
1244	Otu00589,Otu00599	Otu00458	0.0724638	1	0.0724638	4.6	10	Proteobacteria_unclassified(89),Planctomycetaceae_unclassified(100)	Spartobacteria_unclassified(100)	3	0	4	1	1	1	7.89474	0	17.3913	6.66667	3.33333	6.66667	FALSE
1245	Otu00427,Otu00589	Otu00458	0.0724638	1	0.0724638	4.6	10	Rhizobacter(55),Proteobacteria_unclassified(89)	Spartobacteria_unclassified(100)	3	1	4	0	1	1	7.89474	5.88235	17.3913	0	3.33333	6.66667	FALSE
1246	Otu00471,Otu00589	Otu00404	0.0724638	1	0.0724638	4.6	10	Acetobacteraceae_unclassified(100),Proteobacteria_unclassified(89)	Gammaproteobacteria_unclassified(96)	3	1	4	0	1	1	7.89474	5.88235	17.3913	0	3.33333	6.66667	FALSE
1247	Otu00460,Otu00589	Otu00458	0.0869565	1	0.0869565	4.6	12	Hyphomicrobium(74),Proteobacteria_unclassified(89)	Spartobacteria_unclassified(100)	4	0	5	1	1	1	10.5263	0	21.7391	6.66667	3.33333	6.66667	FALSE
1248	Otu00560,Otu00579	Otu00404	0.0724638	1	0.0724638	4.6	10	Gp1_unclassified(100),Gammaproteobacteria_unclassified(87)	Gammaproteobacteria_unclassified(96)	5	1	2	0	1	1	13.1579	5.88235	8.69565	0	3.33333	6.66667	FALSE
1249	Otu00579,Otu00601	Otu00462	0.0724638	0.833333	0.0869565	4.6	10	Gammaproteobacteria_unclassified(87),Thermomonosporaceae_unclassified(69)	Rhizobiales_unclassified(81)	3	4	2	0	1	0	7.89474	23.5294	8.69565	0	3.33333	0	FALSE
1250	Otu00578,Otu00579	Otu00462	0.0724638	0.833333	0.0869565	4.6	10	Reyranella_unclassified(100),Gammaproteobacteria_unclassified(87)	Rhizobiales_unclassified(81)	4	2	2	1	1	0	10.5263	11.7647	8.69565	6.66667	3.33333	0	FALSE
1251	Otu00478,Otu00517	Otu00458	0.0724638	1	0.0724638	4.6	10	Sphingomonadaceae_unclassified(100),Burkholderiales_unclassified(94)	Spartobacteria_unclassified(100)	6	0	1	1	2	0	15.7895	0	4.34783	6.66667	6.66667	0	FALSE
1252	Otu00478,Otu00578	Otu00458	0.0797101	1	0.0797101	4.6	11	Sphingomonadaceae_unclassified(100),Reyranella_unclassified(100)	Spartobacteria_unclassified(100)	7	1	1	1	1	0	18.4211	5.88235	4.34783	6.66667	3.33333	0	FALSE
1253	Otu00478,Otu00512	Otu00458	0.0797101	1	0.0797101	4.6	11	Sphingomonadaceae_unclassified(100),Rhodopseudomonas(75)	Spartobacteria_unclassified(100)	7	1	1	0	1	1	18.4211	5.88235	4.34783	0	3.33333	6.66667	FALSE
1254	Otu00085,Otu00478	Otu00458	0.0724638	1	0.0724638	4.6	10	Comamonadaceae_unclassified(99),Sphingomonadaceae_unclassified(100)	Spartobacteria_unclassified(100)	5	2	1	0	2	0	13.1579	11.7647	4.34783	0	6.66667	0	FALSE
1255	Otu00427,Otu00624	Otu00458	0.0869565	1	0.0869565	4.6	12	Rhizobacter(55),Rhodospirillaceae_unclassified(99)	Spartobacteria_unclassified(100)	5	1	4	0	1	1	13.1579	5.88235	17.3913	0	3.33333	6.66667	FALSE
1256	Otu00560,Otu00601	Otu00404	0.0724638	1	0.0724638	4.6	10	Gp1_unclassified(100),Thermomonosporaceae_unclassified(69)	Gammaproteobacteria_unclassified(96)	4	1	3	0	1	1	10.5263	5.88235	13.0435	0	3.33333	6.66667	FALSE
1257	Otu00560,Otu00601	Otu00458	0.0724638	1	0.0724638	4.6	10	Gp1_unclassified(100),Thermomonosporaceae_unclassified(69)	Spartobacteria_unclassified(100)	4	1	3	0	1	1	10.5263	5.88235	13.0435	0	3.33333	6.66667	FALSE
1258	Otu00462,Otu00560	Otu00404	0.0869565	1	0.0869565	4.6	12	Rhizobiales_unclassified(81),Gp1_unclassified(100)	Gammaproteobacteria_unclassified(96)	6	1	4	0	1	0	15.7895	5.88235	17.3913	0	3.33333	0	FALSE
1259	Otu00427,Otu00560	Otu00404	0.0724638	1	0.0724638	4.6	10	Rhizobacter(55),Gp1_unclassified(100)	Gammaproteobacteria_unclassified(96)	5	0	3	0	1	1	13.1579	0	13.0435	0	3.33333	6.66667	FALSE
1260	Otu00460,Otu00560	Otu00458	0.0942029	1	0.0942029	4.6	13	Hyphomicrobium(74),Gp1_unclassified(100)	Spartobacteria_unclassified(100)	5	1	5	0	1	1	13.1579	5.88235	21.7391	0	3.33333	6.66667	FALSE
1261	Otu00512,Otu00560	Otu00458	0.0869565	1	0.0869565	4.6	12	Rhodopseudomonas(75),Gp1_unclassified(100)	Spartobacteria_unclassified(100)	5	0	4	0	1	2	13.1579	0	17.3913	0	3.33333	13.3333	FALSE
1262	Otu00442,Otu00560	Otu00404	0.108696	1	0.108696	4.6	15	Acetobacteraceae_unclassified(100),Gp1_unclassified(100)	Gammaproteobacteria_unclassified(96)	6	1	5	0	1	2	15.7895	5.88235	21.7391	0	3.33333	13.3333	FALSE
1263	Otu00493,Otu00517	Otu00458	0.0724638	1	0.0724638	4.6	10	Devosia(89),Burkholderiales_unclassified(94)	Spartobacteria_unclassified(100)	4	0	3	1	1	1	10.5263	0	13.0435	6.66667	3.33333	6.66667	FALSE
1264	Otu00517,Otu00547	Otu00458	0.0797101	1	0.0797101	4.6	11	Burkholderiales_unclassified(94),Verrucomicrobia_unclassified(99)	Spartobacteria_unclassified(100)	3	1	3	0	3	1	7.89474	5.88235	13.0435	0	10	6.66667	FALSE
1265	Otu00488,Otu00547	Otu00458	0.0724638	1	0.0724638	4.6	10	Planctomycetaceae_unclassified(90),Verrucomicrobia_unclassified(99)	Spartobacteria_unclassified(100)	6	0	2	0	1	1	15.7895	0	8.69565	0	3.33333	6.66667	FALSE
1266	Otu00427,Otu00547	Otu00458	0.0797101	1	0.0797101	4.6	11	Rhizobacter(55),Verrucomicrobia_unclassified(99)	Spartobacteria_unclassified(100)	4	1	3	0	2	1	10.5263	5.88235	13.0435	0	6.66667	6.66667	FALSE
1267	Otu00085,Otu00547	Otu00458	0.0797101	1	0.0797101	4.6	11	Comamonadaceae_unclassified(99),Verrucomicrobia_unclassified(99)	Spartobacteria_unclassified(100)	4	1	3	0	3	0	10.5263	5.88235	13.0435	0	10	0	FALSE
1268	Otu00476,Otu00547	Otu00458	0.0724638	1	0.0724638	4.6	10	Rhizobium(100),Verrucomicrobia_unclassified(99)	Spartobacteria_unclassified(100)	5	0	3	0	1	1	13.1579	0	13.0435	0	3.33333	6.66667	FALSE
1269	Otu00488,Otu00541	Otu00458	0.0942029	1	0.0942029	4.6	13	Planctomycetaceae_unclassified(90),Betaproteobacteria_unclassified(99)	Spartobacteria_unclassified(100)	6	0	3	2	1	1	15.7895	0	13.0435	13.3333	3.33333	6.66667	FALSE
1270	Otu00427,Otu00541	Otu00458	0.0797101	1	0.0797101	4.6	11	Rhizobacter(55),Betaproteobacteria_unclassified(99)	Spartobacteria_unclassified(100)	4	0	4	0	2	1	10.5263	0	17.3913	0	6.66667	6.66667	FALSE
1271	Otu00476,Otu00541	Otu00458	0.0797101	1	0.0797101	4.6	11	Rhizobium(100),Betaproteobacteria_unclassified(99)	Spartobacteria_unclassified(100)	4	0	4	1	1	1	10.5263	0	17.3913	6.66667	3.33333	6.66667	FALSE
1272	Otu00517,Otu00535	Otu00458	0.0724638	1	0.0724638	4.6	10	Burkholderiales_unclassified(94),Gp7_unclassified(100)	Spartobacteria_unclassified(100)	4	0	4	0	1	1	10.5263	0	17.3913	0	3.33333	6.66667	FALSE
1273	Otu00488,Otu00535	Otu00458	0.0869565	1	0.0869565	4.6	12	Planctomycetaceae_unclassified(90),Gp7_unclassified(100)	Spartobacteria_unclassified(100)	4	1	3	2	1	1	10.5263	5.88235	13.0435	13.3333	3.33333	6.66667	FALSE
1274	Otu00085,Otu00535	Otu00458	0.0724638	1	0.0724638	4.6	10	Comamonadaceae_unclassified(99),Gp7_unclassified(100)	Spartobacteria_unclassified(100)	5	1	3	0	1	0	13.1579	5.88235	13.0435	0	3.33333	0	FALSE
1275	Otu00487,Otu00555	Otu00404	0.0724638	1	0.0724638	4.6	10	Gp1_unclassified(100),Beijerinckiaceae_unclassified(73)	Gammaproteobacteria_unclassified(96)	4	1	3	0	2	0	10.5263	5.88235	13.0435	0	6.66667	0	FALSE
1276	Otu00488,Otu00531	Otu00458	0.0724638	1	0.0724638	4.6	10	Planctomycetaceae_unclassified(90),Rhizobiales_unclassified(99)	Spartobacteria_unclassified(100)	3	1	3	1	1	1	7.89474	5.88235	13.0435	6.66667	3.33333	6.66667	FALSE
1277	Otu00523,Otu00555	Otu00458	0.0869565	1	0.0869565	4.6	12	Gp16_unclassified(100),Beijerinckiaceae_unclassified(73)	Spartobacteria_unclassified(100)	5	0	3	2	1	1	13.1579	0	13.0435	13.3333	3.33333	6.66667	FALSE
1278	Otu00488,Otu00499	Otu00458	0.101449	1	0.101449	4.6	14	Planctomycetaceae_unclassified(90),Gp2_unclassified(100)	Spartobacteria_unclassified(100)	5	2	3	2	1	1	13.1579	11.7647	13.0435	13.3333	3.33333	6.66667	FALSE
1279	Otu00427,Otu00488	Otu00458	0.0797101	1	0.0797101	4.6	11	Rhizobacter(55),Planctomycetaceae_unclassified(90)	Spartobacteria_unclassified(100)	6	1	2	0	1	1	15.7895	5.88235	8.69565	0	3.33333	6.66667	FALSE
1280	Otu00488,Otu00523	Otu00458	0.0942029	1	0.0942029	4.6	13	Planctomycetaceae_unclassified(90),Gp16_unclassified(100)	Spartobacteria_unclassified(100)	5	0	3	2	1	2	13.1579	0	13.0435	13.3333	3.33333	13.3333	FALSE
1281	Otu00427,Otu00523	Otu00458	0.108696	1	0.108696	4.6	15	Rhizobacter(55),Gp16_unclassified(100)	Spartobacteria_unclassified(100)	6	0	5	1	2	1	15.7895	0	21.7391	6.66667	6.66667	6.66667	FALSE
1282	Otu00427,Otu00429	Otu00458	0.0869565	1	0.0869565	4.6	12	Rhizobacter(55),Hyphomicrobiaceae_unclassified(78)	Spartobacteria_unclassified(100)	4	2	4	0	1	1	10.5263	11.7647	17.3913	0	3.33333	6.66667	FALSE
1283	Otu00476,Otu00523	Otu00458	0.101449	1	0.101449	4.6	14	Rhizobium(100),Gp16_unclassified(100)	Spartobacteria_unclassified(100)	5	0	5	1	1	2	13.1579	0	21.7391	6.66667	3.33333	13.3333	FALSE
1284	Otu00348,Otu00463,Otu00496	Otu00165	0.0724638	1	0.0724638	4.6	10	Bacteria_unclassified(79),Petrimonas(78),Bacteroidales_unclassified(98)	Corynebacterium(100)	1	0	3	3	3	0	2.63158	0	13.0435	20	10	0	FALSE
1285	Otu00427,Otu00523,Otu00714	Otu00458	0.0724638	1	0.0724638	4.6	10	Rhizobacter(55),Gp16_unclassified(100),Myxococcales_unclassified(79)	Spartobacteria_unclassified(100)	4	0	4	0	1	1	10.5263	0	17.3913	0	3.33333	6.66667	FALSE
1286	Otu00427,Otu00512,Otu00714	Otu00458	0.0724638	1	0.0724638	4.6	10	Rhizobacter(55),Rhodopseudomonas(75),Myxococcales_unclassified(79)	Spartobacteria_unclassified(100)	4	0	4	0	1	1	10.5263	0	17.3913	0	3.33333	6.66667	FALSE
1287	Otu00462,Otu00487,Otu00614	Otu00404	0.0724638	1	0.0724638	4.6	10	Rhizobiales_unclassified(81),Gp1_unclassified(100),Acidobacteria_Gp1_unclassified(93)	Gammaproteobacteria_unclassified(96)	4	2	3	0	1	0	10.5263	11.7647	13.0435	0	3.33333	0	FALSE
1288	Otu00443,Otu00560,Otu00616	Otu00404	0.0724638	1	0.0724638	4.6	10	Chitinophagaceae_unclassified(100),Gp1_unclassified(100),Planctomycetaceae_unclassified(85)	Gammaproteobacteria_unclassified(96)	5	1	2	0	1	1	13.1579	5.88235	8.69565	0	3.33333	6.66667	FALSE
1289	Otu00541,Otu00586,Otu00589	Otu00458	0.0724638	1	0.0724638	4.6	10	Betaproteobacteria_unclassified(99),Planctomycetaceae_unclassified(100),Proteobacteria_unclassified(89)	Spartobacteria_unclassified(100)	4	0	3	1	1	1	10.5263	0	13.0435	6.66667	3.33333	6.66667	FALSE
1290	Otu00535,Otu00586,Otu00589	Otu00458	0.0724638	1	0.0724638	4.6	10	Gp7_unclassified(100),Planctomycetaceae_unclassified(100),Proteobacteria_unclassified(89)	Spartobacteria_unclassified(100)	4	0	3	1	1	1	10.5263	0	13.0435	6.66667	3.33333	6.66667	FALSE
1291	Otu00488,Otu00586,Otu00589	Otu00458	0.0724638	1	0.0724638	4.6	10	Planctomycetaceae_unclassified(90),Planctomycetaceae_unclassified(100),Proteobacteria_unclassified(89)	Spartobacteria_unclassified(100)	4	0	3	1	1	1	10.5263	0	13.0435	6.66667	3.33333	6.66667	FALSE
1292	Otu00499,Otu00586,Otu00589	Otu00458	0.0724638	1	0.0724638	4.6	10	Gp2_unclassified(100),Planctomycetaceae_unclassified(100),Proteobacteria_unclassified(89)	Spartobacteria_unclassified(100)	3	1	3	1	1	1	7.89474	5.88235	13.0435	6.66667	3.33333	6.66667	FALSE
1293	Otu00443,Otu00586,Otu00589	Otu00458	0.0724638	1	0.0724638	4.6	10	Chitinophagaceae_unclassified(100),Planctomycetaceae_unclassified(100),Proteobacteria_unclassified(89)	Spartobacteria_unclassified(100)	4	0	3	1	1	1	10.5263	0	13.0435	6.66667	3.33333	6.66667	FALSE
1294	Otu00429,Otu00586,Otu00589	Otu00458	0.0724638	1	0.0724638	4.6	10	Hyphomicrobiaceae_unclassified(78),Planctomycetaceae_unclassified(100),Proteobacteria_unclassified(89)	Spartobacteria_unclassified(100)	3	1	3	1	1	1	7.89474	5.88235	13.0435	6.66667	3.33333	6.66667	FALSE
1295	Otu00389,Otu00586,Otu00589	Otu00458	0.0797101	1	0.0797101	4.6	11	Spartobacteria_unclassified(100),Planctomycetaceae_unclassified(100),Proteobacteria_unclassified(89)	Spartobacteria_unclassified(100)	4	1	3	1	1	1	10.5263	5.88235	13.0435	6.66667	3.33333	6.66667	FALSE
1296	Otu00535,Otu00560,Otu00586	Otu00458	0.0724638	1	0.0724638	4.6	10	Gp7_unclassified(100),Gp1_unclassified(100),Planctomycetaceae_unclassified(100)	Spartobacteria_unclassified(100)	4	0	4	0	1	1	10.5263	0	17.3913	0	3.33333	6.66667	FALSE
1297	Otu00488,Otu00560,Otu00586	Otu00458	0.0724638	1	0.0724638	4.6	10	Planctomycetaceae_unclassified(90),Gp1_unclassified(100),Planctomycetaceae_unclassified(100)	Spartobacteria_unclassified(100)	5	0	3	0	1	1	13.1579	0	13.0435	0	3.33333	6.66667	FALSE
1298	Otu00499,Otu00560,Otu00586	Otu00458	0.0724638	1	0.0724638	4.6	10	Gp2_unclassified(100),Gp1_unclassified(100),Planctomycetaceae_unclassified(100)	Spartobacteria_unclassified(100)	4	0	4	0	1	1	10.5263	0	17.3913	0	3.33333	6.66667	FALSE
1299	Otu00443,Otu00560,Otu00586	Otu00458	0.0724638	1	0.0724638	4.6	10	Chitinophagaceae_unclassified(100),Gp1_unclassified(100),Planctomycetaceae_unclassified(100)	Spartobacteria_unclassified(100)	4	0	4	0	1	1	10.5263	0	17.3913	0	3.33333	6.66667	FALSE
1300	Otu00523,Otu00560,Otu00586	Otu00458	0.0724638	1	0.0724638	4.6	10	Gp16_unclassified(100),Gp1_unclassified(100),Planctomycetaceae_unclassified(100)	Spartobacteria_unclassified(100)	4	0	4	0	1	1	10.5263	0	17.3913	0	3.33333	6.66667	FALSE
1301	Otu00460,Otu00560,Otu00586	Otu00404	0.0724638	1	0.0724638	4.6	10	Hyphomicrobium(74),Gp1_unclassified(100),Planctomycetaceae_unclassified(100)	Gammaproteobacteria_unclassified(96)	4	0	4	0	1	1	10.5263	0	17.3913	0	3.33333	6.66667	FALSE
1302	Otu00460,Otu00560,Otu00586	Otu00458	0.0724638	1	0.0724638	4.6	10	Hyphomicrobium(74),Gp1_unclassified(100),Planctomycetaceae_unclassified(100)	Spartobacteria_unclassified(100)	4	0	4	0	1	1	10.5263	0	17.3913	0	3.33333	6.66667	FALSE
1303	Otu00512,Otu00560,Otu00586	Otu00458	0.0724638	1	0.0724638	4.6	10	Rhodopseudomonas(75),Gp1_unclassified(100),Planctomycetaceae_unclassified(100)	Spartobacteria_unclassified(100)	4	0	4	0	1	1	10.5263	0	17.3913	0	3.33333	6.66667	FALSE
1304	Otu00442,Otu00560,Otu00586	Otu00404	0.0724638	1	0.0724638	4.6	10	Acetobacteraceae_unclassified(100),Gp1_unclassified(100),Planctomycetaceae_unclassified(100)	Gammaproteobacteria_unclassified(96)	4	0	4	0	1	1	10.5263	0	17.3913	0	3.33333	6.66667	FALSE
1305	Otu00442,Otu00560,Otu00586	Otu00458	0.0724638	1	0.0724638	4.6	10	Acetobacteraceae_unclassified(100),Gp1_unclassified(100),Planctomycetaceae_unclassified(100)	Spartobacteria_unclassified(100)	4	0	4	0	1	1	10.5263	0	17.3913	0	3.33333	6.66667	FALSE
1306	Otu00429,Otu00560,Otu00586	Otu00458	0.0724638	1	0.0724638	4.6	10	Hyphomicrobiaceae_unclassified(78),Gp1_unclassified(100),Planctomycetaceae_unclassified(100)	Spartobacteria_unclassified(100)	4	0	4	0	1	1	10.5263	0	17.3913	0	3.33333	6.66667	FALSE
1307	Otu00389,Otu00560,Otu00586	Otu00458	0.0724638	1	0.0724638	4.6	10	Spartobacteria_unclassified(100),Gp1_unclassified(100),Planctomycetaceae_unclassified(100)	Spartobacteria_unclassified(100)	4	0	4	0	1	1	10.5263	0	17.3913	0	3.33333	6.66667	FALSE
1308	Otu00404,Otu00560,Otu00586	Otu00458	0.0724638	1	0.0724638	4.6	10	Gammaproteobacteria_unclassified(96),Gp1_unclassified(100),Planctomycetaceae_unclassified(100)	Spartobacteria_unclassified(100)	4	0	4	0	1	1	10.5263	0	17.3913	0	3.33333	6.66667	FALSE
1309	Otu00476,Otu00560,Otu00586	Otu00458	0.0724638	1	0.0724638	4.6	10	Rhizobium(100),Gp1_unclassified(100),Planctomycetaceae_unclassified(100)	Spartobacteria_unclassified(100)	4	0	4	0	1	1	10.5263	0	17.3913	0	3.33333	6.66667	FALSE
1310	Otu00435,Otu00560,Otu00586	Otu00458	0.0724638	1	0.0724638	4.6	10	Planctomycetaceae_unclassified(88),Gp1_unclassified(100),Planctomycetaceae_unclassified(100)	Spartobacteria_unclassified(100)	4	0	4	0	1	1	10.5263	0	17.3913	0	3.33333	6.66667	FALSE
1311	Otu00488,Otu00541,Otu00586	Otu00458	0.0724638	1	0.0724638	4.6	10	Planctomycetaceae_unclassified(90),Betaproteobacteria_unclassified(99),Planctomycetaceae_unclassified(100)	Spartobacteria_unclassified(100)	4	0	3	1	1	1	10.5263	0	13.0435	6.66667	3.33333	6.66667	FALSE
1312	Otu00488,Otu00535,Otu00586	Otu00458	0.0724638	1	0.0724638	4.6	10	Planctomycetaceae_unclassified(90),Gp7_unclassified(100),Planctomycetaceae_unclassified(100)	Spartobacteria_unclassified(100)	4	0	3	1	1	1	10.5263	0	13.0435	6.66667	3.33333	6.66667	FALSE
1313	Otu00476,Otu00535,Otu00586	Otu00458	0.0724638	1	0.0724638	4.6	10	Rhizobium(100),Gp7_unclassified(100),Planctomycetaceae_unclassified(100)	Spartobacteria_unclassified(100)	3	0	4	1	1	1	7.89474	0	17.3913	6.66667	3.33333	6.66667	FALSE
1314	Otu00488,Otu00499,Otu00586	Otu00458	0.0724638	1	0.0724638	4.6	10	Planctomycetaceae_unclassified(90),Gp2_unclassified(100),Planctomycetaceae_unclassified(100)	Spartobacteria_unclassified(100)	4	0	3	1	1	1	10.5263	0	13.0435	6.66667	3.33333	6.66667	FALSE
1315	Otu00443,Otu00488,Otu00586	Otu00458	0.0724638	1	0.0724638	4.6	10	Chitinophagaceae_unclassified(100),Planctomycetaceae_unclassified(90),Planctomycetaceae_unclassified(100)	Spartobacteria_unclassified(100)	4	0	3	1	1	1	10.5263	0	13.0435	6.66667	3.33333	6.66667	FALSE
1316	Otu00488,Otu00523,Otu00586	Otu00458	0.0724638	1	0.0724638	4.6	10	Planctomycetaceae_unclassified(90),Gp16_unclassified(100),Planctomycetaceae_unclassified(100)	Spartobacteria_unclassified(100)	4	0	3	1	1	1	10.5263	0	13.0435	6.66667	3.33333	6.66667	FALSE
1317	Otu00460,Otu00488,Otu00586	Otu00458	0.0724638	1	0.0724638	4.6	10	Hyphomicrobium(74),Planctomycetaceae_unclassified(90),Planctomycetaceae_unclassified(100)	Spartobacteria_unclassified(100)	4	0	3	1	1	1	10.5263	0	13.0435	6.66667	3.33333	6.66667	FALSE
1318	Otu00429,Otu00488,Otu00586	Otu00458	0.0724638	1	0.0724638	4.6	10	Hyphomicrobiaceae_unclassified(78),Planctomycetaceae_unclassified(90),Planctomycetaceae_unclassified(100)	Spartobacteria_unclassified(100)	4	0	3	1	1	1	10.5263	0	13.0435	6.66667	3.33333	6.66667	FALSE
1319	Otu00389,Otu00488,Otu00586	Otu00458	0.0724638	1	0.0724638	4.6	10	Spartobacteria_unclassified(100),Planctomycetaceae_unclassified(90),Planctomycetaceae_unclassified(100)	Spartobacteria_unclassified(100)	4	0	3	1	1	1	10.5263	0	13.0435	6.66667	3.33333	6.66667	FALSE
1320	Otu00476,Otu00488,Otu00586	Otu00458	0.0724638	1	0.0724638	4.6	10	Rhizobium(100),Planctomycetaceae_unclassified(90),Planctomycetaceae_unclassified(100)	Spartobacteria_unclassified(100)	4	0	3	1	1	1	10.5263	0	13.0435	6.66667	3.33333	6.66667	FALSE
1321	Otu00404,Otu00499,Otu00586	Otu00458	0.0724638	1	0.0724638	4.6	10	Gammaproteobacteria_unclassified(96),Gp2_unclassified(100),Planctomycetaceae_unclassified(100)	Spartobacteria_unclassified(100)	3	1	4	0	1	1	7.89474	5.88235	17.3913	0	3.33333	6.66667	FALSE
1322	Otu00476,Otu00499,Otu00586	Otu00458	0.0797101	1	0.0797101	4.6	11	Rhizobium(100),Gp2_unclassified(100),Planctomycetaceae_unclassified(100)	Spartobacteria_unclassified(100)	4	0	4	1	1	1	10.5263	0	17.3913	6.66667	3.33333	6.66667	FALSE
1323	Otu00435,Otu00499,Otu00586	Otu00458	0.0724638	1	0.0724638	4.6	10	Planctomycetaceae_unclassified(88),Gp2_unclassified(100),Planctomycetaceae_unclassified(100)	Spartobacteria_unclassified(100)	3	1	4	0	1	1	7.89474	5.88235	17.3913	0	3.33333	6.66667	FALSE
1324	Otu00427,Otu00435,Otu00586	Otu00458	0.0724638	1	0.0724638	4.6	10	Rhizobacter(55),Planctomycetaceae_unclassified(88),Planctomycetaceae_unclassified(100)	Spartobacteria_unclassified(100)	3	1	3	0	2	1	7.89474	5.88235	13.0435	0	6.66667	6.66667	FALSE
1325	Otu00443,Otu00476,Otu00586	Otu00458	0.0724638	1	0.0724638	4.6	10	Chitinophagaceae_unclassified(100),Rhizobium(100),Planctomycetaceae_unclassified(100)	Spartobacteria_unclassified(100)	3	0	4	1	1	1	7.89474	0	17.3913	6.66667	3.33333	6.66667	FALSE
1326	Otu00435,Otu00443,Otu00586	Otu00458	0.0724638	1	0.0724638	4.6	10	Planctomycetaceae_unclassified(88),Chitinophagaceae_unclassified(100),Planctomycetaceae_unclassified(100)	Spartobacteria_unclassified(100)	3	0	4	0	2	1	7.89474	0	17.3913	0	6.66667	6.66667	FALSE
1327	Otu00476,Otu00523,Otu00586	Otu00458	0.0797101	1	0.0797101	4.6	11	Rhizobium(100),Gp16_unclassified(100),Planctomycetaceae_unclassified(100)	Spartobacteria_unclassified(100)	4	0	4	1	1	1	10.5263	0	17.3913	6.66667	3.33333	6.66667	FALSE
1328	Otu00435,Otu00523,Otu00586	Otu00458	0.0724638	1	0.0724638	4.6	10	Planctomycetaceae_unclassified(88),Gp16_unclassified(100),Planctomycetaceae_unclassified(100)	Spartobacteria_unclassified(100)	3	0	4	0	2	1	7.89474	0	17.3913	0	6.66667	6.66667	FALSE
1329	Otu00404,Otu00460,Otu00586	Otu00458	0.0724638	1	0.0724638	4.6	10	Gammaproteobacteria_unclassified(96),Hyphomicrobium(74),Planctomycetaceae_unclassified(100)	Spartobacteria_unclassified(100)	4	0	4	0	1	1	10.5263	0	17.3913	0	3.33333	6.66667	FALSE
1330	Otu00460,Otu00476,Otu00586	Otu00458	0.0724638	1	0.0724638	4.6	10	Hyphomicrobium(74),Rhizobium(100),Planctomycetaceae_unclassified(100)	Spartobacteria_unclassified(100)	3	0	4	1	1	1	7.89474	0	17.3913	6.66667	3.33333	6.66667	FALSE
1331	Otu00435,Otu00460,Otu00586	Otu00458	0.0724638	1	0.0724638	4.6	10	Planctomycetaceae_unclassified(88),Hyphomicrobium(74),Planctomycetaceae_unclassified(100)	Spartobacteria_unclassified(100)	4	0	4	0	1	1	10.5263	0	17.3913	0	3.33333	6.66667	FALSE
1332	Otu00476,Otu00512,Otu00586	Otu00458	0.0724638	1	0.0724638	4.6	10	Rhizobium(100),Rhodopseudomonas(75),Planctomycetaceae_unclassified(100)	Spartobacteria_unclassified(100)	4	0	4	0	1	1	10.5263	0	17.3913	0	3.33333	6.66667	FALSE
1333	Otu00404,Otu00442,Otu00586	Otu00458	0.0797101	1	0.0797101	4.6	11	Gammaproteobacteria_unclassified(96),Acetobacteraceae_unclassified(100),Planctomycetaceae_unclassified(100)	Spartobacteria_unclassified(100)	4	1	4	0	1	1	10.5263	5.88235	17.3913	0	3.33333	6.66667	FALSE
1334	Otu00435,Otu00442,Otu00586	Otu00458	0.0797101	1	0.0797101	4.6	11	Planctomycetaceae_unclassified(88),Acetobacteraceae_unclassified(100),Planctomycetaceae_unclassified(100)	Spartobacteria_unclassified(100)	4	1	4	0	1	1	10.5263	5.88235	17.3913	0	3.33333	6.66667	FALSE
1335	Otu00404,Otu00429,Otu00586	Otu00458	0.0724638	1	0.0724638	4.6	10	Gammaproteobacteria_unclassified(96),Hyphomicrobiaceae_unclassified(78),Planctomycetaceae_unclassified(100)	Spartobacteria_unclassified(100)	3	1	4	0	1	1	7.89474	5.88235	17.3913	0	3.33333	6.66667	FALSE
1336	Otu00429,Otu00476,Otu00586	Otu00458	0.0797101	1	0.0797101	4.6	11	Hyphomicrobiaceae_unclassified(78),Rhizobium(100),Planctomycetaceae_unclassified(100)	Spartobacteria_unclassified(100)	4	0	4	1	1	1	10.5263	0	17.3913	6.66667	3.33333	6.66667	FALSE
1337	Otu00429,Otu00435,Otu00586	Otu00458	0.0724638	1	0.0724638	4.6	10	Hyphomicrobiaceae_unclassified(78),Planctomycetaceae_unclassified(88),Planctomycetaceae_unclassified(100)	Spartobacteria_unclassified(100)	3	1	4	0	1	1	7.89474	5.88235	17.3913	0	3.33333	6.66667	FALSE
1338	Otu00389,Otu00404,Otu00586	Otu00458	0.0724638	1	0.0724638	4.6	10	Spartobacteria_unclassified(100),Gammaproteobacteria_unclassified(96),Planctomycetaceae_unclassified(100)	Spartobacteria_unclassified(100)	3	1	4	0	1	1	7.89474	5.88235	17.3913	0	3.33333	6.66667	FALSE
1339	Otu00389,Otu00476,Otu00586	Otu00458	0.0724638	1	0.0724638	4.6	10	Spartobacteria_unclassified(100),Rhizobium(100),Planctomycetaceae_unclassified(100)	Spartobacteria_unclassified(100)	3	0	4	1	1	1	7.89474	0	17.3913	6.66667	3.33333	6.66667	FALSE
1340	Otu00389,Otu00435,Otu00586	Otu00458	0.0797101	1	0.0797101	4.6	11	Spartobacteria_unclassified(100),Planctomycetaceae_unclassified(88),Planctomycetaceae_unclassified(100)	Spartobacteria_unclassified(100)	3	1	4	0	2	1	7.89474	5.88235	17.3913	0	6.66667	6.66667	FALSE
1341	Otu00404,Otu00435,Otu00586	Otu00458	0.0797101	1	0.0797101	4.6	11	Gammaproteobacteria_unclassified(96),Planctomycetaceae_unclassified(88),Planctomycetaceae_unclassified(100)	Spartobacteria_unclassified(100)	4	1	4	0	1	1	10.5263	5.88235	17.3913	0	3.33333	6.66667	FALSE
1342	Otu00442,Otu00560,Otu00607	Otu00404	0.0724638	1	0.0724638	4.6	10	Acetobacteraceae_unclassified(100),Gp1_unclassified(100),Gaiella(100)	Gammaproteobacteria_unclassified(96)	4	0	4	0	1	1	10.5263	0	17.3913	0	3.33333	6.66667	FALSE
1343	Otu00443,Otu00488,Otu00607	Otu00458	0.0724638	1	0.0724638	4.6	10	Chitinophagaceae_unclassified(100),Planctomycetaceae_unclassified(90),Gaiella(100)	Spartobacteria_unclassified(100)	4	1	2	1	1	1	10.5263	5.88235	8.69565	6.66667	3.33333	6.66667	FALSE
1344	Otu00460,Otu00488,Otu00607	Otu00458	0.0724638	1	0.0724638	4.6	10	Hyphomicrobium(74),Planctomycetaceae_unclassified(90),Gaiella(100)	Spartobacteria_unclassified(100)	4	1	2	1	1	1	10.5263	5.88235	8.69565	6.66667	3.33333	6.66667	FALSE
1345	Otu00443,Otu00476,Otu00607	Otu00458	0.0724638	1	0.0724638	4.6	10	Chitinophagaceae_unclassified(100),Rhizobium(100),Gaiella(100)	Spartobacteria_unclassified(100)	3	1	3	1	1	1	7.89474	5.88235	13.0435	6.66667	3.33333	6.66667	FALSE
1346	Otu00435,Otu00443,Otu00607	Otu00458	0.0724638	1	0.0724638	4.6	10	Planctomycetaceae_unclassified(88),Chitinophagaceae_unclassified(100),Gaiella(100)	Spartobacteria_unclassified(100)	4	1	3	0	1	1	10.5263	5.88235	13.0435	0	3.33333	6.66667	FALSE
1347	Otu00460,Otu00476,Otu00607	Otu00458	0.0724638	1	0.0724638	4.6	10	Hyphomicrobium(74),Rhizobium(100),Gaiella(100)	Spartobacteria_unclassified(100)	3	1	3	1	1	1	7.89474	5.88235	13.0435	6.66667	3.33333	6.66667	FALSE
1348	Otu00435,Otu00460,Otu00607	Otu00458	0.0724638	1	0.0724638	4.6	10	Planctomycetaceae_unclassified(88),Hyphomicrobium(74),Gaiella(100)	Spartobacteria_unclassified(100)	4	1	3	0	1	1	10.5263	5.88235	13.0435	0	3.33333	6.66667	FALSE
1349	Otu00389,Otu00517,Otu00570	Otu00458	0.0724638	1	0.0724638	4.6	10	Spartobacteria_unclassified(100),Burkholderiales_unclassified(94),Luteolibacter(100)	Spartobacteria_unclassified(100)	3	1	3	1	1	1	7.89474	5.88235	13.0435	6.66667	3.33333	6.66667	FALSE
1350	Otu00427,Otu00523,Otu00594	Otu00458	0.0724638	1	0.0724638	4.6	10	Rhizobacter(55),Gp16_unclassified(100),Rhodobacteraceae_unclassified(71)	Spartobacteria_unclassified(100)	5	0	2	1	1	1	13.1579	0	8.69565	6.66667	3.33333	6.66667	FALSE
1351	Otu00541,Otu00589,Otu00599	Otu00458	0.0724638	1	0.0724638	4.6	10	Betaproteobacteria_unclassified(99),Proteobacteria_unclassified(89),Planctomycetaceae_unclassified(100)	Spartobacteria_unclassified(100)	3	0	4	1	1	1	7.89474	0	17.3913	6.66667	3.33333	6.66667	FALSE
1352	Otu00460,Otu00589,Otu00599	Otu00458	0.0724638	1	0.0724638	4.6	10	Hyphomicrobium(74),Proteobacteria_unclassified(89),Planctomycetaceae_unclassified(100)	Spartobacteria_unclassified(100)	3	0	4	1	1	1	7.89474	0	17.3913	6.66667	3.33333	6.66667	FALSE
1353	Otu00476,Otu00589,Otu00599	Otu00458	0.0724638	1	0.0724638	4.6	10	Rhizobium(100),Proteobacteria_unclassified(89),Planctomycetaceae_unclassified(100)	Spartobacteria_unclassified(100)	3	0	4	1	1	1	7.89474	0	17.3913	6.66667	3.33333	6.66667	FALSE
1354	Otu00488,Otu00560,Otu00589	Otu00458	0.0724638	1	0.0724638	4.6	10	Planctomycetaceae_unclassified(90),Gp1_unclassified(100),Proteobacteria_unclassified(89)	Spartobacteria_unclassified(100)	5	0	3	0	1	1	13.1579	0	13.0435	0	3.33333	6.66667	FALSE
1355	Otu00443,Otu00560,Otu00589	Otu00458	0.0724638	1	0.0724638	4.6	10	Chitinophagaceae_unclassified(100),Gp1_unclassified(100),Proteobacteria_unclassified(89)	Spartobacteria_unclassified(100)	5	0	3	0	1	1	13.1579	0	13.0435	0	3.33333	6.66667	FALSE
1356	Otu00442,Otu00560,Otu00589	Otu00404	0.0724638	1	0.0724638	4.6	10	Acetobacteraceae_unclassified(100),Gp1_unclassified(100),Proteobacteria_unclassified(89)	Gammaproteobacteria_unclassified(96)	4	0	4	0	1	1	10.5263	0	17.3913	0	3.33333	6.66667	FALSE
1357	Otu00460,Otu00547,Otu00589	Otu00458	0.0724638	1	0.0724638	4.6	10	Hyphomicrobium(74),Verrucomicrobia_unclassified(99),Proteobacteria_unclassified(89)	Spartobacteria_unclassified(100)	4	0	4	0	1	1	10.5263	0	17.3913	0	3.33333	6.66667	FALSE
1358	Otu00512,Otu00547,Otu00589	Otu00458	0.0724638	1	0.0724638	4.6	10	Rhodopseudomonas(75),Verrucomicrobia_unclassified(99),Proteobacteria_unclassified(89)	Spartobacteria_unclassified(100)	4	0	4	0	1	1	10.5263	0	17.3913	0	3.33333	6.66667	FALSE
1359	Otu00488,Otu00541,Otu00589	Otu00458	0.0797101	1	0.0797101	4.6	11	Planctomycetaceae_unclassified(90),Betaproteobacteria_unclassified(99),Proteobacteria_unclassified(89)	Spartobacteria_unclassified(100)	5	0	3	1	1	1	13.1579	0	13.0435	6.66667	3.33333	6.66667	FALSE
1360	Otu00443,Otu00541,Otu00589	Otu00458	0.0797101	1	0.0797101	4.6	11	Chitinophagaceae_unclassified(100),Betaproteobacteria_unclassified(99),Proteobacteria_unclassified(89)	Spartobacteria_unclassified(100)	5	0	3	1	1	1	13.1579	0	13.0435	6.66667	3.33333	6.66667	FALSE
1361	Otu00460,Otu00541,Otu00589	Otu00458	0.0869565	1	0.0869565	4.6	12	Hyphomicrobium(74),Betaproteobacteria_unclassified(99),Proteobacteria_unclassified(89)	Spartobacteria_unclassified(100)	4	0	5	1	1	1	10.5263	0	21.7391	6.66667	3.33333	6.66667	FALSE
1362	Otu00512,Otu00541,Otu00589	Otu00458	0.0797101	1	0.0797101	4.6	11	Rhodopseudomonas(75),Betaproteobacteria_unclassified(99),Proteobacteria_unclassified(89)	Spartobacteria_unclassified(100)	4	0	5	0	1	1	10.5263	0	21.7391	0	3.33333	6.66667	FALSE
1363	Otu00476,Otu00541,Otu00589	Otu00458	0.0797101	1	0.0797101	4.6	11	Rhizobium(100),Betaproteobacteria_unclassified(99),Proteobacteria_unclassified(89)	Spartobacteria_unclassified(100)	4	0	4	1	1	1	10.5263	0	17.3913	6.66667	3.33333	6.66667	FALSE
1364	Otu00488,Otu00535,Otu00589	Otu00458	0.0724638	1	0.0724638	4.6	10	Planctomycetaceae_unclassified(90),Gp7_unclassified(100),Proteobacteria_unclassified(89)	Spartobacteria_unclassified(100)	4	0	3	1	1	1	10.5263	0	13.0435	6.66667	3.33333	6.66667	FALSE
1365	Otu00443,Otu00535,Otu00589	Otu00458	0.0724638	1	0.0724638	4.6	10	Chitinophagaceae_unclassified(100),Gp7_unclassified(100),Proteobacteria_unclassified(89)	Spartobacteria_unclassified(100)	4	0	3	1	1	1	10.5263	0	13.0435	6.66667	3.33333	6.66667	FALSE
1366	Otu00460,Otu00535,Otu00589	Otu00458	0.0724638	1	0.0724638	4.6	10	Hyphomicrobium(74),Gp7_unclassified(100),Proteobacteria_unclassified(89)	Spartobacteria_unclassified(100)	3	0	4	1	1	1	7.89474	0	17.3913	6.66667	3.33333	6.66667	FALSE
1367	Otu00476,Otu00535,Otu00589	Otu00458	0.0724638	1	0.0724638	4.6	10	Rhizobium(100),Gp7_unclassified(100),Proteobacteria_unclassified(89)	Spartobacteria_unclassified(100)	3	0	4	1	1	1	7.89474	0	17.3913	6.66667	3.33333	6.66667	FALSE
1368	Otu00442,Otu00487,Otu00589	Otu00404	0.0724638	1	0.0724638	4.6	10	Acetobacteraceae_unclassified(100),Gp1_unclassified(100),Proteobacteria_unclassified(89)	Gammaproteobacteria_unclassified(96)	4	1	4	0	1	0	10.5263	5.88235	17.3913	0	3.33333	0	FALSE
1369	Otu00488,Otu00499,Otu00589	Otu00458	0.0724638	1	0.0724638	4.6	10	Planctomycetaceae_unclassified(90),Gp2_unclassified(100),Proteobacteria_unclassified(89)	Spartobacteria_unclassified(100)	4	0	3	1	1	1	10.5263	0	13.0435	6.66667	3.33333	6.66667	FALSE
1370	Otu00460,Otu00488,Otu00589	Otu00458	0.0724638	1	0.0724638	4.6	10	Hyphomicrobium(74),Planctomycetaceae_unclassified(90),Proteobacteria_unclassified(89)	Spartobacteria_unclassified(100)	4	0	3	1	1	1	10.5263	0	13.0435	6.66667	3.33333	6.66667	FALSE
1371	Otu00389,Otu00488,Otu00589	Otu00458	0.0724638	1	0.0724638	4.6	10	Spartobacteria_unclassified(100),Planctomycetaceae_unclassified(90),Proteobacteria_unclassified(89)	Spartobacteria_unclassified(100)	4	0	3	1	1	1	10.5263	0	13.0435	6.66667	3.33333	6.66667	FALSE
1372	Otu00443,Otu00499,Otu00589	Otu00458	0.0724638	1	0.0724638	4.6	10	Chitinophagaceae_unclassified(100),Gp2_unclassified(100),Proteobacteria_unclassified(89)	Spartobacteria_unclassified(100)	4	0	3	1	1	1	10.5263	0	13.0435	6.66667	3.33333	6.66667	FALSE
1373	Otu00471,Otu00499,Otu00589	Otu00404	0.0724638	1	0.0724638	4.6	10	Acetobacteraceae_unclassified(100),Gp2_unclassified(100),Proteobacteria_unclassified(89)	Gammaproteobacteria_unclassified(96)	3	1	4	0	1	1	7.89474	5.88235	17.3913	0	3.33333	6.66667	FALSE
1374	Otu00442,Otu00499,Otu00589	Otu00404	0.0724638	1	0.0724638	4.6	10	Acetobacteraceae_unclassified(100),Gp2_unclassified(100),Proteobacteria_unclassified(89)	Gammaproteobacteria_unclassified(96)	3	1	4	0	1	1	7.89474	5.88235	17.3913	0	3.33333	6.66667	FALSE
1375	Otu00476,Otu00499,Otu00589	Otu00458	0.0724638	1	0.0724638	4.6	10	Rhizobium(100),Gp2_unclassified(100),Proteobacteria_unclassified(89)	Spartobacteria_unclassified(100)	4	0	3	1	1	1	10.5263	0	13.0435	6.66667	3.33333	6.66667	FALSE
1376	Otu00443,Otu00460,Otu00589	Otu00458	0.0724638	1	0.0724638	4.6	10	Chitinophagaceae_unclassified(100),Hyphomicrobium(74),Proteobacteria_unclassified(89)	Spartobacteria_unclassified(100)	4	0	3	1	1	1	10.5263	0	13.0435	6.66667	3.33333	6.66667	FALSE
1377	Otu00389,Otu00443,Otu00589	Otu00458	0.0724638	1	0.0724638	4.6	10	Spartobacteria_unclassified(100),Chitinophagaceae_unclassified(100),Proteobacteria_unclassified(89)	Spartobacteria_unclassified(100)	4	0	3	1	1	1	10.5263	0	13.0435	6.66667	3.33333	6.66667	FALSE
1378	Otu00442,Otu00471,Otu00589	Otu00404	0.0724638	1	0.0724638	4.6	10	Acetobacteraceae_unclassified(100),Acetobacteraceae_unclassified(100),Proteobacteria_unclassified(89)	Gammaproteobacteria_unclassified(96)	3	1	4	0	1	1	7.89474	5.88235	17.3913	0	3.33333	6.66667	FALSE
1379	Otu00460,Otu00523,Otu00589	Otu00458	0.0724638	1	0.0724638	4.6	10	Hyphomicrobium(74),Gp16_unclassified(100),Proteobacteria_unclassified(89)	Spartobacteria_unclassified(100)	2	0	5	1	1	1	5.26316	0	21.7391	6.66667	3.33333	6.66667	FALSE
1380	Otu00512,Otu00523,Otu00589	Otu00458	0.0724638	1	0.0724638	4.6	10	Rhodopseudomonas(75),Gp16_unclassified(100),Proteobacteria_unclassified(89)	Spartobacteria_unclassified(100)	3	0	5	0	1	1	7.89474	0	21.7391	0	3.33333	6.66667	FALSE
1381	Otu00476,Otu00523,Otu00589	Otu00458	0.0724638	1	0.0724638	4.6	10	Rhizobium(100),Gp16_unclassified(100),Proteobacteria_unclassified(89)	Spartobacteria_unclassified(100)	3	0	4	1	1	1	7.89474	0	17.3913	6.66667	3.33333	6.66667	FALSE
1382	Otu00460,Otu00512,Otu00589	Otu00458	0.0724638	1	0.0724638	4.6	10	Hyphomicrobium(74),Rhodopseudomonas(75),Proteobacteria_unclassified(89)	Spartobacteria_unclassified(100)	3	0	5	0	1	1	7.89474	0	21.7391	0	3.33333	6.66667	FALSE
1383	Otu00442,Otu00460,Otu00589	Otu00458	0.0724638	1	0.0724638	4.6	10	Acetobacteraceae_unclassified(100),Hyphomicrobium(74),Proteobacteria_unclassified(89)	Spartobacteria_unclassified(100)	4	0	4	0	1	1	10.5263	0	17.3913	0	3.33333	6.66667	FALSE
1384	Otu00389,Otu00460,Otu00589	Otu00458	0.0724638	1	0.0724638	4.6	10	Spartobacteria_unclassified(100),Hyphomicrobium(74),Proteobacteria_unclassified(89)	Spartobacteria_unclassified(100)	3	0	4	1	1	1	7.89474	0	17.3913	6.66667	3.33333	6.66667	FALSE
1385	Otu00404,Otu00460,Otu00589	Otu00458	0.0724638	1	0.0724638	4.6	10	Gammaproteobacteria_unclassified(96),Hyphomicrobium(74),Proteobacteria_unclassified(89)	Spartobacteria_unclassified(100)	4	0	4	0	1	1	10.5263	0	17.3913	0	3.33333	6.66667	FALSE
1386	Otu00460,Otu00476,Otu00589	Otu00458	0.0724638	1	0.0724638	4.6	10	Hyphomicrobium(74),Rhizobium(100),Proteobacteria_unclassified(89)	Spartobacteria_unclassified(100)	3	0	4	1	1	1	7.89474	0	17.3913	6.66667	3.33333	6.66667	FALSE
1387	Otu00435,Otu00460,Otu00589	Otu00458	0.0724638	1	0.0724638	4.6	10	Planctomycetaceae_unclassified(88),Hyphomicrobium(74),Proteobacteria_unclassified(89)	Spartobacteria_unclassified(100)	4	0	4	0	1	1	10.5263	0	17.3913	0	3.33333	6.66667	FALSE
1388	Otu00389,Otu00442,Otu00589	Otu00404	0.0724638	1	0.0724638	4.6	10	Spartobacteria_unclassified(100),Acetobacteraceae_unclassified(100),Proteobacteria_unclassified(89)	Gammaproteobacteria_unclassified(96)	3	1	4	0	1	1	7.89474	5.88235	17.3913	0	3.33333	6.66667	FALSE
1389	Otu00429,Otu00476,Otu00589	Otu00458	0.0724638	1	0.0724638	4.6	10	Hyphomicrobiaceae_unclassified(78),Rhizobium(100),Proteobacteria_unclassified(89)	Spartobacteria_unclassified(100)	3	0	4	1	1	1	7.89474	0	17.3913	6.66667	3.33333	6.66667	FALSE
1390	Otu00389,Otu00476,Otu00589	Otu00458	0.0724638	1	0.0724638	4.6	10	Spartobacteria_unclassified(100),Rhizobium(100),Proteobacteria_unclassified(89)	Spartobacteria_unclassified(100)	3	0	4	1	1	1	7.89474	0	17.3913	6.66667	3.33333	6.66667	FALSE
1391	Otu00443,Otu00560,Otu00579	Otu00404	0.0724638	1	0.0724638	4.6	10	Chitinophagaceae_unclassified(100),Gp1_unclassified(100),Gammaproteobacteria_unclassified(87)	Gammaproteobacteria_unclassified(96)	5	1	2	0	1	1	13.1579	5.88235	8.69565	0	3.33333	6.66667	FALSE
1392	Otu00442,Otu00560,Otu00579	Otu00404	0.0724638	1	0.0724638	4.6	10	Acetobacteraceae_unclassified(100),Gp1_unclassified(100),Gammaproteobacteria_unclassified(87)	Gammaproteobacteria_unclassified(96)	5	1	2	0	1	1	13.1579	5.88235	8.69565	0	3.33333	6.66667	FALSE
1393	Otu00512,Otu00555,Otu00579	Otu00404	0.0724638	1	0.0724638	4.6	10	Rhodopseudomonas(75),Beijerinckiaceae_unclassified(73),Gammaproteobacteria_unclassified(87)	Gammaproteobacteria_unclassified(96)	3	0	3	0	3	1	7.89474	0	13.0435	0	10	6.66667	FALSE
1394	Otu00478,Otu00512,Otu00578	Otu00458	0.0724638	1	0.0724638	4.6	10	Sphingomonadaceae_unclassified(100),Rhodopseudomonas(75),Reyranella_unclassified(100)	Spartobacteria_unclassified(100)	7	1	1	0	1	0	18.4211	5.88235	4.34783	0	3.33333	0	FALSE
1395	Otu00476,Otu00541,Otu00599	Otu00458	0.0724638	1	0.0724638	4.6	10	Rhizobium(100),Betaproteobacteria_unclassified(99),Planctomycetaceae_unclassified(100)	Spartobacteria_unclassified(100)	3	0	4	1	1	1	7.89474	0	17.3913	6.66667	3.33333	6.66667	FALSE
1396	Otu00488,Otu00499,Otu00599	Otu00458	0.0724638	1	0.0724638	4.6	10	Planctomycetaceae_unclassified(90),Gp2_unclassified(100),Planctomycetaceae_unclassified(100)	Spartobacteria_unclassified(100)	3	1	3	1	1	1	7.89474	5.88235	13.0435	6.66667	3.33333	6.66667	FALSE
1397	Otu00476,Otu00488,Otu00599	Otu00458	0.0724638	1	0.0724638	4.6	10	Rhizobium(100),Planctomycetaceae_unclassified(90),Planctomycetaceae_unclassified(100)	Spartobacteria_unclassified(100)	3	1	3	1	1	1	7.89474	5.88235	13.0435	6.66667	3.33333	6.66667	FALSE
1398	Otu00443,Otu00476,Otu00599	Otu00458	0.0724638	1	0.0724638	4.6	10	Chitinophagaceae_unclassified(100),Rhizobium(100),Planctomycetaceae_unclassified(100)	Spartobacteria_unclassified(100)	3	1	3	1	1	1	7.89474	5.88235	13.0435	6.66667	3.33333	6.66667	FALSE
1399	Otu00476,Otu00512,Otu00599	Otu00458	0.0724638	1	0.0724638	4.6	10	Rhizobium(100),Rhodopseudomonas(75),Planctomycetaceae_unclassified(100)	Spartobacteria_unclassified(100)	3	1	4	0	1	1	7.89474	5.88235	17.3913	0	3.33333	6.66667	FALSE
1400	Otu00435,Otu00512,Otu00599	Otu00458	0.0724638	1	0.0724638	4.6	10	Planctomycetaceae_unclassified(88),Rhodopseudomonas(75),Planctomycetaceae_unclassified(100)	Spartobacteria_unclassified(100)	3	1	4	0	1	1	7.89474	5.88235	17.3913	0	3.33333	6.66667	FALSE
1401	Otu00429,Otu00476,Otu00599	Otu00458	0.0724638	1	0.0724638	4.6	10	Hyphomicrobiaceae_unclassified(78),Rhizobium(100),Planctomycetaceae_unclassified(100)	Spartobacteria_unclassified(100)	2	1	4	1	1	1	5.26316	5.88235	17.3913	6.66667	3.33333	6.66667	FALSE
1402	Otu00427,Otu00493,Otu00624	Otu00458	0.0724638	1	0.0724638	4.6	10	Rhizobacter(55),Devosia(89),Rhodospirillaceae_unclassified(99)	Spartobacteria_unclassified(100)	4	1	3	0	1	1	10.5263	5.88235	13.0435	0	3.33333	6.66667	FALSE
1403	Otu00476,Otu00499,Otu00624	Otu00458	0.0724638	1	0.0724638	4.6	10	Rhizobium(100),Gp2_unclassified(100),Rhodospirillaceae_unclassified(99)	Spartobacteria_unclassified(100)	3	1	4	0	1	1	7.89474	5.88235	17.3913	0	3.33333	6.66667	FALSE
1404	Otu00427,Otu00523,Otu00624	Otu00458	0.0797101	1	0.0797101	4.6	11	Rhizobacter(55),Gp16_unclassified(100),Rhodospirillaceae_unclassified(99)	Spartobacteria_unclassified(100)	5	0	4	0	1	1	13.1579	0	17.3913	0	3.33333	6.66667	FALSE
1405	Otu00427,Otu00460,Otu00624	Otu00458	0.0724638	1	0.0724638	4.6	10	Rhizobacter(55),Hyphomicrobium(74),Rhodospirillaceae_unclassified(99)	Spartobacteria_unclassified(100)	3	1	4	0	1	1	7.89474	5.88235	17.3913	0	3.33333	6.66667	FALSE
1406	Otu00427,Otu00512,Otu00624	Otu00458	0.0869565	1	0.0869565	4.6	12	Rhizobacter(55),Rhodopseudomonas(75),Rhodospirillaceae_unclassified(99)	Spartobacteria_unclassified(100)	5	1	4	0	1	1	13.1579	5.88235	17.3913	0	3.33333	6.66667	FALSE
1407	Otu00427,Otu00429,Otu00624	Otu00458	0.0724638	1	0.0724638	4.6	10	Rhizobacter(55),Hyphomicrobiaceae_unclassified(78),Rhodospirillaceae_unclassified(99)	Spartobacteria_unclassified(100)	3	1	4	0	1	1	7.89474	5.88235	17.3913	0	3.33333	6.66667	FALSE
1408	Otu00389,Otu00427,Otu00624	Otu00458	0.0724638	1	0.0724638	4.6	10	Spartobacteria_unclassified(100),Rhizobacter(55),Rhodospirillaceae_unclassified(99)	Spartobacteria_unclassified(100)	4	0	4	0	1	1	10.5263	0	17.3913	0	3.33333	6.66667	FALSE
1409	Otu00427,Otu00476,Otu00624	Otu00458	0.0797101	1	0.0797101	4.6	11	Rhizobacter(55),Rhizobium(100),Rhodospirillaceae_unclassified(99)	Spartobacteria_unclassified(100)	4	1	4	0	1	1	10.5263	5.88235	17.3913	0	3.33333	6.66667	FALSE
1410	Otu00422,Otu00427,Otu00624	Otu00458	0.0724638	1	0.0724638	4.6	10	Novosphingobium(96),Rhizobacter(55),Rhodospirillaceae_unclassified(99)	Spartobacteria_unclassified(100)	5	1	3	0	0	1	13.1579	5.88235	13.0435	0	0	6.66667	FALSE
1411	Otu00427,Otu00435,Otu00624	Otu00458	0.0797101	1	0.0797101	4.6	11	Rhizobacter(55),Planctomycetaceae_unclassified(88),Rhodospirillaceae_unclassified(99)	Spartobacteria_unclassified(100)	4	1	4	0	1	1	10.5263	5.88235	17.3913	0	3.33333	6.66667	FALSE
1412	Otu00404,Otu00523,Otu00624	Otu00458	0.0724638	1	0.0724638	4.6	10	Gammaproteobacteria_unclassified(96),Gp16_unclassified(100),Rhodospirillaceae_unclassified(99)	Spartobacteria_unclassified(100)	3	0	5	0	1	1	7.89474	0	21.7391	0	3.33333	6.66667	FALSE
1413	Otu00476,Otu00523,Otu00624	Otu00458	0.0797101	1	0.0797101	4.6	11	Rhizobium(100),Gp16_unclassified(100),Rhodospirillaceae_unclassified(99)	Spartobacteria_unclassified(100)	4	0	5	0	1	1	10.5263	0	21.7391	0	3.33333	6.66667	FALSE
1414	Otu00435,Otu00523,Otu00624	Otu00458	0.0797101	1	0.0797101	4.6	11	Planctomycetaceae_unclassified(88),Gp16_unclassified(100),Rhodospirillaceae_unclassified(99)	Spartobacteria_unclassified(100)	4	0	5	0	1	1	10.5263	0	21.7391	0	3.33333	6.66667	FALSE
1415	Otu00404,Otu00460,Otu00624	Otu00458	0.0724638	1	0.0724638	4.6	10	Gammaproteobacteria_unclassified(96),Hyphomicrobium(74),Rhodospirillaceae_unclassified(99)	Spartobacteria_unclassified(100)	3	0	5	0	1	1	7.89474	0	21.7391	0	3.33333	6.66667	FALSE
1416	Otu00460,Otu00476,Otu00624	Otu00458	0.0797101	1	0.0797101	4.6	11	Hyphomicrobium(74),Rhizobium(100),Rhodospirillaceae_unclassified(99)	Spartobacteria_unclassified(100)	3	1	5	0	1	1	7.89474	5.88235	21.7391	0	3.33333	6.66667	FALSE
1417	Otu00435,Otu00460,Otu00624	Otu00458	0.0797101	1	0.0797101	4.6	11	Planctomycetaceae_unclassified(88),Hyphomicrobium(74),Rhodospirillaceae_unclassified(99)	Spartobacteria_unclassified(100)	3	1	5	0	1	1	7.89474	5.88235	21.7391	0	3.33333	6.66667	FALSE
1418	Otu00442,Otu00476,Otu00624	Otu00458	0.0724638	1	0.0724638	4.6	10	Acetobacteraceae_unclassified(100),Rhizobium(100),Rhodospirillaceae_unclassified(99)	Spartobacteria_unclassified(100)	3	1	4	0	1	1	7.89474	5.88235	17.3913	0	3.33333	6.66667	FALSE
1419	Otu00429,Otu00476,Otu00624	Otu00458	0.0797101	1	0.0797101	4.6	11	Hyphomicrobiaceae_unclassified(78),Rhizobium(100),Rhodospirillaceae_unclassified(99)	Spartobacteria_unclassified(100)	3	1	5	0	1	1	7.89474	5.88235	21.7391	0	3.33333	6.66667	FALSE
1420	Otu00429,Otu00435,Otu00624	Otu00458	0.0797101	1	0.0797101	4.6	11	Hyphomicrobiaceae_unclassified(78),Planctomycetaceae_unclassified(88),Rhodospirillaceae_unclassified(99)	Spartobacteria_unclassified(100)	3	1	5	0	1	1	7.89474	5.88235	21.7391	0	3.33333	6.66667	FALSE
1421	Otu00389,Otu00476,Otu00624	Otu00458	0.0724638	1	0.0724638	4.6	10	Spartobacteria_unclassified(100),Rhizobium(100),Rhodospirillaceae_unclassified(99)	Spartobacteria_unclassified(100)	3	0	5	0	1	1	7.89474	0	21.7391	0	3.33333	6.66667	FALSE
1422	Otu00389,Otu00435,Otu00624	Otu00458	0.0724638	1	0.0724638	4.6	10	Spartobacteria_unclassified(100),Planctomycetaceae_unclassified(88),Rhodospirillaceae_unclassified(99)	Spartobacteria_unclassified(100)	3	0	5	0	1	1	7.89474	0	21.7391	0	3.33333	6.66667	FALSE
1423	Otu00499,Otu00554,Otu00560	Otu00404	0.0724638	1	0.0724638	4.6	10	Gp2_unclassified(100),Rhodospirillales_unclassified(100),Gp1_unclassified(100)	Gammaproteobacteria_unclassified(96)	3	1	5	0	0	1	7.89474	5.88235	21.7391	0	0	6.66667	FALSE
1424	Otu00443,Otu00554,Otu00560	Otu00404	0.0724638	1	0.0724638	4.6	10	Chitinophagaceae_unclassified(100),Rhodospirillales_unclassified(100),Gp1_unclassified(100)	Gammaproteobacteria_unclassified(96)	4	1	4	0	0	1	10.5263	5.88235	17.3913	0	0	6.66667	FALSE
1425	Otu00460,Otu00554,Otu00560	Otu00458	0.0724638	1	0.0724638	4.6	10	Hyphomicrobium(74),Rhodospirillales_unclassified(100),Gp1_unclassified(100)	Spartobacteria_unclassified(100)	3	1	5	0	0	1	7.89474	5.88235	21.7391	0	0	6.66667	FALSE
1426	Otu00442,Otu00554,Otu00560	Otu00404	0.0797101	1	0.0797101	4.6	11	Acetobacteraceae_unclassified(100),Rhodospirillales_unclassified(100),Gp1_unclassified(100)	Gammaproteobacteria_unclassified(96)	4	1	5	0	0	1	10.5263	5.88235	21.7391	0	0	6.66667	FALSE
1427	Otu00442,Otu00560,Otu00601	Otu00404	0.0724638	1	0.0724638	4.6	10	Acetobacteraceae_unclassified(100),Gp1_unclassified(100),Thermomonosporaceae_unclassified(69)	Gammaproteobacteria_unclassified(96)	4	1	3	0	1	1	10.5263	5.88235	13.0435	0	3.33333	6.66667	FALSE
1428	Otu00442,Otu00560,Otu00601	Otu00458	0.0724638	1	0.0724638	4.6	10	Acetobacteraceae_unclassified(100),Gp1_unclassified(100),Thermomonosporaceae_unclassified(69)	Spartobacteria_unclassified(100)	4	1	3	0	1	1	10.5263	5.88235	13.0435	0	3.33333	6.66667	FALSE
1429	Otu00404,Otu00560,Otu00601	Otu00458	0.0724638	1	0.0724638	4.6	10	Gammaproteobacteria_unclassified(96),Gp1_unclassified(100),Thermomonosporaceae_unclassified(69)	Spartobacteria_unclassified(100)	4	1	3	0	1	1	10.5263	5.88235	13.0435	0	3.33333	6.66667	FALSE
1430	Otu00435,Otu00560,Otu00601	Otu00458	0.0724638	1	0.0724638	4.6	10	Planctomycetaceae_unclassified(88),Gp1_unclassified(100),Thermomonosporaceae_unclassified(69)	Spartobacteria_unclassified(100)	4	1	3	0	1	1	10.5263	5.88235	13.0435	0	3.33333	6.66667	FALSE
1431	Otu00443,Otu00547,Otu00560	Otu00458	0.0724638	1	0.0724638	4.6	10	Chitinophagaceae_unclassified(100),Verrucomicrobia_unclassified(99),Gp1_unclassified(100)	Spartobacteria_unclassified(100)	5	0	2	0	2	1	13.1579	0	8.69565	0	6.66667	6.66667	FALSE
1432	Otu00488,Otu00541,Otu00560	Otu00458	0.0724638	1	0.0724638	4.6	10	Planctomycetaceae_unclassified(90),Betaproteobacteria_unclassified(99),Gp1_unclassified(100)	Spartobacteria_unclassified(100)	5	0	3	0	1	1	13.1579	0	13.0435	0	3.33333	6.66667	FALSE
1433	Otu00443,Otu00541,Otu00560	Otu00458	0.0724638	1	0.0724638	4.6	10	Chitinophagaceae_unclassified(100),Betaproteobacteria_unclassified(99),Gp1_unclassified(100)	Spartobacteria_unclassified(100)	5	0	3	0	1	1	13.1579	0	13.0435	0	3.33333	6.66667	FALSE
1434	Otu00442,Otu00541,Otu00560	Otu00404	0.0724638	1	0.0724638	4.6	10	Acetobacteraceae_unclassified(100),Betaproteobacteria_unclassified(99),Gp1_unclassified(100)	Gammaproteobacteria_unclassified(96)	4	0	4	0	1	1	10.5263	0	17.3913	0	3.33333	6.66667	FALSE
1435	Otu00487,Otu00535,Otu00560	Otu00404	0.0724638	1	0.0724638	4.6	10	Gp1_unclassified(100),Gp7_unclassified(100),Gp1_unclassified(100)	Gammaproteobacteria_unclassified(96)	3	1	5	0	1	0	7.89474	5.88235	21.7391	0	3.33333	0	FALSE
1436	Otu00488,Otu00535,Otu00560	Otu00458	0.0724638	1	0.0724638	4.6	10	Planctomycetaceae_unclassified(90),Gp7_unclassified(100),Gp1_unclassified(100)	Spartobacteria_unclassified(100)	4	1	3	0	1	1	10.5263	5.88235	13.0435	0	3.33333	6.66667	FALSE
1437	Otu00443,Otu00535,Otu00560	Otu00458	0.0797101	1	0.0797101	4.6	11	Chitinophagaceae_unclassified(100),Gp7_unclassified(100),Gp1_unclassified(100)	Spartobacteria_unclassified(100)	4	1	4	0	1	1	10.5263	5.88235	17.3913	0	3.33333	6.66667	FALSE
1438	Otu00460,Otu00535,Otu00560	Otu00404	0.0724638	1	0.0724638	4.6	10	Hyphomicrobium(74),Gp7_unclassified(100),Gp1_unclassified(100)	Gammaproteobacteria_unclassified(96)	3	1	4	0	1	1	7.89474	5.88235	17.3913	0	3.33333	6.66667	FALSE
1439	Otu00460,Otu00535,Otu00560	Otu00458	0.0724638	1	0.0724638	4.6	10	Hyphomicrobium(74),Gp7_unclassified(100),Gp1_unclassified(100)	Spartobacteria_unclassified(100)	3	1	4	0	1	1	7.89474	5.88235	17.3913	0	3.33333	6.66667	FALSE
1440	Otu00442,Otu00535,Otu00560	Otu00404	0.0797101	1	0.0797101	4.6	11	Acetobacteraceae_unclassified(100),Gp7_unclassified(100),Gp1_unclassified(100)	Gammaproteobacteria_unclassified(96)	3	1	5	0	1	1	7.89474	5.88235	21.7391	0	3.33333	6.66667	FALSE
1441	Otu00462,Otu00487,Otu00560	Otu00404	0.0797101	1	0.0797101	4.6	11	Rhizobiales_unclassified(81),Gp1_unclassified(100),Gp1_unclassified(100)	Gammaproteobacteria_unclassified(96)	5	1	4	0	1	0	13.1579	5.88235	17.3913	0	3.33333	0	FALSE
1442	Otu00487,Otu00499,Otu00560	Otu00404	0.0797101	1	0.0797101	4.6	11	Gp1_unclassified(100),Gp2_unclassified(100),Gp1_unclassified(100)	Gammaproteobacteria_unclassified(96)	4	1	5	0	1	0	10.5263	5.88235	21.7391	0	3.33333	0	FALSE
1443	Otu00443,Otu00487,Otu00560	Otu00404	0.0797101	1	0.0797101	4.6	11	Chitinophagaceae_unclassified(100),Gp1_unclassified(100),Gp1_unclassified(100)	Gammaproteobacteria_unclassified(96)	5	1	4	0	1	0	13.1579	5.88235	17.3913	0	3.33333	0	FALSE
1444	Otu00460,Otu00487,Otu00560	Otu00458	0.0797101	1	0.0797101	4.6	11	Hyphomicrobium(74),Gp1_unclassified(100),Gp1_unclassified(100)	Spartobacteria_unclassified(100)	4	1	5	0	1	0	10.5263	5.88235	21.7391	0	3.33333	0	FALSE
1445	Otu00442,Otu00487,Otu00560	Otu00404	0.0869565	1	0.0869565	4.6	12	Acetobacteraceae_unclassified(100),Gp1_unclassified(100),Gp1_unclassified(100)	Gammaproteobacteria_unclassified(96)	5	1	5	0	1	0	13.1579	5.88235	21.7391	0	3.33333	0	FALSE
1446	Otu00442,Otu00555,Otu00560	Otu00404	0.0724638	1	0.0724638	4.6	10	Acetobacteraceae_unclassified(100),Beijerinckiaceae_unclassified(73),Gp1_unclassified(100)	Gammaproteobacteria_unclassified(96)	5	0	3	0	1	1	13.1579	0	13.0435	0	3.33333	6.66667	FALSE
1447	Otu00462,Otu00499,Otu00560	Otu00404	0.0797101	1	0.0797101	4.6	11	Rhizobiales_unclassified(81),Gp2_unclassified(100),Gp1_unclassified(100)	Gammaproteobacteria_unclassified(96)	5	1	4	0	1	0	13.1579	5.88235	17.3913	0	3.33333	0	FALSE
1448	Otu00443,Otu00462,Otu00560	Otu00404	0.0724638	1	0.0724638	4.6	10	Chitinophagaceae_unclassified(100),Rhizobiales_unclassified(81),Gp1_unclassified(100)	Gammaproteobacteria_unclassified(96)	5	1	3	0	1	0	13.1579	5.88235	13.0435	0	3.33333	0	FALSE
1449	Otu00460,Otu00462,Otu00560	Otu00404	0.0724638	1	0.0724638	4.6	10	Hyphomicrobium(74),Rhizobiales_unclassified(81),Gp1_unclassified(100)	Gammaproteobacteria_unclassified(96)	5	1	3	0	1	0	13.1579	5.88235	13.0435	0	3.33333	0	FALSE
1450	Otu00460,Otu00462,Otu00560	Otu00458	0.0724638	1	0.0724638	4.6	10	Hyphomicrobium(74),Rhizobiales_unclassified(81),Gp1_unclassified(100)	Spartobacteria_unclassified(100)	5	1	3	0	1	0	13.1579	5.88235	13.0435	0	3.33333	0	FALSE
1451	Otu00442,Otu00462,Otu00560	Otu00404	0.0869565	1	0.0869565	4.6	12	Acetobacteraceae_unclassified(100),Rhizobiales_unclassified(81),Gp1_unclassified(100)	Gammaproteobacteria_unclassified(96)	6	1	4	0	1	0	15.7895	5.88235	17.3913	0	3.33333	0	FALSE
1452	Otu00488,Otu00499,Otu00560	Otu00458	0.0797101	1	0.0797101	4.6	11	Planctomycetaceae_unclassified(90),Gp2_unclassified(100),Gp1_unclassified(100)	Spartobacteria_unclassified(100)	5	1	3	0	1	1	13.1579	5.88235	13.0435	0	3.33333	6.66667	FALSE
1453	Otu00443,Otu00488,Otu00560	Otu00458	0.0869565	1	0.0869565	4.6	12	Chitinophagaceae_unclassified(100),Planctomycetaceae_unclassified(90),Gp1_unclassified(100)	Spartobacteria_unclassified(100)	5	1	3	0	1	2	13.1579	5.88235	13.0435	0	3.33333	13.3333	FALSE
1454	Otu00471,Otu00488,Otu00560	Otu00404	0.0797101	1	0.0797101	4.6	11	Acetobacteraceae_unclassified(100),Planctomycetaceae_unclassified(90),Gp1_unclassified(100)	Gammaproteobacteria_unclassified(96)	4	1	3	0	1	2	10.5263	5.88235	13.0435	0	3.33333	13.3333	FALSE
1455	Otu00471,Otu00488,Otu00560	Otu00458	0.0797101	1	0.0797101	4.6	11	Acetobacteraceae_unclassified(100),Planctomycetaceae_unclassified(90),Gp1_unclassified(100)	Spartobacteria_unclassified(100)	4	1	3	0	1	2	10.5263	5.88235	13.0435	0	3.33333	13.3333	FALSE
1456	Otu00488,Otu00523,Otu00560	Otu00458	0.0724638	1	0.0724638	4.6	10	Planctomycetaceae_unclassified(90),Gp16_unclassified(100),Gp1_unclassified(100)	Spartobacteria_unclassified(100)	4	0	3	0	1	2	10.5263	0	13.0435	0	3.33333	13.3333	FALSE
1457	Otu00460,Otu00488,Otu00560	Otu00404	0.0797101	1	0.0797101	4.6	11	Hyphomicrobium(74),Planctomycetaceae_unclassified(90),Gp1_unclassified(100)	Gammaproteobacteria_unclassified(96)	5	1	3	0	1	1	13.1579	5.88235	13.0435	0	3.33333	6.66667	FALSE
1458	Otu00460,Otu00488,Otu00560	Otu00458	0.0797101	1	0.0797101	4.6	11	Hyphomicrobium(74),Planctomycetaceae_unclassified(90),Gp1_unclassified(100)	Spartobacteria_unclassified(100)	5	1	3	0	1	1	13.1579	5.88235	13.0435	0	3.33333	6.66667	FALSE
1459	Otu00488,Otu00512,Otu00560	Otu00458	0.0797101	1	0.0797101	4.6	11	Planctomycetaceae_unclassified(90),Rhodopseudomonas(75),Gp1_unclassified(100)	Spartobacteria_unclassified(100)	5	0	3	0	1	2	13.1579	0	13.0435	0	3.33333	13.3333	FALSE
1460	Otu00442,Otu00488,Otu00560	Otu00404	0.0869565	1	0.0869565	4.6	12	Acetobacteraceae_unclassified(100),Planctomycetaceae_unclassified(90),Gp1_unclassified(100)	Gammaproteobacteria_unclassified(96)	5	1	3	0	1	2	13.1579	5.88235	13.0435	0	3.33333	13.3333	FALSE
1461	Otu00442,Otu00488,Otu00560	Otu00458	0.0869565	1	0.0869565	4.6	12	Acetobacteraceae_unclassified(100),Planctomycetaceae_unclassified(90),Gp1_unclassified(100)	Spartobacteria_unclassified(100)	5	1	3	0	1	2	13.1579	5.88235	13.0435	0	3.33333	13.3333	FALSE
1462	Otu00429,Otu00488,Otu00560	Otu00458	0.0797101	1	0.0797101	4.6	11	Hyphomicrobiaceae_unclassified(78),Planctomycetaceae_unclassified(90),Gp1_unclassified(100)	Spartobacteria_unclassified(100)	4	1	3	0	1	2	10.5263	5.88235	13.0435	0	3.33333	13.3333	FALSE
1463	Otu00389,Otu00488,Otu00560	Otu00458	0.0724638	1	0.0724638	4.6	10	Spartobacteria_unclassified(100),Planctomycetaceae_unclassified(90),Gp1_unclassified(100)	Spartobacteria_unclassified(100)	4	0	3	0	1	2	10.5263	0	13.0435	0	3.33333	13.3333	FALSE
1464	Otu00404,Otu00488,Otu00560	Otu00458	0.0869565	1	0.0869565	4.6	12	Gammaproteobacteria_unclassified(96),Planctomycetaceae_unclassified(90),Gp1_unclassified(100)	Spartobacteria_unclassified(100)	5	1	3	0	1	2	13.1579	5.88235	13.0435	0	3.33333	13.3333	FALSE
1465	Otu00476,Otu00488,Otu00560	Otu00458	0.0797101	1	0.0797101	4.6	11	Rhizobium(100),Planctomycetaceae_unclassified(90),Gp1_unclassified(100)	Spartobacteria_unclassified(100)	5	0	3	0	1	2	13.1579	0	13.0435	0	3.33333	13.3333	FALSE
1466	Otu00435,Otu00488,Otu00560	Otu00458	0.0869565	1	0.0869565	4.6	12	Planctomycetaceae_unclassified(88),Planctomycetaceae_unclassified(90),Gp1_unclassified(100)	Spartobacteria_unclassified(100)	5	1	3	0	1	2	13.1579	5.88235	13.0435	0	3.33333	13.3333	FALSE
1467	Otu00427,Otu00499,Otu00560	Otu00404	0.0724638	1	0.0724638	4.6	10	Rhizobacter(55),Gp2_unclassified(100),Gp1_unclassified(100)	Gammaproteobacteria_unclassified(96)	5	0	3	0	1	1	13.1579	0	13.0435	0	3.33333	6.66667	FALSE
1468	Otu00471,Otu00499,Otu00560	Otu00404	0.0797101	1	0.0797101	4.6	11	Acetobacteraceae_unclassified(100),Gp2_unclassified(100),Gp1_unclassified(100)	Gammaproteobacteria_unclassified(96)	4	1	4	0	1	1	10.5263	5.88235	17.3913	0	3.33333	6.66667	FALSE
1469	Otu00460,Otu00499,Otu00560	Otu00404	0.0797101	1	0.0797101	4.6	11	Hyphomicrobium(74),Gp2_unclassified(100),Gp1_unclassified(100)	Gammaproteobacteria_unclassified(96)	4	1	4	0	1	1	10.5263	5.88235	17.3913	0	3.33333	6.66667	FALSE
1470	Otu00460,Otu00499,Otu00560	Otu00458	0.0797101	1	0.0797101	4.6	11	Hyphomicrobium(74),Gp2_unclassified(100),Gp1_unclassified(100)	Spartobacteria_unclassified(100)	4	1	4	0	1	1	10.5263	5.88235	17.3913	0	3.33333	6.66667	FALSE
1471	Otu00499,Otu00512,Otu00560	Otu00458	0.0797101	1	0.0797101	4.6	11	Gp2_unclassified(100),Rhodopseudomonas(75),Gp1_unclassified(100)	Spartobacteria_unclassified(100)	5	0	4	0	1	1	13.1579	0	17.3913	0	3.33333	6.66667	FALSE
1472	Otu00442,Otu00499,Otu00560	Otu00404	0.0942029	1	0.0942029	4.6	13	Acetobacteraceae_unclassified(100),Gp2_unclassified(100),Gp1_unclassified(100)	Gammaproteobacteria_unclassified(96)	5	1	5	0	1	1	13.1579	5.88235	21.7391	0	3.33333	6.66667	FALSE
1473	Otu00427,Otu00442,Otu00560	Otu00404	0.0724638	1	0.0724638	4.6	10	Rhizobacter(55),Acetobacteraceae_unclassified(100),Gp1_unclassified(100)	Gammaproteobacteria_unclassified(96)	5	0	3	0	1	1	13.1579	0	13.0435	0	3.33333	6.66667	FALSE
1474	Otu00443,Otu00471,Otu00560	Otu00404	0.0724638	1	0.0724638	4.6	10	Chitinophagaceae_unclassified(100),Acetobacteraceae_unclassified(100),Gp1_unclassified(100)	Gammaproteobacteria_unclassified(96)	3	1	3	0	1	2	7.89474	5.88235	13.0435	0	3.33333	13.3333	FALSE
1475	Otu00443,Otu00471,Otu00560	Otu00458	0.0724638	1	0.0724638	4.6	10	Chitinophagaceae_unclassified(100),Acetobacteraceae_unclassified(100),Gp1_unclassified(100)	Spartobacteria_unclassified(100)	3	1	3	0	1	2	7.89474	5.88235	13.0435	0	3.33333	13.3333	FALSE
1476	Otu00443,Otu00523,Otu00560	Otu00458	0.0724638	1	0.0724638	4.6	10	Chitinophagaceae_unclassified(100),Gp16_unclassified(100),Gp1_unclassified(100)	Spartobacteria_unclassified(100)	3	0	4	0	1	2	7.89474	0	17.3913	0	3.33333	13.3333	FALSE
1477	Otu00443,Otu00460,Otu00560	Otu00404	0.0797101	1	0.0797101	4.6	11	Chitinophagaceae_unclassified(100),Hyphomicrobium(74),Gp1_unclassified(100)	Gammaproteobacteria_unclassified(96)	4	1	4	0	1	1	10.5263	5.88235	17.3913	0	3.33333	6.66667	FALSE
1478	Otu00443,Otu00460,Otu00560	Otu00458	0.0797101	1	0.0797101	4.6	11	Chitinophagaceae_unclassified(100),Hyphomicrobium(74),Gp1_unclassified(100)	Spartobacteria_unclassified(100)	4	1	4	0	1	1	10.5263	5.88235	17.3913	0	3.33333	6.66667	FALSE
1479	Otu00443,Otu00512,Otu00560	Otu00458	0.0797101	1	0.0797101	4.6	11	Chitinophagaceae_unclassified(100),Rhodopseudomonas(75),Gp1_unclassified(100)	Spartobacteria_unclassified(100)	4	0	4	0	1	2	10.5263	0	17.3913	0	3.33333	13.3333	FALSE
1480	Otu00442,Otu00443,Otu00560	Otu00404	0.0942029	1	0.0942029	4.6	13	Acetobacteraceae_unclassified(100),Chitinophagaceae_unclassified(100),Gp1_unclassified(100)	Gammaproteobacteria_unclassified(96)	5	1	4	0	1	2	13.1579	5.88235	17.3913	0	3.33333	13.3333	FALSE
1481	Otu00429,Otu00443,Otu00560	Otu00458	0.0797101	1	0.0797101	4.6	11	Hyphomicrobiaceae_unclassified(78),Chitinophagaceae_unclassified(100),Gp1_unclassified(100)	Spartobacteria_unclassified(100)	3	1	4	0	1	2	7.89474	5.88235	17.3913	0	3.33333	13.3333	FALSE
1482	Otu00389,Otu00443,Otu00560	Otu00458	0.0797101	1	0.0797101	4.6	11	Spartobacteria_unclassified(100),Chitinophagaceae_unclassified(100),Gp1_unclassified(100)	Spartobacteria_unclassified(100)	4	0	4	0	1	2	10.5263	0	17.3913	0	3.33333	13.3333	FALSE
1483	Otu00435,Otu00443,Otu00560	Otu00458	0.0869565	1	0.0869565	4.6	12	Planctomycetaceae_unclassified(88),Chitinophagaceae_unclassified(100),Gp1_unclassified(100)	Spartobacteria_unclassified(100)	4	1	4	0	1	2	10.5263	5.88235	17.3913	0	3.33333	13.3333	FALSE
1484	Otu00471,Otu00523,Otu00560	Otu00404	0.0724638	1	0.0724638	4.6	10	Acetobacteraceae_unclassified(100),Gp16_unclassified(100),Gp1_unclassified(100)	Gammaproteobacteria_unclassified(96)	3	0	4	0	1	2	7.89474	0	17.3913	0	3.33333	13.3333	FALSE
1485	Otu00460,Otu00471,Otu00560	Otu00458	0.0797101	1	0.0797101	4.6	11	Hyphomicrobium(74),Acetobacteraceae_unclassified(100),Gp1_unclassified(100)	Spartobacteria_unclassified(100)	4	1	4	0	1	1	10.5263	5.88235	17.3913	0	3.33333	6.66667	FALSE
1486	Otu00471,Otu00512,Otu00560	Otu00404	0.0724638	1	0.0724638	4.6	10	Acetobacteraceae_unclassified(100),Rhodopseudomonas(75),Gp1_unclassified(100)	Gammaproteobacteria_unclassified(96)	4	0	3	0	1	2	10.5263	0	13.0435	0	3.33333	13.3333	FALSE
1487	Otu00471,Otu00512,Otu00560	Otu00458	0.0724638	1	0.0724638	4.6	10	Acetobacteraceae_unclassified(100),Rhodopseudomonas(75),Gp1_unclassified(100)	Spartobacteria_unclassified(100)	4	0	3	0	1	2	10.5263	0	13.0435	0	3.33333	13.3333	FALSE
1488	Otu00442,Otu00471,Otu00560	Otu00404	0.0869565	1	0.0869565	4.6	12	Acetobacteraceae_unclassified(100),Acetobacteraceae_unclassified(100),Gp1_unclassified(100)	Gammaproteobacteria_unclassified(96)	4	1	4	0	1	2	10.5263	5.88235	17.3913	0	3.33333	13.3333	FALSE
1489	Otu00429,Otu00471,Otu00560	Otu00404	0.0797101	1	0.0797101	4.6	11	Hyphomicrobiaceae_unclassified(78),Acetobacteraceae_unclassified(100),Gp1_unclassified(100)	Gammaproteobacteria_unclassified(96)	3	1	4	0	1	2	7.89474	5.88235	17.3913	0	3.33333	13.3333	FALSE
1490	Otu00471,Otu00476,Otu00560	Otu00458	0.0724638	1	0.0724638	4.6	10	Acetobacteraceae_unclassified(100),Rhizobium(100),Gp1_unclassified(100)	Spartobacteria_unclassified(100)	4	0	3	0	1	2	10.5263	0	13.0435	0	3.33333	13.3333	FALSE
1491	Otu00512,Otu00523,Otu00560	Otu00458	0.0797101	1	0.0797101	4.6	11	Rhodopseudomonas(75),Gp16_unclassified(100),Gp1_unclassified(100)	Spartobacteria_unclassified(100)	4	0	4	0	1	2	10.5263	0	17.3913	0	3.33333	13.3333	FALSE
1492	Otu00442,Otu00523,Otu00560	Otu00404	0.0797101	1	0.0797101	4.6	11	Acetobacteraceae_unclassified(100),Gp16_unclassified(100),Gp1_unclassified(100)	Gammaproteobacteria_unclassified(96)	3	0	5	0	1	2	7.89474	0	21.7391	0	3.33333	13.3333	FALSE
1493	Otu00476,Otu00523,Otu00560	Otu00458	0.0797101	1	0.0797101	4.6	11	Rhizobium(100),Gp16_unclassified(100),Gp1_unclassified(100)	Spartobacteria_unclassified(100)	4	0	4	0	1	2	10.5263	0	17.3913	0	3.33333	13.3333	FALSE
1494	Otu00460,Otu00512,Otu00560	Otu00404	0.0724638	1	0.0724638	4.6	10	Hyphomicrobium(74),Rhodopseudomonas(75),Gp1_unclassified(100)	Gammaproteobacteria_unclassified(96)	4	0	4	0	1	1	10.5263	0	17.3913	0	3.33333	6.66667	FALSE
1495	Otu00460,Otu00512,Otu00560	Otu00458	0.0724638	1	0.0724638	4.6	10	Hyphomicrobium(74),Rhodopseudomonas(75),Gp1_unclassified(100)	Spartobacteria_unclassified(100)	4	0	4	0	1	1	10.5263	0	17.3913	0	3.33333	6.66667	FALSE
1496	Otu00442,Otu00460,Otu00560	Otu00404	0.0869565	1	0.0869565	4.6	12	Acetobacteraceae_unclassified(100),Hyphomicrobium(74),Gp1_unclassified(100)	Gammaproteobacteria_unclassified(96)	5	1	4	0	1	1	13.1579	5.88235	17.3913	0	3.33333	6.66667	FALSE
1497	Otu00442,Otu00460,Otu00560	Otu00458	0.0869565	1	0.0869565	4.6	12	Acetobacteraceae_unclassified(100),Hyphomicrobium(74),Gp1_unclassified(100)	Spartobacteria_unclassified(100)	5	1	4	0	1	1	13.1579	5.88235	17.3913	0	3.33333	6.66667	FALSE
1498	Otu00429,Otu00460,Otu00560	Otu00404	0.0724638	1	0.0724638	4.6	10	Hyphomicrobiaceae_unclassified(78),Hyphomicrobium(74),Gp1_unclassified(100)	Gammaproteobacteria_unclassified(96)	3	1	4	0	1	1	7.89474	5.88235	17.3913	0	3.33333	6.66667	FALSE
1499	Otu00429,Otu00460,Otu00560	Otu00458	0.0724638	1	0.0724638	4.6	10	Hyphomicrobiaceae_unclassified(78),Hyphomicrobium(74),Gp1_unclassified(100)	Spartobacteria_unclassified(100)	3	1	4	0	1	1	7.89474	5.88235	17.3913	0	3.33333	6.66667	FALSE
1500	Otu00389,Otu00460,Otu00560	Otu00458	0.0724638	1	0.0724638	4.6	10	Spartobacteria_unclassified(100),Hyphomicrobium(74),Gp1_unclassified(100)	Spartobacteria_unclassified(100)	3	0	5	0	1	1	7.89474	0	21.7391	0	3.33333	6.66667	FALSE
1501	Otu00404,Otu00460,Otu00560	Otu00458	0.0869565	1	0.0869565	4.6	12	Gammaproteobacteria_unclassified(96),Hyphomicrobium(74),Gp1_unclassified(100)	Spartobacteria_unclassified(100)	5	1	4	0	1	1	13.1579	5.88235	17.3913	0	3.33333	6.66667	FALSE
1502	Otu00460,Otu00476,Otu00560	Otu00458	0.0724638	1	0.0724638	4.6	10	Hyphomicrobium(74),Rhizobium(100),Gp1_unclassified(100)	Spartobacteria_unclassified(100)	4	0	4	0	1	1	10.5263	0	17.3913	0	3.33333	6.66667	FALSE
1503	Otu00435,Otu00460,Otu00560	Otu00458	0.0869565	1	0.0869565	4.6	12	Planctomycetaceae_unclassified(88),Hyphomicrobium(74),Gp1_unclassified(100)	Spartobacteria_unclassified(100)	5	1	4	0	1	1	13.1579	5.88235	17.3913	0	3.33333	6.66667	FALSE
1504	Otu00442,Otu00512,Otu00560	Otu00404	0.0797101	1	0.0797101	4.6	11	Acetobacteraceae_unclassified(100),Rhodopseudomonas(75),Gp1_unclassified(100)	Gammaproteobacteria_unclassified(96)	4	0	4	0	1	2	10.5263	0	17.3913	0	3.33333	13.3333	FALSE
1505	Otu00442,Otu00512,Otu00560	Otu00458	0.0797101	1	0.0797101	4.6	11	Acetobacteraceae_unclassified(100),Rhodopseudomonas(75),Gp1_unclassified(100)	Spartobacteria_unclassified(100)	4	0	4	0	1	2	10.5263	0	17.3913	0	3.33333	13.3333	FALSE
1506	Otu00429,Otu00512,Otu00560	Otu00458	0.0797101	1	0.0797101	4.6	11	Hyphomicrobiaceae_unclassified(78),Rhodopseudomonas(75),Gp1_unclassified(100)	Spartobacteria_unclassified(100)	4	0	4	0	1	2	10.5263	0	17.3913	0	3.33333	13.3333	FALSE
1507	Otu00389,Otu00512,Otu00560	Otu00458	0.0724638	1	0.0724638	4.6	10	Spartobacteria_unclassified(100),Rhodopseudomonas(75),Gp1_unclassified(100)	Spartobacteria_unclassified(100)	3	0	4	0	1	2	7.89474	0	17.3913	0	3.33333	13.3333	FALSE
1508	Otu00404,Otu00512,Otu00560	Otu00458	0.0797101	1	0.0797101	4.6	11	Gammaproteobacteria_unclassified(96),Rhodopseudomonas(75),Gp1_unclassified(100)	Spartobacteria_unclassified(100)	4	0	4	0	1	2	10.5263	0	17.3913	0	3.33333	13.3333	FALSE
1509	Otu00476,Otu00512,Otu00560	Otu00458	0.0869565	1	0.0869565	4.6	12	Rhizobium(100),Rhodopseudomonas(75),Gp1_unclassified(100)	Spartobacteria_unclassified(100)	5	0	4	0	1	2	13.1579	0	17.3913	0	3.33333	13.3333	FALSE
1510	Otu00435,Otu00512,Otu00560	Otu00458	0.0797101	1	0.0797101	4.6	11	Planctomycetaceae_unclassified(88),Rhodopseudomonas(75),Gp1_unclassified(100)	Spartobacteria_unclassified(100)	4	0	4	0	1	2	10.5263	0	17.3913	0	3.33333	13.3333	FALSE
1511	Otu00429,Otu00442,Otu00560	Otu00404	0.0869565	1	0.0869565	4.6	12	Hyphomicrobiaceae_unclassified(78),Acetobacteraceae_unclassified(100),Gp1_unclassified(100)	Gammaproteobacteria_unclassified(96)	3	1	5	0	1	2	7.89474	5.88235	21.7391	0	3.33333	13.3333	FALSE
1512	Otu00389,Otu00442,Otu00560	Otu00404	0.0797101	1	0.0797101	4.6	11	Spartobacteria_unclassified(100),Acetobacteraceae_unclassified(100),Gp1_unclassified(100)	Gammaproteobacteria_unclassified(96)	3	0	5	0	1	2	7.89474	0	21.7391	0	3.33333	13.3333	FALSE
1513	Otu00429,Otu00476,Otu00560	Otu00458	0.0797101	1	0.0797101	4.6	11	Hyphomicrobiaceae_unclassified(78),Rhizobium(100),Gp1_unclassified(100)	Spartobacteria_unclassified(100)	4	0	4	0	1	2	10.5263	0	17.3913	0	3.33333	13.3333	FALSE
1514	Otu00389,Otu00476,Otu00560	Otu00458	0.0724638	1	0.0724638	4.6	10	Spartobacteria_unclassified(100),Rhizobium(100),Gp1_unclassified(100)	Spartobacteria_unclassified(100)	3	0	4	0	1	2	7.89474	0	17.3913	0	3.33333	13.3333	FALSE
1515	Otu00435,Otu00476,Otu00560	Otu00458	0.0797101	1	0.0797101	4.6	11	Planctomycetaceae_unclassified(88),Rhizobium(100),Gp1_unclassified(100)	Spartobacteria_unclassified(100)	4	0	4	0	1	2	10.5263	0	17.3913	0	3.33333	13.3333	FALSE
1516	Otu00425,Otu00476,Otu00512	Otu00458	0.0724638	1	0.0724638	4.6	10	Diplorickettsia(100),Rhizobium(100),Rhodopseudomonas(75)	Spartobacteria_unclassified(100)	4	1	2	0	1	2	10.5263	5.88235	8.69565	0	3.33333	13.3333	FALSE
1517	Otu00425,Otu00435,Otu00512	Otu00458	0.0724638	1	0.0724638	4.6	10	Diplorickettsia(100),Planctomycetaceae_unclassified(88),Rhodopseudomonas(75)	Spartobacteria_unclassified(100)	4	1	2	0	1	2	10.5263	5.88235	8.69565	0	3.33333	13.3333	FALSE
1518	Otu00427,Otu00493,Otu00517	Otu00458	0.0724638	1	0.0724638	4.6	10	Rhizobacter(55),Devosia(89),Burkholderiales_unclassified(94)	Spartobacteria_unclassified(100)	4	0	3	1	1	1	10.5263	0	13.0435	6.66667	3.33333	6.66667	FALSE
1519	Otu00427,Otu00493,Otu00578	Otu00458	0.0724638	1	0.0724638	4.6	10	Rhizobacter(55),Devosia(89),Reyranella_unclassified(100)	Spartobacteria_unclassified(100)	5	1	2	1	1	0	13.1579	5.88235	8.69565	6.66667	3.33333	0	FALSE
1520	Otu00427,Otu00493,Otu00523	Otu00458	0.0797101	1	0.0797101	4.6	11	Rhizobacter(55),Devosia(89),Gp16_unclassified(100)	Spartobacteria_unclassified(100)	4	0	4	1	1	1	10.5263	0	17.3913	6.66667	3.33333	6.66667	FALSE
1521	Otu00427,Otu00493,Otu00512	Otu00458	0.0869565	1	0.0869565	4.6	12	Rhizobacter(55),Devosia(89),Rhodopseudomonas(75)	Spartobacteria_unclassified(100)	5	1	4	0	1	1	13.1579	5.88235	17.3913	0	3.33333	6.66667	FALSE
1522	Otu00389,Otu00427,Otu00493	Otu00458	0.0724638	1	0.0724638	4.6	10	Spartobacteria_unclassified(100),Rhizobacter(55),Devosia(89)	Spartobacteria_unclassified(100)	4	0	3	1	1	1	10.5263	0	13.0435	6.66667	3.33333	6.66667	FALSE
1523	Otu00476,Otu00493,Otu00512	Otu00458	0.0724638	1	0.0724638	4.6	10	Rhizobium(100),Devosia(89),Rhodopseudomonas(75)	Spartobacteria_unclassified(100)	4	1	3	0	1	1	10.5263	5.88235	13.0435	0	3.33333	6.66667	FALSE
1524	Otu00435,Otu00493,Otu00512	Otu00458	0.0724638	1	0.0724638	4.6	10	Planctomycetaceae_unclassified(88),Devosia(89),Rhodopseudomonas(75)	Spartobacteria_unclassified(100)	4	1	3	0	1	1	10.5263	5.88235	13.0435	0	3.33333	6.66667	FALSE
1525	Otu00512,Otu00555,Otu00601	Otu00404	0.0724638	1	0.0724638	4.6	10	Rhodopseudomonas(75),Beijerinckiaceae_unclassified(73),Thermomonosporaceae_unclassified(69)	Gammaproteobacteria_unclassified(96)	4	0	3	0	2	1	10.5263	0	13.0435	0	6.66667	6.66667	FALSE
1526	Otu00476,Otu00512,Otu00601	Otu00458	0.0724638	1	0.0724638	4.6	10	Rhizobium(100),Rhodopseudomonas(75),Thermomonosporaceae_unclassified(69)	Spartobacteria_unclassified(100)	4	1	3	0	1	1	10.5263	5.88235	13.0435	0	3.33333	6.66667	FALSE
1527	Otu00442,Otu00476,Otu00601	Otu00458	0.0724638	1	0.0724638	4.6	10	Acetobacteraceae_unclassified(100),Rhizobium(100),Thermomonosporaceae_unclassified(69)	Spartobacteria_unclassified(100)	4	1	3	0	1	1	10.5263	5.88235	13.0435	0	3.33333	6.66667	FALSE
1528	Otu00488,Otu00541,Otu00547	Otu00458	0.0724638	1	0.0724638	4.6	10	Planctomycetaceae_unclassified(90),Betaproteobacteria_unclassified(99),Verrucomicrobia_unclassified(99)	Spartobacteria_unclassified(100)	6	0	2	0	1	1	15.7895	0	8.69565	0	3.33333	6.66667	FALSE
1529	Otu00427,Otu00541,Otu00547	Otu00458	0.0724638	1	0.0724638	4.6	10	Rhizobacter(55),Betaproteobacteria_unclassified(99),Verrucomicrobia_unclassified(99)	Spartobacteria_unclassified(100)	4	0	3	0	2	1	10.5263	0	13.0435	0	6.66667	6.66667	FALSE
1530	Otu00435,Otu00517,Otu00547	Otu00458	0.0724638	1	0.0724638	4.6	10	Planctomycetaceae_unclassified(88),Burkholderiales_unclassified(94),Verrucomicrobia_unclassified(99)	Spartobacteria_unclassified(100)	3	1	3	0	2	1	7.89474	5.88235	13.0435	0	6.66667	6.66667	FALSE
1531	Otu00427,Otu00435,Otu00547	Otu00458	0.0724638	1	0.0724638	4.6	10	Rhizobacter(55),Planctomycetaceae_unclassified(88),Verrucomicrobia_unclassified(99)	Spartobacteria_unclassified(100)	4	1	2	0	2	1	10.5263	5.88235	8.69565	0	6.66667	6.66667	FALSE
1532	Otu00435,Otu00443,Otu00547	Otu00458	0.0724638	1	0.0724638	4.6	10	Planctomycetaceae_unclassified(88),Chitinophagaceae_unclassified(100),Verrucomicrobia_unclassified(99)	Spartobacteria_unclassified(100)	5	0	2	0	2	1	13.1579	0	8.69565	0	6.66667	6.66667	FALSE
1533	Otu00435,Otu00460,Otu00547	Otu00458	0.0724638	1	0.0724638	4.6	10	Planctomycetaceae_unclassified(88),Hyphomicrobium(74),Verrucomicrobia_unclassified(99)	Spartobacteria_unclassified(100)	5	0	3	0	1	1	13.1579	0	13.0435	0	3.33333	6.66667	FALSE
1534	Otu00476,Otu00512,Otu00547	Otu00458	0.0724638	1	0.0724638	4.6	10	Rhizobium(100),Rhodopseudomonas(75),Verrucomicrobia_unclassified(99)	Spartobacteria_unclassified(100)	5	0	3	0	1	1	13.1579	0	13.0435	0	3.33333	6.66667	FALSE
1535	Otu00488,Otu00535,Otu00541	Otu00458	0.0797101	1	0.0797101	4.6	11	Planctomycetaceae_unclassified(90),Gp7_unclassified(100),Betaproteobacteria_unclassified(99)	Spartobacteria_unclassified(100)	4	0	3	2	1	1	10.5263	0	13.0435	13.3333	3.33333	6.66667	FALSE
1536	Otu00476,Otu00535,Otu00541	Otu00458	0.0724638	1	0.0724638	4.6	10	Rhizobium(100),Gp7_unclassified(100),Betaproteobacteria_unclassified(99)	Spartobacteria_unclassified(100)	3	0	4	1	1	1	7.89474	0	17.3913	6.66667	3.33333	6.66667	FALSE
1537	Otu00488,Otu00499,Otu00541	Otu00458	0.0797101	1	0.0797101	4.6	11	Planctomycetaceae_unclassified(90),Gp2_unclassified(100),Betaproteobacteria_unclassified(99)	Spartobacteria_unclassified(100)	4	0	3	2	1	1	10.5263	0	13.0435	13.3333	3.33333	6.66667	FALSE
1538	Otu00443,Otu00488,Otu00541	Otu00458	0.0869565	1	0.0869565	4.6	12	Chitinophagaceae_unclassified(100),Planctomycetaceae_unclassified(90),Betaproteobacteria_unclassified(99)	Spartobacteria_unclassified(100)	5	0	3	2	1	1	13.1579	0	13.0435	13.3333	3.33333	6.66667	FALSE
1539	Otu00488,Otu00523,Otu00541	Otu00458	0.0724638	1	0.0724638	4.6	10	Planctomycetaceae_unclassified(90),Gp16_unclassified(100),Betaproteobacteria_unclassified(99)	Spartobacteria_unclassified(100)	3	0	3	2	1	1	7.89474	0	13.0435	13.3333	3.33333	6.66667	FALSE
1540	Otu00460,Otu00488,Otu00541	Otu00458	0.0724638	1	0.0724638	4.6	10	Hyphomicrobium(74),Planctomycetaceae_unclassified(90),Betaproteobacteria_unclassified(99)	Spartobacteria_unclassified(100)	4	0	3	1	1	1	10.5263	0	13.0435	6.66667	3.33333	6.66667	FALSE
1541	Otu00429,Otu00488,Otu00541	Otu00458	0.0724638	1	0.0724638	4.6	10	Hyphomicrobiaceae_unclassified(78),Planctomycetaceae_unclassified(90),Betaproteobacteria_unclassified(99)	Spartobacteria_unclassified(100)	3	0	3	2	1	1	7.89474	0	13.0435	13.3333	3.33333	6.66667	FALSE
1542	Otu00389,Otu00488,Otu00541	Otu00458	0.0797101	1	0.0797101	4.6	11	Spartobacteria_unclassified(100),Planctomycetaceae_unclassified(90),Betaproteobacteria_unclassified(99)	Spartobacteria_unclassified(100)	4	0	3	2	1	1	10.5263	0	13.0435	13.3333	3.33333	6.66667	FALSE
1543	Otu00404,Otu00488,Otu00541	Otu00458	0.0724638	1	0.0724638	4.6	10	Gammaproteobacteria_unclassified(96),Planctomycetaceae_unclassified(90),Betaproteobacteria_unclassified(99)	Spartobacteria_unclassified(100)	5	0	3	0	1	1	13.1579	0	13.0435	0	3.33333	6.66667	FALSE
1544	Otu00476,Otu00488,Otu00541	Otu00458	0.0724638	1	0.0724638	4.6	10	Rhizobium(100),Planctomycetaceae_unclassified(90),Betaproteobacteria_unclassified(99)	Spartobacteria_unclassified(100)	4	0	3	1	1	1	10.5263	0	13.0435	6.66667	3.33333	6.66667	FALSE
1545	Otu00435,Otu00488,Otu00541	Otu00458	0.0724638	1	0.0724638	4.6	10	Planctomycetaceae_unclassified(88),Planctomycetaceae_unclassified(90),Betaproteobacteria_unclassified(99)	Spartobacteria_unclassified(100)	5	0	3	0	1	1	13.1579	0	13.0435	0	3.33333	6.66667	FALSE
1546	Otu00476,Otu00499,Otu00541	Otu00458	0.0724638	1	0.0724638	4.6	10	Rhizobium(100),Gp2_unclassified(100),Betaproteobacteria_unclassified(99)	Spartobacteria_unclassified(100)	4	0	3	1	1	1	10.5263	0	13.0435	6.66667	3.33333	6.66667	FALSE
1547	Otu00427,Otu00435,Otu00541	Otu00458	0.0724638	1	0.0724638	4.6	10	Rhizobacter(55),Planctomycetaceae_unclassified(88),Betaproteobacteria_unclassified(99)	Spartobacteria_unclassified(100)	4	0	3	0	2	1	10.5263	0	13.0435	0	6.66667	6.66667	FALSE
1548	Otu00443,Otu00476,Otu00541	Otu00458	0.0724638	1	0.0724638	4.6	10	Chitinophagaceae_unclassified(100),Rhizobium(100),Betaproteobacteria_unclassified(99)	Spartobacteria_unclassified(100)	4	0	3	1	1	1	10.5263	0	13.0435	6.66667	3.33333	6.66667	FALSE
1549	Otu00435,Otu00443,Otu00541	Otu00458	0.0724638	1	0.0724638	4.6	10	Planctomycetaceae_unclassified(88),Chitinophagaceae_unclassified(100),Betaproteobacteria_unclassified(99)	Spartobacteria_unclassified(100)	4	0	3	0	2	1	10.5263	0	13.0435	0	6.66667	6.66667	FALSE
1550	Otu00476,Otu00523,Otu00541	Otu00458	0.0724638	1	0.0724638	4.6	10	Rhizobium(100),Gp16_unclassified(100),Betaproteobacteria_unclassified(99)	Spartobacteria_unclassified(100)	3	0	4	1	1	1	7.89474	0	17.3913	6.66667	3.33333	6.66667	FALSE
1551	Otu00404,Otu00460,Otu00541	Otu00458	0.0724638	1	0.0724638	4.6	10	Gammaproteobacteria_unclassified(96),Hyphomicrobium(74),Betaproteobacteria_unclassified(99)	Spartobacteria_unclassified(100)	4	0	4	0	1	1	10.5263	0	17.3913	0	3.33333	6.66667	FALSE
1552	Otu00460,Otu00476,Otu00541	Otu00458	0.0724638	1	0.0724638	4.6	10	Hyphomicrobium(74),Rhizobium(100),Betaproteobacteria_unclassified(99)	Spartobacteria_unclassified(100)	3	0	4	1	1	1	7.89474	0	17.3913	6.66667	3.33333	6.66667	FALSE
1553	Otu00435,Otu00460,Otu00541	Otu00458	0.0724638	1	0.0724638	4.6	10	Planctomycetaceae_unclassified(88),Hyphomicrobium(74),Betaproteobacteria_unclassified(99)	Spartobacteria_unclassified(100)	4	0	4	0	1	1	10.5263	0	17.3913	0	3.33333	6.66667	FALSE
1554	Otu00476,Otu00512,Otu00541	Otu00458	0.0724638	1	0.0724638	4.6	10	Rhizobium(100),Rhodopseudomonas(75),Betaproteobacteria_unclassified(99)	Spartobacteria_unclassified(100)	4	0	4	0	1	1	10.5263	0	17.3913	0	3.33333	6.66667	FALSE
1555	Otu00429,Otu00476,Otu00541	Otu00458	0.0724638	1	0.0724638	4.6	10	Hyphomicrobiaceae_unclassified(78),Rhizobium(100),Betaproteobacteria_unclassified(99)	Spartobacteria_unclassified(100)	3	0	4	1	1	1	7.89474	0	17.3913	6.66667	3.33333	6.66667	FALSE
1556	Otu00389,Otu00476,Otu00541	Otu00458	0.0724638	1	0.0724638	4.6	10	Spartobacteria_unclassified(100),Rhizobium(100),Betaproteobacteria_unclassified(99)	Spartobacteria_unclassified(100)	3	0	4	1	1	1	7.89474	0	17.3913	6.66667	3.33333	6.66667	FALSE
1557	Otu00465,Otu00476,Otu00512	Otu00458	0.0724638	1	0.0724638	4.6	10	Devosia(100),Rhizobium(100),Rhodopseudomonas(75)	Spartobacteria_unclassified(100)	5	1	4	0	0	0	13.1579	5.88235	17.3913	0	0	0	FALSE
1558	Otu00512,Otu00517,Otu00535	Otu00458	0.0724638	1	0.0724638	4.6	10	Rhodopseudomonas(75),Burkholderiales_unclassified(94),Gp7_unclassified(100)	Spartobacteria_unclassified(100)	4	0	4	0	1	1	10.5263	0	17.3913	0	3.33333	6.66667	FALSE
1559	Otu00427,Otu00517,Otu00523	Otu00458	0.0797101	1	0.0797101	4.6	11	Rhizobacter(55),Burkholderiales_unclassified(94),Gp16_unclassified(100)	Spartobacteria_unclassified(100)	4	0	3	1	2	1	10.5263	0	13.0435	6.66667	6.66667	6.66667	FALSE
1560	Otu00422,Otu00427,Otu00517	Otu00458	0.0724638	1	0.0724638	4.6	10	Novosphingobium(96),Rhizobacter(55),Burkholderiales_unclassified(94)	Spartobacteria_unclassified(100)	5	1	2	1	0	1	13.1579	5.88235	8.69565	6.66667	0	6.66667	FALSE
1561	Otu00427,Otu00435,Otu00517	Otu00458	0.0724638	1	0.0724638	4.6	10	Rhizobacter(55),Planctomycetaceae_unclassified(88),Burkholderiales_unclassified(94)	Spartobacteria_unclassified(100)	3	1	3	0	2	1	7.89474	5.88235	13.0435	0	6.66667	6.66667	FALSE
1562	Otu00368,Otu00517,Otu00523	Otu00458	0.0724638	1	0.0724638	4.6	10	Intrasporangiaceae_unclassified(82),Burkholderiales_unclassified(94),Gp16_unclassified(100)	Spartobacteria_unclassified(100)	3	0	4	1	2	0	7.89474	0	17.3913	6.66667	6.66667	0	FALSE
1563	Otu00512,Otu00517,Otu00523	Otu00458	0.0724638	1	0.0724638	4.6	10	Rhodopseudomonas(75),Burkholderiales_unclassified(94),Gp16_unclassified(100)	Spartobacteria_unclassified(100)	4	0	4	0	1	1	10.5263	0	17.3913	0	3.33333	6.66667	FALSE
1564	Otu00389,Otu00517,Otu00523	Otu00458	0.0797101	1	0.0797101	4.6	11	Spartobacteria_unclassified(100),Burkholderiales_unclassified(94),Gp16_unclassified(100)	Spartobacteria_unclassified(100)	3	0	4	1	2	1	7.89474	0	17.3913	6.66667	6.66667	6.66667	FALSE
1565	Otu00476,Otu00512,Otu00517	Otu00458	0.0724638	1	0.0724638	4.6	10	Rhizobium(100),Rhodopseudomonas(75),Burkholderiales_unclassified(94)	Spartobacteria_unclassified(100)	4	0	4	0	1	1	10.5263	0	17.3913	0	3.33333	6.66667	FALSE
1566	Otu00435,Otu00476,Otu00517	Otu00458	0.0724638	1	0.0724638	4.6	10	Planctomycetaceae_unclassified(88),Rhizobium(100),Burkholderiales_unclassified(94)	Spartobacteria_unclassified(100)	4	0	4	0	1	1	10.5263	0	17.3913	0	3.33333	6.66667	FALSE
1567	Otu00267,Otu00435,Otu00517	Otu00458	0.0724638	1	0.0724638	4.6	10	Dermacoccaceae_unclassified(76),Planctomycetaceae_unclassified(88),Burkholderiales_unclassified(94)	Spartobacteria_unclassified(100)	4	1	3	0	1	1	10.5263	5.88235	13.0435	0	3.33333	6.66667	FALSE
1568	Otu00488,Otu00499,Otu00535	Otu00458	0.0797101	1	0.0797101	4.6	11	Planctomycetaceae_unclassified(90),Gp2_unclassified(100),Gp7_unclassified(100)	Spartobacteria_unclassified(100)	3	1	3	2	1	1	7.89474	5.88235	13.0435	13.3333	3.33333	6.66667	FALSE
1569	Otu00443,Otu00488,Otu00535	Otu00458	0.0869565	1	0.0869565	4.6	12	Chitinophagaceae_unclassified(100),Planctomycetaceae_unclassified(90),Gp7_unclassified(100)	Spartobacteria_unclassified(100)	4	1	3	2	1	1	10.5263	5.88235	13.0435	13.3333	3.33333	6.66667	FALSE
1570	Otu00488,Otu00523,Otu00535	Otu00458	0.0724638	1	0.0724638	4.6	10	Planctomycetaceae_unclassified(90),Gp16_unclassified(100),Gp7_unclassified(100)	Spartobacteria_unclassified(100)	3	0	3	2	1	1	7.89474	0	13.0435	13.3333	3.33333	6.66667	FALSE
1571	Otu00460,Otu00488,Otu00535	Otu00458	0.0724638	1	0.0724638	4.6	10	Hyphomicrobium(74),Planctomycetaceae_unclassified(90),Gp7_unclassified(100)	Spartobacteria_unclassified(100)	3	1	3	1	1	1	7.89474	5.88235	13.0435	6.66667	3.33333	6.66667	FALSE
1572	Otu00429,Otu00488,Otu00535	Otu00458	0.0797101	1	0.0797101	4.6	11	Hyphomicrobiaceae_unclassified(78),Planctomycetaceae_unclassified(90),Gp7_unclassified(100)	Spartobacteria_unclassified(100)	3	1	3	2	1	1	7.89474	5.88235	13.0435	13.3333	3.33333	6.66667	FALSE
1573	Otu00389,Otu00488,Otu00535	Otu00458	0.0797101	1	0.0797101	4.6	11	Spartobacteria_unclassified(100),Planctomycetaceae_unclassified(90),Gp7_unclassified(100)	Spartobacteria_unclassified(100)	4	0	3	2	1	1	10.5263	0	13.0435	13.3333	3.33333	6.66667	FALSE
1574	Otu00427,Otu00523,Otu00535	Otu00458	0.0724638	1	0.0724638	4.6	10	Rhizobacter(55),Gp16_unclassified(100),Gp7_unclassified(100)	Spartobacteria_unclassified(100)	4	0	4	0	1	1	10.5263	0	17.3913	0	3.33333	6.66667	FALSE
1575	Otu00427,Otu00512,Otu00535	Otu00458	0.0724638	1	0.0724638	4.6	10	Rhizobacter(55),Rhodopseudomonas(75),Gp7_unclassified(100)	Spartobacteria_unclassified(100)	4	0	4	0	1	1	10.5263	0	17.3913	0	3.33333	6.66667	FALSE
1576	Otu00404,Otu00443,Otu00535	Otu00458	0.0724638	1	0.0724638	4.6	10	Gammaproteobacteria_unclassified(96),Chitinophagaceae_unclassified(100),Gp7_unclassified(100)	Spartobacteria_unclassified(100)	3	1	4	0	1	1	7.89474	5.88235	17.3913	0	3.33333	6.66667	FALSE
1577	Otu00443,Otu00476,Otu00535	Otu00458	0.0797101	1	0.0797101	4.6	11	Chitinophagaceae_unclassified(100),Rhizobium(100),Gp7_unclassified(100)	Spartobacteria_unclassified(100)	4	0	4	1	1	1	10.5263	0	17.3913	6.66667	3.33333	6.66667	FALSE
1578	Otu00435,Otu00443,Otu00535	Otu00458	0.0797101	1	0.0797101	4.6	11	Planctomycetaceae_unclassified(88),Chitinophagaceae_unclassified(100),Gp7_unclassified(100)	Spartobacteria_unclassified(100)	4	1	4	0	1	1	10.5263	5.88235	17.3913	0	3.33333	6.66667	FALSE
1579	Otu00476,Otu00523,Otu00535	Otu00458	0.0797101	1	0.0797101	4.6	11	Rhizobium(100),Gp16_unclassified(100),Gp7_unclassified(100)	Spartobacteria_unclassified(100)	3	0	5	1	1	1	7.89474	0	21.7391	6.66667	3.33333	6.66667	FALSE
1580	Otu00476,Otu00512,Otu00535	Otu00458	0.0797101	1	0.0797101	4.6	11	Rhizobium(100),Rhodopseudomonas(75),Gp7_unclassified(100)	Spartobacteria_unclassified(100)	4	0	5	0	1	1	10.5263	0	21.7391	0	3.33333	6.66667	FALSE
1581	Otu00435,Otu00512,Otu00535	Otu00458	0.0724638	1	0.0724638	4.6	10	Planctomycetaceae_unclassified(88),Rhodopseudomonas(75),Gp7_unclassified(100)	Spartobacteria_unclassified(100)	3	0	5	0	1	1	7.89474	0	21.7391	0	3.33333	6.66667	FALSE
1582	Otu00429,Otu00476,Otu00535	Otu00458	0.0869565	1	0.0869565	4.6	12	Hyphomicrobiaceae_unclassified(78),Rhizobium(100),Gp7_unclassified(100)	Spartobacteria_unclassified(100)	4	0	5	1	1	1	10.5263	0	21.7391	6.66667	3.33333	6.66667	FALSE
1583	Otu00389,Otu00476,Otu00535	Otu00458	0.0869565	1	0.0869565	4.6	12	Spartobacteria_unclassified(100),Rhizobium(100),Gp7_unclassified(100)	Spartobacteria_unclassified(100)	4	0	5	1	1	1	10.5263	0	21.7391	6.66667	3.33333	6.66667	FALSE
1584	Otu00422,Otu00427,Otu00578	Otu00458	0.0724638	1	0.0724638	4.6	10	Novosphingobium(96),Rhizobacter(55),Reyranella_unclassified(100)	Spartobacteria_unclassified(100)	6	1	2	1	0	0	15.7895	5.88235	8.69565	6.66667	0	0	FALSE
1585	Otu00435,Otu00460,Otu00578	Otu00458	0.0724638	1	0.0724638	4.6	10	Planctomycetaceae_unclassified(88),Hyphomicrobium(74),Reyranella_unclassified(100)	Spartobacteria_unclassified(100)	5	1	3	0	1	0	13.1579	5.88235	13.0435	0	3.33333	0	FALSE
1586	Otu00404,Otu00460,Otu00487	Otu00458	0.0724638	1	0.0724638	4.6	10	Gammaproteobacteria_unclassified(96),Hyphomicrobium(74),Gp1_unclassified(100)	Spartobacteria_unclassified(100)	4	1	4	0	1	0	10.5263	5.88235	17.3913	0	3.33333	0	FALSE
1587	Otu00435,Otu00460,Otu00487	Otu00458	0.0724638	1	0.0724638	4.6	10	Planctomycetaceae_unclassified(88),Hyphomicrobium(74),Gp1_unclassified(100)	Spartobacteria_unclassified(100)	4	1	4	0	1	0	10.5263	5.88235	17.3913	0	3.33333	0	FALSE
1588	Otu00443,Otu00476,Otu00531	Otu00458	0.0724638	1	0.0724638	4.6	10	Chitinophagaceae_unclassified(100),Rhizobium(100),Rhizobiales_unclassified(99)	Spartobacteria_unclassified(100)	3	1	4	0	1	1	7.89474	5.88235	17.3913	0	3.33333	6.66667	FALSE
1589	Otu00435,Otu00443,Otu00531	Otu00458	0.0724638	1	0.0724638	4.6	10	Planctomycetaceae_unclassified(88),Chitinophagaceae_unclassified(100),Rhizobiales_unclassified(99)	Spartobacteria_unclassified(100)	3	1	4	0	1	1	7.89474	5.88235	17.3913	0	3.33333	6.66667	FALSE
1590	Otu00476,Otu00512,Otu00531	Otu00458	0.0797101	1	0.0797101	4.6	11	Rhizobium(100),Rhodopseudomonas(75),Rhizobiales_unclassified(99)	Spartobacteria_unclassified(100)	4	1	4	0	1	1	10.5263	5.88235	17.3913	0	3.33333	6.66667	FALSE
1591	Otu00435,Otu00512,Otu00531	Otu00458	0.0797101	1	0.0797101	4.6	11	Planctomycetaceae_unclassified(88),Rhodopseudomonas(75),Rhizobiales_unclassified(99)	Spartobacteria_unclassified(100)	4	1	4	0	1	1	10.5263	5.88235	17.3913	0	3.33333	6.66667	FALSE
1592	Otu00371,Otu00443,Otu00476	Otu00458	0.0724638	1	0.0724638	4.6	10	Chlamydiales_unclassified(100),Chitinophagaceae_unclassified(100),Rhizobium(100)	Spartobacteria_unclassified(100)	3	1	4	0	0	2	7.89474	5.88235	17.3913	0	0	13.3333	FALSE
1593	Otu00371,Otu00435,Otu00443	Otu00458	0.0724638	1	0.0724638	4.6	10	Chlamydiales_unclassified(100),Planctomycetaceae_unclassified(88),Chitinophagaceae_unclassified(100)	Spartobacteria_unclassified(100)	3	1	4	0	0	2	7.89474	5.88235	17.3913	0	0	13.3333	FALSE
1594	Otu00371,Otu00404,Otu00512	Otu00458	0.0724638	1	0.0724638	4.6	10	Chlamydiales_unclassified(100),Gammaproteobacteria_unclassified(96),Rhodopseudomonas(75)	Spartobacteria_unclassified(100)	3	0	5	0	0	2	7.89474	0	21.7391	0	0	13.3333	FALSE
1595	Otu00371,Otu00476,Otu00512	Otu00458	0.0869565	1	0.0869565	4.6	12	Chlamydiales_unclassified(100),Rhizobium(100),Rhodopseudomonas(75)	Spartobacteria_unclassified(100)	4	1	5	0	0	2	10.5263	5.88235	21.7391	0	0	13.3333	FALSE
1596	Otu00371,Otu00435,Otu00512	Otu00458	0.0869565	1	0.0869565	4.6	12	Chlamydiales_unclassified(100),Planctomycetaceae_unclassified(88),Rhodopseudomonas(75)	Spartobacteria_unclassified(100)	4	1	5	0	0	2	10.5263	5.88235	21.7391	0	0	13.3333	FALSE
1597	Otu00427,Otu00462,Otu00555	Otu00404	0.0724638	1	0.0724638	4.6	10	Rhizobacter(55),Rhizobiales_unclassified(81),Beijerinckiaceae_unclassified(73)	Gammaproteobacteria_unclassified(96)	5	2	2	0	1	0	13.1579	11.7647	8.69565	0	3.33333	0	FALSE
1598	Otu00427,Otu00499,Otu00555	Otu00404	0.0724638	1	0.0724638	4.6	10	Rhizobacter(55),Gp2_unclassified(100),Beijerinckiaceae_unclassified(73)	Gammaproteobacteria_unclassified(96)	5	2	2	0	1	0	13.1579	11.7647	8.69565	0	3.33333	0	FALSE
1599	Otu00442,Otu00499,Otu00555	Otu00404	0.0797101	1	0.0797101	4.6	11	Acetobacteraceae_unclassified(100),Gp2_unclassified(100),Beijerinckiaceae_unclassified(73)	Gammaproteobacteria_unclassified(96)	5	2	3	0	1	0	13.1579	11.7647	13.0435	0	3.33333	0	FALSE
1600	Otu00427,Otu00442,Otu00555	Otu00404	0.0724638	1	0.0724638	4.6	10	Rhizobacter(55),Acetobacteraceae_unclassified(100),Beijerinckiaceae_unclassified(73)	Gammaproteobacteria_unclassified(96)	5	2	2	0	1	0	13.1579	11.7647	8.69565	0	3.33333	0	FALSE
1601	Otu00443,Otu00512,Otu00555	Otu00404	0.0724638	1	0.0724638	4.6	10	Chitinophagaceae_unclassified(100),Rhodopseudomonas(75),Beijerinckiaceae_unclassified(73)	Gammaproteobacteria_unclassified(96)	3	0	4	0	2	1	7.89474	0	17.3913	0	6.66667	6.66667	FALSE
1602	Otu00512,Otu00523,Otu00555	Otu00458	0.0724638	1	0.0724638	4.6	10	Rhodopseudomonas(75),Gp16_unclassified(100),Beijerinckiaceae_unclassified(73)	Spartobacteria_unclassified(100)	5	0	3	0	1	1	13.1579	0	13.0435	0	3.33333	6.66667	FALSE
1603	Otu00389,Otu00523,Otu00555	Otu00458	0.0797101	1	0.0797101	4.6	11	Spartobacteria_unclassified(100),Gp16_unclassified(100),Beijerinckiaceae_unclassified(73)	Spartobacteria_unclassified(100)	4	0	3	2	1	1	10.5263	0	13.0435	13.3333	3.33333	6.66667	FALSE
1604	Otu00476,Otu00523,Otu00555	Otu00458	0.0724638	1	0.0724638	4.6	10	Rhizobium(100),Gp16_unclassified(100),Beijerinckiaceae_unclassified(73)	Spartobacteria_unclassified(100)	4	0	3	1	1	1	10.5263	0	13.0435	6.66667	3.33333	6.66667	FALSE
1605	Otu00422,Otu00523,Otu00555	Otu00458	0.0724638	1	0.0724638	4.6	10	Novosphingobium(96),Gp16_unclassified(100),Beijerinckiaceae_unclassified(73)	Spartobacteria_unclassified(100)	5	0	3	2	0	0	13.1579	0	13.0435	13.3333	0	0	FALSE
1606	Otu00442,Otu00512,Otu00555	Otu00404	0.0724638	1	0.0724638	4.6	10	Acetobacteraceae_unclassified(100),Rhodopseudomonas(75),Beijerinckiaceae_unclassified(73)	Gammaproteobacteria_unclassified(96)	4	0	3	0	2	1	10.5263	0	13.0435	0	6.66667	6.66667	FALSE
1607	Otu00429,Otu00442,Otu00555	Otu00404	0.0724638	1	0.0724638	4.6	10	Hyphomicrobiaceae_unclassified(78),Acetobacteraceae_unclassified(100),Beijerinckiaceae_unclassified(73)	Gammaproteobacteria_unclassified(96)	3	1	3	0	2	1	7.89474	5.88235	13.0435	0	6.66667	6.66667	FALSE
1608	Otu00462,Otu00488,Otu00499	Otu00458	0.0797101	1	0.0797101	4.6	11	Rhizobiales_unclassified(81),Planctomycetaceae_unclassified(90),Gp2_unclassified(100)	Spartobacteria_unclassified(100)	4	2	2	2	1	0	10.5263	11.7647	8.69565	13.3333	3.33333	0	FALSE
1609	Otu00429,Otu00462,Otu00488	Otu00458	0.0724638	1	0.0724638	4.6	10	Hyphomicrobiaceae_unclassified(78),Rhizobiales_unclassified(81),Planctomycetaceae_unclassified(90)	Spartobacteria_unclassified(100)	3	2	2	2	1	0	7.89474	11.7647	8.69565	13.3333	3.33333	0	FALSE
1610	Otu00443,Otu00488,Otu00499	Otu00458	0.0942029	1	0.0942029	4.6	13	Chitinophagaceae_unclassified(100),Planctomycetaceae_unclassified(90),Gp2_unclassified(100)	Spartobacteria_unclassified(100)	4	2	3	2	1	1	10.5263	11.7647	13.0435	13.3333	3.33333	6.66667	FALSE
1611	Otu00471,Otu00488,Otu00499	Otu00458	0.0797101	1	0.0797101	4.6	11	Acetobacteraceae_unclassified(100),Planctomycetaceae_unclassified(90),Gp2_unclassified(100)	Spartobacteria_unclassified(100)	4	2	3	0	1	1	10.5263	11.7647	13.0435	0	3.33333	6.66667	FALSE
1612	Otu00488,Otu00499,Otu00523	Otu00458	0.0797101	1	0.0797101	4.6	11	Planctomycetaceae_unclassified(90),Gp2_unclassified(100),Gp16_unclassified(100)	Spartobacteria_unclassified(100)	4	0	3	2	1	1	10.5263	0	13.0435	13.3333	3.33333	6.66667	FALSE
1613	Otu00460,Otu00488,Otu00499	Otu00458	0.0869565	1	0.0869565	4.6	12	Hyphomicrobium(74),Planctomycetaceae_unclassified(90),Gp2_unclassified(100)	Spartobacteria_unclassified(100)	4	2	3	1	1	1	10.5263	11.7647	13.0435	6.66667	3.33333	6.66667	FALSE
1614	Otu00488,Otu00499,Otu00512	Otu00458	0.0797101	1	0.0797101	4.6	11	Planctomycetaceae_unclassified(90),Gp2_unclassified(100),Rhodopseudomonas(75)	Spartobacteria_unclassified(100)	5	1	3	0	1	1	13.1579	5.88235	13.0435	0	3.33333	6.66667	FALSE
1615	Otu00442,Otu00488,Otu00499	Otu00458	0.0797101	1	0.0797101	4.6	11	Acetobacteraceae_unclassified(100),Planctomycetaceae_unclassified(90),Gp2_unclassified(100)	Spartobacteria_unclassified(100)	4	2	3	0	1	1	10.5263	11.7647	13.0435	0	3.33333	6.66667	FALSE
1616	Otu00429,Otu00488,Otu00499	Otu00458	0.0942029	1	0.0942029	4.6	13	Hyphomicrobiaceae_unclassified(78),Planctomycetaceae_unclassified(90),Gp2_unclassified(100)	Spartobacteria_unclassified(100)	4	2	3	2	1	1	10.5263	11.7647	13.0435	13.3333	3.33333	6.66667	FALSE
1617	Otu00389,Otu00488,Otu00499	Otu00458	0.0724638	1	0.0724638	4.6	10	Spartobacteria_unclassified(100),Planctomycetaceae_unclassified(90),Gp2_unclassified(100)	Spartobacteria_unclassified(100)	3	0	3	2	1	1	7.89474	0	13.0435	13.3333	3.33333	6.66667	FALSE
1618	Otu00404,Otu00488,Otu00499	Otu00458	0.0724638	1	0.0724638	4.6	10	Gammaproteobacteria_unclassified(96),Planctomycetaceae_unclassified(90),Gp2_unclassified(100)	Spartobacteria_unclassified(100)	4	1	3	0	1	1	10.5263	5.88235	13.0435	0	3.33333	6.66667	FALSE
1619	Otu00476,Otu00488,Otu00499	Otu00458	0.0869565	1	0.0869565	4.6	12	Rhizobium(100),Planctomycetaceae_unclassified(90),Gp2_unclassified(100)	Spartobacteria_unclassified(100)	5	1	3	1	1	1	13.1579	5.88235	13.0435	6.66667	3.33333	6.66667	FALSE
1620	Otu00422,Otu00488,Otu00499	Otu00458	0.0724638	1	0.0724638	4.6	10	Novosphingobium(96),Planctomycetaceae_unclassified(90),Gp2_unclassified(100)	Spartobacteria_unclassified(100)	4	1	3	1	0	1	10.5263	5.88235	13.0435	6.66667	0	6.66667	FALSE
1621	Otu00435,Otu00488,Otu00499	Otu00458	0.0797101	1	0.0797101	4.6	11	Planctomycetaceae_unclassified(88),Planctomycetaceae_unclassified(90),Gp2_unclassified(100)	Spartobacteria_unclassified(100)	4	2	3	0	1	1	10.5263	11.7647	13.0435	0	3.33333	6.66667	FALSE
1622	Otu00427,Otu00488,Otu00512	Otu00458	0.0724638	1	0.0724638	4.6	10	Rhizobacter(55),Planctomycetaceae_unclassified(90),Rhodopseudomonas(75)	Spartobacteria_unclassified(100)	5	1	2	0	1	1	13.1579	5.88235	8.69565	0	3.33333	6.66667	FALSE
1623	Otu00427,Otu00476,Otu00488	Otu00458	0.0724638	1	0.0724638	4.6	10	Rhizobacter(55),Rhizobium(100),Planctomycetaceae_unclassified(90)	Spartobacteria_unclassified(100)	5	1	2	0	1	1	13.1579	5.88235	8.69565	0	3.33333	6.66667	FALSE
1624	Otu00427,Otu00435,Otu00488	Otu00458	0.0797101	1	0.0797101	4.6	11	Rhizobacter(55),Planctomycetaceae_unclassified(88),Planctomycetaceae_unclassified(90)	Spartobacteria_unclassified(100)	6	1	2	0	1	1	15.7895	5.88235	8.69565	0	3.33333	6.66667	FALSE
1625	Otu00443,Otu00488,Otu00523	Otu00458	0.0797101	1	0.0797101	4.6	11	Chitinophagaceae_unclassified(100),Planctomycetaceae_unclassified(90),Gp16_unclassified(100)	Spartobacteria_unclassified(100)	3	0	3	2	1	2	7.89474	0	13.0435	13.3333	3.33333	13.3333	FALSE
1626	Otu00429,Otu00443,Otu00488	Otu00458	0.0942029	1	0.0942029	4.6	13	Hyphomicrobiaceae_unclassified(78),Chitinophagaceae_unclassified(100),Planctomycetaceae_unclassified(90)	Spartobacteria_unclassified(100)	3	2	3	2	1	2	7.89474	11.7647	13.0435	13.3333	3.33333	13.3333	FALSE
1627	Otu00389,Otu00443,Otu00488	Otu00458	0.0869565	1	0.0869565	4.6	12	Spartobacteria_unclassified(100),Chitinophagaceae_unclassified(100),Planctomycetaceae_unclassified(90)	Spartobacteria_unclassified(100)	4	0	3	2	1	2	10.5263	0	13.0435	13.3333	3.33333	13.3333	FALSE
1628	Otu00471,Otu00488,Otu00512	Otu00458	0.0797101	1	0.0797101	4.6	11	Acetobacteraceae_unclassified(100),Planctomycetaceae_unclassified(90),Rhodopseudomonas(75)	Spartobacteria_unclassified(100)	4	1	3	0	1	2	10.5263	5.88235	13.0435	0	3.33333	13.3333	FALSE
1629	Otu00429,Otu00471,Otu00488	Otu00458	0.0797101	1	0.0797101	4.6	11	Hyphomicrobiaceae_unclassified(78),Acetobacteraceae_unclassified(100),Planctomycetaceae_unclassified(90)	Spartobacteria_unclassified(100)	3	2	3	0	1	2	7.89474	11.7647	13.0435	0	3.33333	13.3333	FALSE
1630	Otu00404,Otu00471,Otu00488	Otu00458	0.0797101	1	0.0797101	4.6	11	Gammaproteobacteria_unclassified(96),Acetobacteraceae_unclassified(100),Planctomycetaceae_unclassified(90)	Spartobacteria_unclassified(100)	4	1	3	0	1	2	10.5263	5.88235	13.0435	0	3.33333	13.3333	FALSE
1631	Otu00471,Otu00476,Otu00488	Otu00458	0.0797101	1	0.0797101	4.6	11	Acetobacteraceae_unclassified(100),Rhizobium(100),Planctomycetaceae_unclassified(90)	Spartobacteria_unclassified(100)	4	1	3	0	1	2	10.5263	5.88235	13.0435	0	3.33333	13.3333	FALSE
1632	Otu00488,Otu00512,Otu00523	Otu00458	0.0797101	1	0.0797101	4.6	11	Planctomycetaceae_unclassified(90),Rhodopseudomonas(75),Gp16_unclassified(100)	Spartobacteria_unclassified(100)	5	0	3	0	1	2	13.1579	0	13.0435	0	3.33333	13.3333	FALSE
1633	Otu00429,Otu00488,Otu00523	Otu00458	0.0869565	1	0.0869565	4.6	12	Hyphomicrobiaceae_unclassified(78),Planctomycetaceae_unclassified(90),Gp16_unclassified(100)	Spartobacteria_unclassified(100)	4	0	3	2	1	2	10.5263	0	13.0435	13.3333	3.33333	13.3333	FALSE
1634	Otu00389,Otu00488,Otu00523	Otu00458	0.0869565	1	0.0869565	4.6	12	Spartobacteria_unclassified(100),Planctomycetaceae_unclassified(90),Gp16_unclassified(100)	Spartobacteria_unclassified(100)	4	0	3	2	1	2	10.5263	0	13.0435	13.3333	3.33333	13.3333	FALSE
1635	Otu00476,Otu00488,Otu00523	Otu00458	0.0869565	1	0.0869565	4.6	12	Rhizobium(100),Planctomycetaceae_unclassified(90),Gp16_unclassified(100)	Spartobacteria_unclassified(100)	5	0	3	1	1	2	13.1579	0	13.0435	6.66667	3.33333	13.3333	FALSE
1636	Otu00435,Otu00488,Otu00523	Otu00458	0.0724638	1	0.0724638	4.6	10	Planctomycetaceae_unclassified(88),Planctomycetaceae_unclassified(90),Gp16_unclassified(100)	Spartobacteria_unclassified(100)	4	0	3	0	1	2	10.5263	0	13.0435	0	3.33333	13.3333	FALSE
1637	Otu00429,Otu00460,Otu00488	Otu00458	0.0797101	1	0.0797101	4.6	11	Hyphomicrobiaceae_unclassified(78),Hyphomicrobium(74),Planctomycetaceae_unclassified(90)	Spartobacteria_unclassified(100)	3	2	3	1	1	1	7.89474	11.7647	13.0435	6.66667	3.33333	6.66667	FALSE
1638	Otu00460,Otu00476,Otu00488	Otu00458	0.0797101	1	0.0797101	4.6	11	Hyphomicrobium(74),Rhizobium(100),Planctomycetaceae_unclassified(90)	Spartobacteria_unclassified(100)	4	1	3	1	1	1	10.5263	5.88235	13.0435	6.66667	3.33333	6.66667	FALSE
1639	Otu00422,Otu00460,Otu00488	Otu00458	0.0724638	1	0.0724638	4.6	10	Novosphingobium(96),Hyphomicrobium(74),Planctomycetaceae_unclassified(90)	Spartobacteria_unclassified(100)	4	1	3	1	0	1	10.5263	5.88235	13.0435	6.66667	0	6.66667	FALSE
1640	Otu00389,Otu00442,Otu00488	Otu00404	0.0724638	1	0.0724638	4.6	10	Spartobacteria_unclassified(100),Acetobacteraceae_unclassified(100),Planctomycetaceae_unclassified(90)	Gammaproteobacteria_unclassified(96)	3	0	3	0	2	2	7.89474	0	13.0435	0	6.66667	13.3333	FALSE
1641	Otu00442,Otu00476,Otu00488	Otu00458	0.0797101	1	0.0797101	4.6	11	Acetobacteraceae_unclassified(100),Rhizobium(100),Planctomycetaceae_unclassified(90)	Spartobacteria_unclassified(100)	4	1	3	0	1	2	10.5263	5.88235	13.0435	0	3.33333	13.3333	FALSE
1642	Otu00429,Otu00476,Otu00488	Otu00458	0.0869565	1	0.0869565	4.6	12	Hyphomicrobiaceae_unclassified(78),Rhizobium(100),Planctomycetaceae_unclassified(90)	Spartobacteria_unclassified(100)	4	1	3	1	1	2	10.5263	5.88235	13.0435	6.66667	3.33333	13.3333	FALSE
1643	Otu00389,Otu00476,Otu00488	Otu00458	0.0797101	1	0.0797101	4.6	11	Spartobacteria_unclassified(100),Rhizobium(100),Planctomycetaceae_unclassified(90)	Spartobacteria_unclassified(100)	4	0	3	1	1	2	10.5263	0	13.0435	6.66667	3.33333	13.3333	FALSE
1644	Otu00427,Otu00499,Otu00512	Otu00458	0.0724638	1	0.0724638	4.6	10	Rhizobacter(55),Gp2_unclassified(100),Rhodopseudomonas(75)	Spartobacteria_unclassified(100)	4	1	3	0	1	1	10.5263	5.88235	13.0435	0	3.33333	6.66667	FALSE
1645	Otu00427,Otu00429,Otu00499	Otu00458	0.0724638	1	0.0724638	4.6	10	Rhizobacter(55),Hyphomicrobiaceae_unclassified(78),Gp2_unclassified(100)	Spartobacteria_unclassified(100)	3	2	3	0	1	1	7.89474	11.7647	13.0435	0	3.33333	6.66667	FALSE
1646	Otu00435,Otu00443,Otu00499	Otu00458	0.0797101	1	0.0797101	4.6	11	Planctomycetaceae_unclassified(88),Chitinophagaceae_unclassified(100),Gp2_unclassified(100)	Spartobacteria_unclassified(100)	3	2	4	0	1	1	7.89474	11.7647	17.3913	0	3.33333	6.66667	FALSE
1647	Otu00476,Otu00499,Otu00523	Otu00458	0.0797101	1	0.0797101	4.6	11	Rhizobium(100),Gp2_unclassified(100),Gp16_unclassified(100)	Spartobacteria_unclassified(100)	4	0	4	1	1	1	10.5263	0	17.3913	6.66667	3.33333	6.66667	FALSE
1648	Otu00404,Otu00499,Otu00512	Otu00458	0.0724638	1	0.0724638	4.6	10	Gammaproteobacteria_unclassified(96),Gp2_unclassified(100),Rhodopseudomonas(75)	Spartobacteria_unclassified(100)	4	0	4	0	1	1	10.5263	0	17.3913	0	3.33333	6.66667	FALSE
1649	Otu00476,Otu00499,Otu00512	Otu00458	0.0869565	1	0.0869565	4.6	12	Rhizobium(100),Gp2_unclassified(100),Rhodopseudomonas(75)	Spartobacteria_unclassified(100)	5	1	4	0	1	1	13.1579	5.88235	17.3913	0	3.33333	6.66667	FALSE
1650	Otu00435,Otu00499,Otu00512	Otu00458	0.0797101	1	0.0797101	4.6	11	Planctomycetaceae_unclassified(88),Gp2_unclassified(100),Rhodopseudomonas(75)	Spartobacteria_unclassified(100)	4	1	4	0	1	1	10.5263	5.88235	17.3913	0	3.33333	6.66667	FALSE
1651	Otu00427,Otu00435,Otu00443	Otu00458	0.0724638	1	0.0724638	4.6	10	Rhizobacter(55),Planctomycetaceae_unclassified(88),Chitinophagaceae_unclassified(100)	Spartobacteria_unclassified(100)	3	1	3	0	2	1	7.89474	5.88235	13.0435	0	6.66667	6.66667	FALSE
1652	Otu00427,Otu00471,Otu00512	Otu00458	0.0797101	1	0.0797101	4.6	11	Rhizobacter(55),Acetobacteraceae_unclassified(100),Rhodopseudomonas(75)	Spartobacteria_unclassified(100)	6	1	2	0	1	1	15.7895	5.88235	8.69565	0	3.33333	6.66667	FALSE
1653	Otu00427,Otu00429,Otu00471	Otu00458	0.0724638	1	0.0724638	4.6	10	Rhizobacter(55),Hyphomicrobiaceae_unclassified(78),Acetobacteraceae_unclassified(100)	Spartobacteria_unclassified(100)	4	2	2	0	1	1	10.5263	11.7647	8.69565	0	3.33333	6.66667	FALSE
1654	Otu00427,Otu00460,Otu00523	Otu00458	0.0797101	1	0.0797101	4.6	11	Rhizobacter(55),Hyphomicrobium(74),Gp16_unclassified(100)	Spartobacteria_unclassified(100)	4	0	5	0	1	1	10.5263	0	21.7391	0	3.33333	6.66667	FALSE
1655	Otu00368,Otu00427,Otu00523	Otu00458	0.0797101	1	0.0797101	4.6	11	Intrasporangiaceae_unclassified(82),Rhizobacter(55),Gp16_unclassified(100)	Spartobacteria_unclassified(100)	3	0	5	1	2	0	7.89474	0	21.7391	6.66667	6.66667	0	FALSE
1656	Otu00427,Otu00512,Otu00523	Otu00458	0.0942029	1	0.0942029	4.6	13	Rhizobacter(55),Rhodopseudomonas(75),Gp16_unclassified(100)	Spartobacteria_unclassified(100)	6	0	5	0	1	1	15.7895	0	21.7391	0	3.33333	6.66667	FALSE
1657	Otu00427,Otu00429,Otu00523	Otu00458	0.0724638	1	0.0724638	4.6	10	Rhizobacter(55),Hyphomicrobiaceae_unclassified(78),Gp16_unclassified(100)	Spartobacteria_unclassified(100)	4	0	4	0	1	1	10.5263	0	17.3913	0	3.33333	6.66667	FALSE
1658	Otu00389,Otu00427,Otu00523	Otu00458	0.0869565	1	0.0869565	4.6	12	Spartobacteria_unclassified(100),Rhizobacter(55),Gp16_unclassified(100)	Spartobacteria_unclassified(100)	4	0	4	1	2	1	10.5263	0	17.3913	6.66667	6.66667	6.66667	FALSE
1659	Otu00067,Otu00427,Otu00523	Otu00458	0.0724638	1	0.0724638	4.6	10	Flavobacteriaceae_unclassified(100),Rhizobacter(55),Gp16_unclassified(100)	Spartobacteria_unclassified(100)	4	0	3	1	2	0	10.5263	0	13.0435	6.66667	6.66667	0	FALSE
1660	Otu00427,Otu00476,Otu00523	Otu00458	0.0724638	1	0.0724638	4.6	10	Rhizobacter(55),Rhizobium(100),Gp16_unclassified(100)	Spartobacteria_unclassified(100)	4	0	4	0	1	1	10.5263	0	17.3913	0	3.33333	6.66667	FALSE
1661	Otu00422,Otu00427,Otu00523	Otu00458	0.0797101	1	0.0797101	4.6	11	Novosphingobium(96),Rhizobacter(55),Gp16_unclassified(100)	Spartobacteria_unclassified(100)	6	0	3	1	0	1	15.7895	0	13.0435	6.66667	0	6.66667	FALSE
1662	Otu00427,Otu00435,Otu00523	Otu00458	0.0797101	1	0.0797101	4.6	11	Rhizobacter(55),Planctomycetaceae_unclassified(88),Gp16_unclassified(100)	Spartobacteria_unclassified(100)	4	0	4	0	2	1	10.5263	0	17.3913	0	6.66667	6.66667	FALSE
1663	Otu00427,Otu00429,Otu00460	Otu00458	0.0797101	1	0.0797101	4.6	11	Rhizobacter(55),Hyphomicrobiaceae_unclassified(78),Hyphomicrobium(74)	Spartobacteria_unclassified(100)	4	1	4	0	1	1	10.5263	5.88235	17.3913	0	3.33333	6.66667	FALSE
1664	Otu00427,Otu00442,Otu00512	Otu00458	0.0797101	1	0.0797101	4.6	11	Rhizobacter(55),Acetobacteraceae_unclassified(100),Rhodopseudomonas(75)	Spartobacteria_unclassified(100)	4	1	4	0	1	1	10.5263	5.88235	17.3913	0	3.33333	6.66667	FALSE
1665	Otu00427,Otu00429,Otu00512	Otu00458	0.0797101	1	0.0797101	4.6	11	Rhizobacter(55),Hyphomicrobiaceae_unclassified(78),Rhodopseudomonas(75)	Spartobacteria_unclassified(100)	4	1	4	0	1	1	10.5263	5.88235	17.3913	0	3.33333	6.66667	FALSE
1666	Otu00404,Otu00427,Otu00512	Otu00458	0.0724638	1	0.0724638	4.6	10	Gammaproteobacteria_unclassified(96),Rhizobacter(55),Rhodopseudomonas(75)	Spartobacteria_unclassified(100)	4	0	4	0	1	1	10.5263	0	17.3913	0	3.33333	6.66667	FALSE
1667	Otu00427,Otu00476,Otu00512	Otu00458	0.0869565	1	0.0869565	4.6	12	Rhizobacter(55),Rhizobium(100),Rhodopseudomonas(75)	Spartobacteria_unclassified(100)	5	1	4	0	1	1	13.1579	5.88235	17.3913	0	3.33333	6.66667	FALSE
1668	Otu00422,Otu00427,Otu00512	Otu00458	0.0869565	1	0.0869565	4.6	12	Novosphingobium(96),Rhizobacter(55),Rhodopseudomonas(75)	Spartobacteria_unclassified(100)	7	1	3	0	0	1	18.4211	5.88235	13.0435	0	0	6.66667	FALSE
1669	Otu00427,Otu00435,Otu00512	Otu00458	0.0869565	1	0.0869565	4.6	12	Rhizobacter(55),Planctomycetaceae_unclassified(88),Rhodopseudomonas(75)	Spartobacteria_unclassified(100)	5	1	4	0	1	1	13.1579	5.88235	17.3913	0	3.33333	6.66667	FALSE
1670	Otu00427,Otu00429,Otu00442	Otu00458	0.0724638	1	0.0724638	4.6	10	Rhizobacter(55),Hyphomicrobiaceae_unclassified(78),Acetobacteraceae_unclassified(100)	Spartobacteria_unclassified(100)	3	2	3	0	1	1	7.89474	11.7647	13.0435	0	3.33333	6.66667	FALSE
1671	Otu00404,Otu00427,Otu00429	Otu00458	0.0724638	1	0.0724638	4.6	10	Gammaproteobacteria_unclassified(96),Rhizobacter(55),Hyphomicrobiaceae_unclassified(78)	Spartobacteria_unclassified(100)	3	1	4	0	1	1	7.89474	5.88235	17.3913	0	3.33333	6.66667	FALSE
1672	Otu00427,Otu00429,Otu00476	Otu00458	0.0724638	1	0.0724638	4.6	10	Rhizobacter(55),Hyphomicrobiaceae_unclassified(78),Rhizobium(100)	Spartobacteria_unclassified(100)	3	1	4	0	1	1	7.89474	5.88235	17.3913	0	3.33333	6.66667	FALSE
1673	Otu00422,Otu00427,Otu00429	Otu00458	0.0724638	1	0.0724638	4.6	10	Novosphingobium(96),Rhizobacter(55),Hyphomicrobiaceae_unclassified(78)	Spartobacteria_unclassified(100)	4	2	3	0	0	1	10.5263	11.7647	13.0435	0	0	6.66667	FALSE
1674	Otu00427,Otu00429,Otu00435	Otu00458	0.0797101	1	0.0797101	4.6	11	Rhizobacter(55),Hyphomicrobiaceae_unclassified(78),Planctomycetaceae_unclassified(88)	Spartobacteria_unclassified(100)	3	2	4	0	1	1	7.89474	11.7647	17.3913	0	3.33333	6.66667	FALSE
1675	Otu00389,Otu00427,Otu00435	Otu00458	0.0797101	1	0.0797101	4.6	11	Spartobacteria_unclassified(100),Rhizobacter(55),Planctomycetaceae_unclassified(88)	Spartobacteria_unclassified(100)	3	1	4	0	2	1	7.89474	5.88235	17.3913	0	6.66667	6.66667	FALSE
1676	Otu00347,Otu00427,Otu00435	Otu00458	0.0724638	1	0.0724638	4.6	10	Pseudomonas(95),Rhizobacter(55),Planctomycetaceae_unclassified(88)	Spartobacteria_unclassified(100)	3	2	3	0	1	1	7.89474	11.7647	13.0435	0	3.33333	6.66667	FALSE
1677	Otu00404,Otu00443,Otu00471	Otu00458	0.0724638	1	0.0724638	4.6	10	Gammaproteobacteria_unclassified(96),Chitinophagaceae_unclassified(100),Acetobacteraceae_unclassified(100)	Spartobacteria_unclassified(100)	3	1	3	0	1	2	7.89474	5.88235	13.0435	0	3.33333	13.3333	FALSE
1678	Otu00443,Otu00471,Otu00476	Otu00458	0.0724638	1	0.0724638	4.6	10	Chitinophagaceae_unclassified(100),Acetobacteraceae_unclassified(100),Rhizobium(100)	Spartobacteria_unclassified(100)	3	1	3	0	1	2	7.89474	5.88235	13.0435	0	3.33333	13.3333	FALSE
1679	Otu00443,Otu00476,Otu00523	Otu00458	0.0797101	1	0.0797101	4.6	11	Chitinophagaceae_unclassified(100),Rhizobium(100),Gp16_unclassified(100)	Spartobacteria_unclassified(100)	3	0	4	1	1	2	7.89474	0	17.3913	6.66667	3.33333	13.3333	FALSE
1680	Otu00435,Otu00443,Otu00523	Otu00458	0.0724638	1	0.0724638	4.6	10	Planctomycetaceae_unclassified(88),Chitinophagaceae_unclassified(100),Gp16_unclassified(100)	Spartobacteria_unclassified(100)	2	0	4	0	2	2	5.26316	0	17.3913	0	6.66667	13.3333	FALSE
1681	Otu00443,Otu00460,Otu00476	Otu00458	0.0869565	1	0.0869565	4.6	12	Chitinophagaceae_unclassified(100),Hyphomicrobium(74),Rhizobium(100)	Spartobacteria_unclassified(100)	4	1	4	1	1	1	10.5263	5.88235	17.3913	6.66667	3.33333	6.66667	FALSE
1682	Otu00404,Otu00429,Otu00443	Otu00458	0.0724638	1	0.0724638	4.6	10	Gammaproteobacteria_unclassified(96),Hyphomicrobiaceae_unclassified(78),Chitinophagaceae_unclassified(100)	Spartobacteria_unclassified(100)	2	1	4	0	1	2	5.26316	5.88235	17.3913	0	3.33333	13.3333	FALSE
1683	Otu00429,Otu00443,Otu00476	Otu00458	0.0942029	1	0.0942029	4.6	13	Hyphomicrobiaceae_unclassified(78),Chitinophagaceae_unclassified(100),Rhizobium(100)	Spartobacteria_unclassified(100)	4	1	4	1	1	2	10.5263	5.88235	17.3913	6.66667	3.33333	13.3333	FALSE
1684	Otu00429,Otu00435,Otu00443	Otu00458	0.0869565	1	0.0869565	4.6	12	Hyphomicrobiaceae_unclassified(78),Planctomycetaceae_unclassified(88),Chitinophagaceae_unclassified(100)	Spartobacteria_unclassified(100)	3	2	4	0	1	2	7.89474	11.7647	17.3913	0	3.33333	13.3333	FALSE
1685	Otu00389,Otu00404,Otu00443	Otu00458	0.0724638	1	0.0724638	4.6	10	Spartobacteria_unclassified(100),Gammaproteobacteria_unclassified(96),Chitinophagaceae_unclassified(100)	Spartobacteria_unclassified(100)	3	0	4	0	1	2	7.89474	0	17.3913	0	3.33333	13.3333	FALSE
1686	Otu00389,Otu00443,Otu00476	Otu00458	0.0869565	1	0.0869565	4.6	12	Spartobacteria_unclassified(100),Chitinophagaceae_unclassified(100),Rhizobium(100)	Spartobacteria_unclassified(100)	4	0	4	1	1	2	10.5263	0	17.3913	6.66667	3.33333	13.3333	FALSE
1687	Otu00389,Otu00435,Otu00443	Otu00458	0.0869565	1	0.0869565	4.6	12	Spartobacteria_unclassified(100),Planctomycetaceae_unclassified(88),Chitinophagaceae_unclassified(100)	Spartobacteria_unclassified(100)	4	0	4	0	2	2	10.5263	0	17.3913	0	6.66667	13.3333	FALSE
1688	Otu00404,Otu00471,Otu00512	Otu00458	0.0724638	1	0.0724638	4.6	10	Gammaproteobacteria_unclassified(96),Acetobacteraceae_unclassified(100),Rhodopseudomonas(75)	Spartobacteria_unclassified(100)	4	0	3	0	1	2	10.5263	0	13.0435	0	3.33333	13.3333	FALSE
1689	Otu00471,Otu00476,Otu00512	Otu00458	0.0797101	1	0.0797101	4.6	11	Acetobacteraceae_unclassified(100),Rhizobium(100),Rhodopseudomonas(75)	Spartobacteria_unclassified(100)	4	1	3	0	1	2	10.5263	5.88235	13.0435	0	3.33333	13.3333	FALSE
1690	Otu00435,Otu00471,Otu00512	Otu00458	0.0797101	1	0.0797101	4.6	11	Planctomycetaceae_unclassified(88),Acetobacteraceae_unclassified(100),Rhodopseudomonas(75)	Spartobacteria_unclassified(100)	4	1	3	0	1	2	10.5263	5.88235	13.0435	0	3.33333	13.3333	FALSE
1691	Otu00404,Otu00460,Otu00523	Otu00458	0.0724638	1	0.0724638	4.6	10	Gammaproteobacteria_unclassified(96),Hyphomicrobium(74),Gp16_unclassified(100)	Spartobacteria_unclassified(100)	3	0	5	0	1	1	7.89474	0	21.7391	0	3.33333	6.66667	FALSE
1692	Otu00460,Otu00476,Otu00523	Otu00458	0.0797101	1	0.0797101	4.6	11	Hyphomicrobium(74),Rhizobium(100),Gp16_unclassified(100)	Spartobacteria_unclassified(100)	3	0	5	1	1	1	7.89474	0	21.7391	6.66667	3.33333	6.66667	FALSE
1693	Otu00435,Otu00460,Otu00523	Otu00458	0.0724638	1	0.0724638	4.6	10	Planctomycetaceae_unclassified(88),Hyphomicrobium(74),Gp16_unclassified(100)	Spartobacteria_unclassified(100)	3	0	5	0	1	1	7.89474	0	21.7391	0	3.33333	6.66667	FALSE
1694	Otu00404,Otu00512,Otu00523	Otu00458	0.0797101	1	0.0797101	4.6	11	Gammaproteobacteria_unclassified(96),Rhodopseudomonas(75),Gp16_unclassified(100)	Spartobacteria_unclassified(100)	3	0	5	0	1	2	7.89474	0	21.7391	0	3.33333	13.3333	FALSE
1695	Otu00476,Otu00512,Otu00523	Otu00458	0.0942029	1	0.0942029	4.6	13	Rhizobium(100),Rhodopseudomonas(75),Gp16_unclassified(100)	Spartobacteria_unclassified(100)	5	0	5	0	1	2	13.1579	0	21.7391	0	3.33333	13.3333	FALSE
1696	Otu00435,Otu00512,Otu00523	Otu00458	0.0869565	1	0.0869565	4.6	12	Planctomycetaceae_unclassified(88),Rhodopseudomonas(75),Gp16_unclassified(100)	Spartobacteria_unclassified(100)	4	0	5	0	1	2	10.5263	0	21.7391	0	3.33333	13.3333	FALSE
1697	Otu00442,Otu00476,Otu00523	Otu00458	0.0724638	1	0.0724638	4.6	10	Acetobacteraceae_unclassified(100),Rhizobium(100),Gp16_unclassified(100)	Spartobacteria_unclassified(100)	3	0	4	0	1	2	7.89474	0	17.3913	0	3.33333	13.3333	FALSE
1698	Otu00429,Otu00476,Otu00523	Otu00458	0.0942029	1	0.0942029	4.6	13	Hyphomicrobiaceae_unclassified(78),Rhizobium(100),Gp16_unclassified(100)	Spartobacteria_unclassified(100)	4	0	5	1	1	2	10.5263	0	21.7391	6.66667	3.33333	13.3333	FALSE
1699	Otu00389,Otu00476,Otu00523	Otu00458	0.0942029	1	0.0942029	4.6	13	Spartobacteria_unclassified(100),Rhizobium(100),Gp16_unclassified(100)	Spartobacteria_unclassified(100)	4	0	5	1	1	2	10.5263	0	21.7391	6.66667	3.33333	13.3333	FALSE
1700	Otu00404,Otu00476,Otu00523	Otu00458	0.0797101	1	0.0797101	4.6	11	Gammaproteobacteria_unclassified(96),Rhizobium(100),Gp16_unclassified(100)	Spartobacteria_unclassified(100)	3	0	5	0	1	2	7.89474	0	21.7391	0	3.33333	13.3333	FALSE
1701	Otu00422,Otu00476,Otu00523	Otu00458	0.0724638	1	0.0724638	4.6	10	Novosphingobium(96),Rhizobium(100),Gp16_unclassified(100)	Spartobacteria_unclassified(100)	4	0	4	1	0	1	10.5263	0	17.3913	6.66667	0	6.66667	FALSE
1702	Otu00435,Otu00476,Otu00523	Otu00458	0.0869565	1	0.0869565	4.6	12	Planctomycetaceae_unclassified(88),Rhizobium(100),Gp16_unclassified(100)	Spartobacteria_unclassified(100)	4	0	5	0	1	2	10.5263	0	21.7391	0	3.33333	13.3333	FALSE
1703	Otu00460,Otu00476,Otu00512	Otu00458	0.0942029	1	0.0942029	4.6	13	Hyphomicrobium(74),Rhizobium(100),Rhodopseudomonas(75)	Spartobacteria_unclassified(100)	5	1	5	0	1	1	13.1579	5.88235	21.7391	0	3.33333	6.66667	FALSE
1704	Otu00435,Otu00460,Otu00512	Otu00458	0.0942029	1	0.0942029	4.6	13	Planctomycetaceae_unclassified(88),Hyphomicrobium(74),Rhodopseudomonas(75)	Spartobacteria_unclassified(100)	5	1	5	0	1	1	13.1579	5.88235	21.7391	0	3.33333	6.66667	FALSE
1705	Otu00404,Otu00429,Otu00460	Otu00458	0.0797101	1	0.0797101	4.6	11	Gammaproteobacteria_unclassified(96),Hyphomicrobiaceae_unclassified(78),Hyphomicrobium(74)	Spartobacteria_unclassified(100)	3	1	5	0	1	1	7.89474	5.88235	21.7391	0	3.33333	6.66667	FALSE
1706	Otu00429,Otu00460,Otu00476	Otu00458	0.0942029	1	0.0942029	4.6	13	Hyphomicrobiaceae_unclassified(78),Hyphomicrobium(74),Rhizobium(100)	Spartobacteria_unclassified(100)	4	1	5	1	1	1	10.5263	5.88235	21.7391	6.66667	3.33333	6.66667	FALSE
1707	Otu00429,Otu00435,Otu00460	Otu00458	0.0942029	1	0.0942029	4.6	13	Hyphomicrobiaceae_unclassified(78),Planctomycetaceae_unclassified(88),Hyphomicrobium(74)	Spartobacteria_unclassified(100)	4	2	5	0	1	1	10.5263	11.7647	21.7391	0	3.33333	6.66667	FALSE
1708	Otu00389,Otu00404,Otu00460	Otu00458	0.0724638	1	0.0724638	4.6	10	Spartobacteria_unclassified(100),Gammaproteobacteria_unclassified(96),Hyphomicrobium(74)	Spartobacteria_unclassified(100)	3	0	5	0	1	1	7.89474	0	21.7391	0	3.33333	6.66667	FALSE
1709	Otu00389,Otu00460,Otu00476	Otu00458	0.0797101	1	0.0797101	4.6	11	Spartobacteria_unclassified(100),Hyphomicrobium(74),Rhizobium(100)	Spartobacteria_unclassified(100)	3	0	5	1	1	1	7.89474	0	21.7391	6.66667	3.33333	6.66667	FALSE
1710	Otu00389,Otu00435,Otu00460	Otu00458	0.0797101	1	0.0797101	4.6	11	Spartobacteria_unclassified(100),Planctomycetaceae_unclassified(88),Hyphomicrobium(74)	Spartobacteria_unclassified(100)	4	0	5	0	1	1	10.5263	0	21.7391	0	3.33333	6.66667	FALSE
1711	Otu00442,Otu00476,Otu00512	Otu00458	0.0869565	1	0.0869565	4.6	12	Acetobacteraceae_unclassified(100),Rhizobium(100),Rhodopseudomonas(75)	Spartobacteria_unclassified(100)	4	1	4	0	1	2	10.5263	5.88235	17.3913	0	3.33333	13.3333	FALSE
1712	Otu00344,Otu00476,Otu00512	Otu00458	0.0724638	1	0.0724638	4.6	10	Brevundimonas(100),Rhizobium(100),Rhodopseudomonas(75)	Spartobacteria_unclassified(100)	4	1	4	0	0	1	10.5263	5.88235	17.3913	0	0	6.66667	FALSE
1713	Otu00429,Otu00476,Otu00512	Otu00458	0.101449	1	0.101449	4.6	14	Hyphomicrobiaceae_unclassified(78),Rhizobium(100),Rhodopseudomonas(75)	Spartobacteria_unclassified(100)	5	1	5	0	1	2	13.1579	5.88235	21.7391	0	3.33333	13.3333	FALSE
1714	Otu00389,Otu00476,Otu00512	Otu00458	0.0942029	1	0.0942029	4.6	13	Spartobacteria_unclassified(100),Rhizobium(100),Rhodopseudomonas(75)	Spartobacteria_unclassified(100)	5	0	5	0	1	2	13.1579	0	21.7391	0	3.33333	13.3333	FALSE
1715	Otu00267,Otu00476,Otu00512	Otu00458	0.0724638	1	0.0724638	4.6	10	Dermacoccaceae_unclassified(76),Rhizobium(100),Rhodopseudomonas(75)	Spartobacteria_unclassified(100)	4	1	4	0	0	1	10.5263	5.88235	17.3913	0	0	6.66667	FALSE
1716	Otu00267,Otu00435,Otu00512	Otu00458	0.0724638	1	0.0724638	4.6	10	Dermacoccaceae_unclassified(76),Planctomycetaceae_unclassified(88),Rhodopseudomonas(75)	Spartobacteria_unclassified(100)	4	1	4	0	0	1	10.5263	5.88235	17.3913	0	0	6.66667	FALSE
1717	Otu00429,Otu00442,Otu00476	Otu00458	0.0797101	1	0.0797101	4.6	11	Hyphomicrobiaceae_unclassified(78),Acetobacteraceae_unclassified(100),Rhizobium(100)	Spartobacteria_unclassified(100)	3	1	4	0	1	2	7.89474	5.88235	17.3913	0	3.33333	13.3333	FALSE
1718	Otu00422,Otu00429,Otu00476	Otu00458	0.0724638	1	0.0724638	4.6	10	Novosphingobium(96),Hyphomicrobiaceae_unclassified(78),Rhizobium(100)	Spartobacteria_unclassified(100)	3	1	4	1	0	1	7.89474	5.88235	17.3913	6.66667	0	6.66667	FALSE
1719	Otu00085,Otu00389,Otu00435	Otu00458	0.0724638	1	0.0724638	4.6	10	Comamonadaceae_unclassified(99),Spartobacteria_unclassified(100),Planctomycetaceae_unclassified(88)	Spartobacteria_unclassified(100)	4	1	3	0	2	0	10.5263	5.88235	13.0435	0	6.66667	0	FALSE
1720	Otu00462,Otu00579	Otu00443	0.0942029	0.928571	0.101449	4.57653	13	Rhizobiales_unclassified(81),Gammaproteobacteria_unclassified(87)	Chitinophagaceae_unclassified(100)	5	4	2	1	1	0	13.1579	23.5294	8.69565	6.66667	3.33333	0	FALSE
1721	Otu00488,Otu00579	Otu00443	0.0942029	0.928571	0.101449	4.57653	13	Planctomycetaceae_unclassified(90),Gammaproteobacteria_unclassified(87)	Chitinophagaceae_unclassified(100)	4	3	2	1	2	1	10.5263	17.6471	8.69565	6.66667	6.66667	6.66667	FALSE
1722	Otu00488,Otu00499	Otu00443	0.0942029	0.928571	0.101449	4.57653	13	Planctomycetaceae_unclassified(90),Gp2_unclassified(100)	Chitinophagaceae_unclassified(100)	4	2	3	2	1	1	10.5263	11.7647	13.0435	13.3333	3.33333	6.66667	FALSE
1723	Otu00386,Otu00393	Otu00315	0.0869565	0.857143	0.101449	4.54945	12	Porphyromonas(100),Porphyromonas(100)	Bacteria_unclassified(100)	3	1	0	1	1	6	7.89474	5.88235	0	6.66667	3.33333	40	FALSE
1724	Otu00393,Otu00477	Otu00473	0.0869565	0.857143	0.101449	4.54945	12	Porphyromonas(100),Ruminococcaceae_unclassified(98)	Erysipelotrichaceae_unclassified(95)	3	0	0	3	2	4	7.89474	0	0	20	6.66667	26.6667	FALSE
1725	Otu00488,Otu00541	Otu00443	0.0869565	0.923077	0.0942029	4.54945	12	Planctomycetaceae_unclassified(90),Betaproteobacteria_unclassified(99)	Chitinophagaceae_unclassified(100)	5	0	3	2	1	1	13.1579	0	13.0435	13.3333	3.33333	6.66667	FALSE
1726	Otu00462,Otu00488	Otu00443	0.0869565	0.923077	0.0942029	4.54945	12	Rhizobiales_unclassified(81),Planctomycetaceae_unclassified(90)	Chitinophagaceae_unclassified(100)	4	3	2	2	1	0	10.5263	17.6471	8.69565	13.3333	3.33333	0	FALSE
1727	Otu00540	Otu00298	0.0724638	0.625	0.115942	4.53947	10	Pedobacter(83)	Flavobacteriaceae_unclassified(100)	3	3	2	0	1	1	7.89474	17.6471	8.69565	0	3.33333	6.66667	FALSE
1728	Otu00635	Otu00560	0.0724638	0.625	0.115942	4.53947	10	Planctomycetaceae_unclassified(95)	Gp1_unclassified(100)	5	1	3	0	0	1	13.1579	5.88235	13.0435	0	0	6.66667	FALSE
1729	Otu00530	Otu00386	0.0942029	0.722222	0.130435	4.5303	13	Porphyromonas(100)	Porphyromonas(100)	3	0	0	1	3	6	7.89474	0	0	6.66667	10	40	FALSE
1730	Otu00589	Otu00547	0.0942029	0.722222	0.130435	4.5303	13	Proteobacteria_unclassified(89)	Verrucomicrobia_unclassified(99)	5	1	5	0	1	1	13.1579	5.88235	21.7391	0	3.33333	6.66667	FALSE
1731	Otu00454	Otu00157	0.0797101	0.916667	0.0869565	4.51786	11	Bacteria_unclassified(99)	Clostridiales_unclassified(99)	1	1	2	4	1	2	2.63158	5.88235	8.69565	26.6667	3.33333	13.3333	FALSE
1732	Otu00234	Otu00474	0.0797101	0.6875	0.115942	4.51786	11	Bacteroidetes_unclassified(100)	Treponema(100)	3	0	0	3	2	3	7.89474	0	0	20	6.66667	20	FALSE
1733	Otu00444	Otu00447	0.0797101	0.6875	0.115942	4.51786	11	Fusobacterium(100)	Prevotella(100)	1	2	0	3	1	4	2.63158	11.7647	0	20	3.33333	26.6667	FALSE
1734	Otu00444	Otu00321	0.0797101	0.6875	0.115942	4.51786	11	Fusobacterium(100)	Parvimonas(100)	2	1	0	3	1	4	5.26316	5.88235	0	20	3.33333	26.6667	FALSE
1735	Otu00753	Otu00443	0.0797101	0.916667	0.0869565	4.51786	11	Reyranella_unclassified(100)	Chitinophagaceae_unclassified(100)	3	2	4	1	1	0	7.89474	11.7647	17.3913	6.66667	3.33333	0	FALSE
1736	Otu00614	Otu00471	0.0797101	0.785714	0.101449	4.51786	11	Acidobacteria_Gp1_unclassified(93)	Acetobacteraceae_unclassified(100)	3	3	4	0	1	0	7.89474	17.6471	17.3913	0	3.33333	0	FALSE
1737	Otu00635	Otu00554	0.0797101	0.6875	0.115942	4.51786	11	Planctomycetaceae_unclassified(95)	Rhodospirillales_unclassified(100)	3	3	4	0	0	1	7.89474	17.6471	17.3913	0	0	6.66667	FALSE
1738	Otu00128,Otu00191	Otu00157	0.0797101	0.916667	0.0869565	4.51786	11	Clostridiales_unclassified(100),Clostridiales_unclassified(100)	Clostridiales_unclassified(99)	1	1	0	4	3	2	2.63158	5.88235	0	26.6667	10	13.3333	FALSE
1739	Otu00487,Otu00609	Otu00443	0.0797101	0.916667	0.0869565	4.51786	11	Gp1_unclassified(100),Candidatus_Solibacter_unclassified(100)	Chitinophagaceae_unclassified(100)	4	1	4	1	1	0	10.5263	5.88235	17.3913	6.66667	3.33333	0	FALSE
1740	Otu00547,Otu00586	Otu00443	0.0797101	0.916667	0.0869565	4.51786	11	Verrucomicrobia_unclassified(99),Planctomycetaceae_unclassified(100)	Chitinophagaceae_unclassified(100)	5	1	2	0	2	1	13.1579	5.88235	8.69565	0	6.66667	6.66667	FALSE
1741	Otu00579,Otu00601	Otu00443	0.0797101	0.916667	0.0869565	4.51786	11	Gammaproteobacteria_unclassified(87),Thermomonosporaceae_unclassified(69)	Chitinophagaceae_unclassified(100)	3	4	2	0	1	1	7.89474	23.5294	8.69565	0	3.33333	6.66667	FALSE
1742	Otu00578,Otu00579	Otu00443	0.0797101	0.916667	0.0869565	4.51786	11	Reyranella_unclassified(100),Gammaproteobacteria_unclassified(87)	Chitinophagaceae_unclassified(100)	4	2	2	1	2	0	10.5263	11.7647	8.69565	6.66667	6.66667	0	FALSE
1743	Otu00555,Otu00579	Otu00443	0.0797101	0.916667	0.0869565	4.51786	11	Beijerinckiaceae_unclassified(73),Gammaproteobacteria_unclassified(87)	Chitinophagaceae_unclassified(100)	4	1	3	0	2	1	10.5263	5.88235	13.0435	0	6.66667	6.66667	FALSE
1744	Otu00499,Otu00579	Otu00443	0.0797101	0.916667	0.0869565	4.51786	11	Gp2_unclassified(100),Gammaproteobacteria_unclassified(87)	Chitinophagaceae_unclassified(100)	4	3	2	1	1	0	10.5263	17.6471	8.69565	6.66667	3.33333	0	FALSE
1745	Otu00488,Otu00599	Otu00443	0.0797101	0.916667	0.0869565	4.51786	11	Planctomycetaceae_unclassified(90),Planctomycetaceae_unclassified(100)	Chitinophagaceae_unclassified(100)	3	2	3	1	1	1	7.89474	11.7647	13.0435	6.66667	3.33333	6.66667	FALSE
[truncated: 62,588 more rows]

## Sheet: lift>5,>20%
																								OTUs
Using lift >5, found in 20% of Yg2																								Otus 00001	T. pedis-like (99%)
[truncated: 139 more rows]
